# Supplementary material for: Feature extraction and pattern recognition of gas pipeline flow noise signals in a strong noisy background
Source: PeerJ Comput Sci. 2024 Jul 5;10:e2087. doi: 10.7717/peerj-cs.2087 (PMC11232584; doi:10.7717/peerj-cs.2087)
Supplement: Data S1 [file peerj-cs-10-2087-s001.zip]

Archive with 16 entries (15 files):
- data/
- data/Cumulative Contribution Rates of Each Principal Component.xlsx
- data/Elbow.xlsx
- data/Gas Pipeline Flow Noise Signal  a) Frequency domain plots.xlsx
- data/Gas Pipeline Flow Noise Signal  b) Time domain plots.xlsx
- data/Low-pass filtering applied to the signal.xlsx
- data/Result of signal segmentation.xlsx
- data/Soil Porosity of 0.4.xlsx
- data/Soil Porosity of 0.5.xlsx
- data/Soil Porosity of 0.6.xlsx
- data/Sound Pressure Level Feature Extraction Results.xlsx
- data/Sound pressure level frequency domain plots at the same signal collection point under different porosity conditions.xlsx
- data/Straight pipe.xlsx
- data/Surface Noise Signal in Soil  a) Frequency domain plots.xlsx
- data/Surface Noise Signal in Soil  b) Time domain plots.xlsx
- data/Tee.xlsx
