# Supplementary material for: Feature extraction and pattern recognition of gas pipeline flow noise signals in a strong noisy background
Source: PeerJ Comput Sci. 2024 Jul 5;10:e2087. doi: 10.7717/peerj-cs.2087 (PMC11232584; doi:10.7717/peerj-cs.2087)
Supplement: Data S1 [file peerj-cs-10-2087-s001.zip › data/Cumulative Contribution Rates of Each Principal Component.xlsx]

## Sheet: Sheet1
	threshold	Accumulated contribution rate
1	0.9	0.2785
2	0.9	0.4893
3	0.9	0.67593
4	0.9	0.80112
5	0.9	0.91859
6	0.9	0.93485
7	0.9	0.95348
8	0.9	0.95997
9	0.9	0.96559
10	0.9	0.97093
11	0.9	0.97687
12	0.9	0.98432
13	0.9	0.99012
14	0.9	0.99365
