# Supplementary material for: Feature extraction and pattern recognition of gas pipeline flow noise signals in a strong noisy background
Source: PeerJ Comput Sci. 2024 Jul 5;10:e2087. doi: 10.7717/peerj-cs.2087 (PMC11232584; doi:10.7717/peerj-cs.2087)
Supplement: Data S1 [file peerj-cs-10-2087-s001.zip › data/Gas Pipeline Flow Noise Signal a) Frequency domain plots.xlsx]

## Sheet: Sheet1
0.824	149
1.24	154
1.65	148
2.06	147
2.47	148
2.88	140
3.3	147
3.71	129
4.12	145
4.53	133
4.94	144
5.36	138
5.77	141
6.18	140
6.59	138
7	141
7.42	134
7.83	142
8.24	131
8.65	141
9.06	133
9.48	140
9.89	136
10.3	139
10.7	138
11.1	136
11.5	139
11.9	134
12.4	139
12.8	132
13.2	139
13.6	132
14	138
14.4	134
14.8	137
15.2	136
15.7	136
16.1	137
16.5	134
16.9	137
17.3	132
17.7	137
18.1	131
18.5	137
19	132
19.4	136
19.8	134
20.2	135
20.6	135
21	133
21.4	135
21.8	131
22.2	136
22.7	130
23.1	135
23.5	130
23.9	134
24.3	131
24.7	133
25.1	132
25.5	132
26	133
26.4	129
26.8	133
27.2	128
27.6	133
28	127
28.4	133
28.8	128
29.3	131
29.7	129
30.1	130
30.5	130
30.9	127
31.3	131
31.7	125
32.1	131
32.6	123
33	130
33.4	124
33.8	129
34.2	126
34.6	127
35	127
35.4	124
35.8	128
36.3	120
36.7	128
37.1	117
37.5	127
37.9	119
38.3	126
38.7	122
39.1	123
39.6	124
40	120
40.4	125
40.8	112
41.2	125
41.6	108
42	124
42.4	117
42.9	122
43.3	121
43.7	119
44.1	123
44.5	111
44.9	123
45.3	103
45.7	123
46.1	116
46.6	122
47	120
47.4	120
47.8	123
48.2	115
48.6	124
49	110
49.4	124
49.9	115
50.3	124
50.7	120
51.1	123
51.5	123
51.9	121
52.3	124
52.7	118
53.2	125
53.6	117
54	126
54.4	119
54.8	125
55.2	122
55.6	124
56	124
56.4	123
56.9	125
57.3	121
57.7	126
58.1	120
58.5	126
58.9	120
59.3	126
59.7	122
60.2	125
60.6	124
61	124
61.4	125
61.8	122
62.2	126
62.6	121
63	126
63.5	121
63.9	126
64.3	122
64.7	126
65.1	123
65.5	124
65.9	125
66.3	123
66.7	125
67.2	121
67.6	126
68	120
68.4	126
68.8	120
69.2	125
69.6	122
70	124
70.5	123
70.9	122
71.3	124
71.7	120
72.1	125
72.5	118
72.9	125
73.3	118
73.8	124
74.2	119
74.6	123
75	121
75.4	121
75.8	122
76.2	119
76.6	123
77	115
77.5	123
77.9	114
78.3	122
78.7	116
79.1	121
79.5	118
79.9	119
80.3	120
80.8	116
81.2	120
81.6	111
82	121
82.4	106
82.8	120
83.2	112
83.6	118
84.1	115
84.5	116
84.9	117
85.3	111
85.7	118
86.1	98.2
86.5	118
86.9	106
87.4	117
87.8	113
88.2	115
88.6	116
89	111
89.4	118
89.8	101
90.2	118
90.6	104
91.1	118
91.5	112
91.9	117
92.3	116
92.7	114
93.1	118
93.5	110
93.9	119
94.4	105
94.8	120
95.2	111
95.6	119
96	115
96.4	118
96.8	118
97.2	116
97.7	120
98.1	114
98.5	121
98.9	111
99.3	121
99.7	113
100	121
101	117
101	120
101	119
102	119
102	121
103	116
103	122
103	115
104	122
104	115
105	122
105	117
105	121
106	119
106	120
107	121
107	118
108	122
108	116
108	122
109	115
109	122
110	116
110	122
110	118
111	120
111	120
112	119
112	121
112	117
113	122
113	115
114	122
114	115
115	121
115	116
115	120
116	118
116	119
117	120
117	116
117	120
118	113
118	121
119	112
119	120
119	113
120	119
120	116
121	118
121	117
122	115
122	118
122	111
123	119
123	107
124	118
124	108
124	117
125	112
125	116
126	115
126	113
126	116
127	107
127	116
128	93.4
128	116
129	105
129	115
129	111
130	113
130	113
131	109
131	115
131	98.9
132	115
132	101
133	114
133	109
133	113
134	113
134	109
135	115
135	102
136	115
136	96.4
136	115
137	108
137	115
138	112
138	113
138	115
139	110
139	116
140	106
140	117
141	106
141	117
141	111
142	116
142	114
143	115
143	116
143	113
144	118
144	111
145	118
145	110
145	118
146	112
146	118
147	115
147	117
148	117
148	115
148	118
149	113
149	119
150	112
150	119
150	113
151	119
151	115
152	118
152	117
152	116
153	118
153	115
154	119
154	113
155	119
155	113
155	119
156	114
156	118
157	116
157	117
157	117
158	115
158	118
159	113
159	118
159	112
160	118
160	112
161	117
161	114
162	116
162	115
162	114
163	116
163	112
164	116
164	110
164	116
165	110
165	116
166	111
166	114
166	113
167	112
167	114
168	109
168	114
169	106
169	114
169	105
170	113
170	107
171	112
171	110
171	109
172	111
172	105
173	112
173	97.9
173	111
174	101
174	110
175	106
175	108
176	109
176	104
176	110
177	95.6
177	111
178	100
178	110
178	106
179	109
179	109
180	106
180	111
180	102
181	112
181	103
182	112
182	107
183	111
183	110
183	110
184	112
184	109
185	113
185	107
185	114
186	108
186	114
187	110
187	113
187	112
188	112
188	114
189	111
189	115
190	110
190	115
190	111
191	115
191	112
192	115
192	114
192	114
193	115
193	113
194	116
194	112
194	116
195	112
195	116
196	113
196	115
197	114
197	115
197	115
198	113
198	116
199	112
199	116
199	112
200	116
200	112
201	115
201	113
201	114
202	114
202	113
203	115
203	112
204	115
204	111
204	115
205	110
205	115
206	111
206	114
206	113
207	112
207	114
208	110
208	114
208	108
209	114
209	107
210	113
210	109
211	112
211	110
211	110
212	111
212	107
213	112
213	103
213	112
214	102
214	111
215	105
215	110
215	108
216	107
216	109
217	102
217	110
218	91.8
218	110
218	98.9
219	109
219	105
220	107
220	108
220	102
221	109
221	90.8
222	110
222	97.4
222	109
223	105
223	108
224	108
224	105
225	110
225	100
225	111
226	97.4
226	112
227	104
227	111
227	108
228	110
228	111
229	108
229	113
230	105
230	113
230	104
231	114
231	107
232	113
232	110
232	112
233	112
233	110
234	114
234	108
234	115
235	107
235	115
236	108
236	115
237	110
237	114
237	113
238	112
238	114
239	110
239	115
239	108
240	115
240	108
241	115
241	110
241	115
242	112
242	113
243	114
243	111
244	115
244	109
244	115
245	107
245	115
246	108
246	115
246	110
247	114
247	112
248	112
248	114
248	109
249	114
249	106
250	115
250	105
251	114
251	108
251	113
252	110
252	111
253	112
253	108
253	113
254	104
254	113
255	99.3
255	113
255	103
256	112
256	107
257	110
257	110
258	107
258	111
258	101
259	111
259	76.2
260	111
260	100
260	110
261	106
261	108
262	108
262	104
262	110
263	96.2
263	110
264	96.8
264	109
265	104
265	108
265	107
266	105
266	109
267	98.2
267	110
267	90.4
268	110
268	102
269	109
269	107
269	108
270	110
270	104
271	111
271	97.3
272	112
272	96.9
272	112
273	105
273	111
274	109
274	110
274	111
275	107
275	112
276	104
276	113
276	102
277	113
277	106
278	113
278	109
279	112
279	111
279	110
280	113
280	107
281	114
281	105
281	114
282	106
282	114
283	109
283	113
283	111
284	111
284	113
285	109
285	114
286	107
286	114
286	106
287	114
287	108
288	113
288	110
288	112
289	112
289	110
290	113
290	108
290	113
291	106
291	113
292	106
292	113
293	108
293	112
293	110
294	110
294	111
295	107
295	112
295	104
296	112
296	103
297	112
297	105
297	111
298	107
298	109
299	109
299	106
300	110
300	102
300	110
301	97.4
301	110
302	101
302	109
302	104
303	107
303	107
304	103
304	108
304	96.4
305	108
305	88.2
306	107
306	99.2
307	106
307	104
307	103
308	106
308	97.4
309	107
309	81.5
309	107
310	97.3
310	106
311	103
311	104
311	106
312	101
312	107
313	95.9
313	108
314	97.8
314	108
314	103
315	107
315	106
316	106
316	108
316	104
317	109
317	102
318	110
318	103
319	110
319	106
319	109
320	108
320	108
321	109
321	107
321	110
322	106
322	111
323	106
323	111
323	107
324	110
324	109
325	109
325	110
326	109
326	111
326	108
327	111
327	108
328	111
328	108
328	111
329	109
329	110
330	110
330	109
330	111
331	108
331	111
332	108
332	111
333	108
333	111
333	109
334	110
334	110
335	109
335	110
335	108
336	110
336	107
337	110
337	107
337	110
338	108
338	109
339	108
339	107
340	109
340	106
340	109
341	105
341	109
342	105
342	108
342	106
343	107
343	106
344	105
344	107
344	103
345	107
345	102
346	106
346	102
347	105
347	103
347	103
348	104
348	100
349	105
349	96.9
349	104
350	96.9
350	103
351	99.8
351	102
351	102
352	98.3
352	104
353	93.9
353	104
354	95.2
354	104
354	99.9
355	102
355	103
356	100
356	105
356	97.4
357	106
357	97.6
358	106
358	101
358	106
359	104
359	104
360	106
360	103
361	108
361	101
361	108
362	102
362	108
363	104
363	108
363	106
364	107
364	108
365	106
365	109
365	104
366	110
366	104
367	110
367	105
368	110
368	107
368	109
369	109
369	107
370	110
370	106
370	111
371	105
371	111
372	106
372	111
372	107
373	110
373	109
374	109
374	110
375	107
375	111
375	105
376	111
376	105
377	111
377	106
377	110
378	108
378	109
379	109
379	107
379	110
380	105
380	111
381	103
381	111
382	103
382	110
382	106
383	109
383	108
384	107
384	109
384	104
385	110
385	99.4
386	110
386	98.6
386	109
387	102
387	108
388	105
388	106
389	107
389	102
389	108
390	94.4
390	108
391	89.7
391	108
391	99.5
392	106
392	104
393	104
393	106
393	99
394	107
394	89.6
395	107
395	95.3
396	106
396	101
396	104
397	105
397	101
398	106
398	93.5
398	107
399	92.1
399	107
400	100
400	106
400	104
401	104
401	107
402	99.1
402	108
403	87
403	109
403	95.4
404	108
404	103
405	107
405	106
405	105
406	108
406	102
407	109
407	96.9
407	110
408	97.8
408	110
409	103
409	109
410	107
410	108
410	109
411	105
411	110
412	102
412	111
412	99.9
413	111
413	103
414	110
414	106
415	109
415	109
415	108
416	110
416	105
417	111
417	102
417	111
418	102
418	111
419	105
419	110
419	108
420	109
420	109
421	106
421	111
422	103
422	111
422	100
423	111
423	102
424	110
424	106
424	109
425	108
425	107
426	109
426	103
426	110
427	98.9
427	110
428	98.2
428	110
429	102
429	108
429	105
430	106
430	107
431	103
431	108
431	97.1
432	109
432	89.8
433	108
433	98.3
433	107
434	103
434	105
435	105
435	101
436	106
436	94.3
436	107
437	85.4
437	106
438	97.7
438	105
438	102
439	102
439	104
440	97.6
440	105
440	88.2
441	106
441	94.9
442	105
442	101
443	103
443	104
443	99.5
444	105
444	91.6
445	106
445	87.7
445	106
446	98.7
446	105
447	103
447	104
447	106
448	101
448	107
449	96.3
449	108
450	96.1
450	108
450	101
451	107
451	104
452	106
452	107
452	104
453	108
453	102
454	109
454	101
454	109
455	102
455	108
456	105
456	108
457	107
457	106
457	108
458	104
458	109
459	103
459	109
459	103
460	109
460	105
461	108
461	107
461	107
462	108
462	106
463	109
463	104
464	109
464	104
464	109
465	104
465	108
466	106
466	107
466	107
467	106
467	108
468	104
468	108
468	103
469	108
469	103
470	107
470	104
471	107
471	105
471	105
472	106
472	103
473	106
473	102
473	106
474	101
474	106
475	102
475	105
475	103
476	103
476	103
477	101
477	104
478	99
478	104
478	97.9
479	103
479	98.5
480	102
480	99.7
480	99.5
481	101
481	97
482	101
482	95.1
482	101
483	95.5
483	99.5
484	97.4
484	97.9
485	98.9
485	96.1
485	99.8
486	95.4
486	100
487	96.7
487	99.7
487	98.7
488	99
488	100
489	98.5
489	101
489	98.8
490	102
490	99.8
491	102
491	101
492	102
492	103
492	101
493	103
493	102
494	104
494	102
494	104
495	103
495	104
496	104
496	104
496	105
497	103
497	106
498	104
498	106
499	104
499	106
499	105
500	105
500	106
501	105
501	107
501	104
502	107
502	104
503	107
503	105
504	107
504	106
504	106
505	106
505	105
506	107
506	105
506	107
507	104
507	108
508	104
508	107
508	105
509	107
509	106
510	105
510	107
511	104
511	107
511	103
512	107
512	103
513	107
513	103
513	106
514	105
514	105
515	106
515	103
515	106
516	101
516	107
517	99.6
517	106
518	100
518	105
518	102
519	104
519	104
520	101
520	105
520	97.7
521	105
521	93.6
522	105
522	95.4
522	104
523	99.3
523	102
524	102
524	98.9
525	103
525	92.6
525	104
526	78.9
526	103
527	94.5
527	102
527	99.5
528	99.8
528	102
529	95.1
529	103
529	81.1
530	104
530	92.1
531	103
531	98.8
532	102
532	102
532	98.7
533	104
533	92.5
534	105
534	84.8
534	105
535	96.5
535	105
536	101
536	103
536	104
537	101
537	106
538	96.6
538	107
539	93.2
539	107
539	98.2
540	107
540	103
541	106
541	105
541	104
542	107
542	101
543	108
543	97.5
543	108
544	98.6
544	108
545	102
545	107
546	105
546	106
546	107
547	104
547	108
548	100
548	109
548	98.6
549	109
549	101
550	108
550	104
550	107
551	107
551	105
552	108
552	102
553	109
553	98.6
553	109
554	98.7
554	109
555	102
555	108
555	105
556	106
556	107
557	103
557	108
557	98.9
558	108
558	94.7
559	108
559	98.4
560	107
560	102
560	106
561	105
561	103
562	106
562	98.9
562	107
563	89.7
563	107
564	92.3
564	106
564	99.5
565	105
565	103
566	102
566	105
567	98.1
567	105
567	88.9
568	106
568	91.5
569	105
569	98.6
569	103
570	102
570	100
571	104
571	95.7
571	105
572	90.8
572	104
573	96.3
573	103
574	101
574	101
574	103
575	97.7
575	105
576	90
576	105
576	91.5
577	105
577	98.8
578	104
578	103
578	101
579	105
579	97.3
580	106
580	86.9
581	106
581	92.3
581	106
582	99.7
582	105
583	103
583	103
583	106
584	100
584	107
585	95.8
585	107
585	94.9
586	107
586	99.8
587	107
587	103
588	105
588	106
588	103
589	107
589	100
590	108
590	97.8
590	108
591	99.5
591	108
592	103
592	107
593	105
593	105
593	107
594	103
594	108
595	99.9
595	108
595	99
596	108
596	101
597	107
597	104
597	106
598	106
598	104
599	107
599	101
600	107
600	98.5
600	107
601	99
601	107
602	101
602	106
602	104
603	104
603	105
604	101
604	106
604	97.5
605	106
605	95.7
606	106
606	98.1
607	104
607	101
607	103
608	103
608	99.8
609	104
609	95.3
609	104
610	90.6
610	104
611	94
611	102
611	98
612	100
612	100
613	96.9
613	101
614	90.6
614	102
614	84.6
615	101
615	93.2
616	99.8
616	97.5
616	97.2
617	99.7
617	92.7
618	101
618	86.3
618	101
619	91.5
619	100
620	96.6
620	99.1
621	99.4
621	96.9
621	101
622	94.6
622	102
623	94.5
623	102
623	96.9
624	102
624	99.5
625	101
625	101
625	100
626	103
626	99.2
627	103
627	99.3
628	104
628	100
628	103
629	102
629	103
630	103
630	102
630	104
631	102
631	104
632	102
632	104
632	102
633	104
633	103
634	104
634	104
635	104
635	104
635	104
636	104
636	103
637	105
637	103
637	104
638	104
638	104
639	104
639	104
639	104
640	104
640	104
641	104
641	104
642	104
642	104
642	104
643	103
643	104
644	103
644	104
644	103
645	103
645	103
646	103
646	103
646	102
647	103
647	102
648	103
648	101
649	103
649	101
649	102
650	101
650	101
651	102
651	99.5
651	102
652	98.3
652	102
653	97.8
653	101
653	98.1
654	99.8
654	98.9
655	98.1
655	99.7
656	95.6
656	100
656	93
657	100
657	92.9
658	99.2
658	95.3
658	97.6
659	97.5
659	94.7
660	99
660	90.2
660	99.6
661	88.2
661	99.6
662	93.3
662	98.6
663	97.1
663	96.7
663	99.5
664	93.4
664	101
665	89.8
665	101
665	92.6
666	101
666	97.1
667	101
667	100
667	98.9
668	102
668	96.4
669	103
669	94.3
670	104
670	95.9
670	104
671	99.2
671	103
672	102
672	102
672	104
673	99.7
673	105
674	97.6
674	105
674	97.5
675	105
675	99.8
676	105
676	102
677	104
677	104
677	102
678	106
678	99.9
679	106
679	98.3
679	106
680	99.3
680	106
681	102
681	105
681	104
682	104
682	105
683	101
683	106
684	98.8
684	107
684	97.9
685	107
685	100
686	106
686	103
686	105
687	105
687	102
688	106
688	99.1
689	106
689	95.6
689	106
690	96.6
690	106
691	100
691	105
691	103
692	103
692	104
693	99.2
693	105
693	93.4
694	106
694	89.8
695	105
695	96.4
696	104
696	100
696	102
697	103
697	98.7
698	104
698	92.1
698	104
699	78.4
699	104
700	94.3
700	103
700	99.1
701	101
701	102
702	97.1
702	103
703	90.9
703	103
703	90.5
704	103
704	96.7
705	101
705	100
705	98.9
706	102
706	94.3
707	103
707	87.8
707	103
708	94.1
708	103
709	99.1
709	101
710	102
710	98.3
710	104
711	92.1
711	105
712	77.8
712	105
712	95
713	104
713	100
714	103
714	103
714	100
715	105
715	95.6
716	106
716	87.9
717	106
717	94.7
717	106
718	100
718	105
719	103
719	103
719	105
720	99.6
720	106
721	94.8
721	107
721	94.3
722	107
722	99.2
723	106
723	103
724	104
724	105
724	102
725	106
725	98.5
726	107
726	94.9
726	107
727	97.2
727	107
728	101
728	105
728	104
729	104
729	105
730	101
730	106
731	96.2
731	107
731	94.3
732	106
732	98.3
733	106
733	102
733	104
734	104
734	101
735	105
735	97.1
735	106
736	91
736	106
737	93.8
737	105
738	98.8
738	103
738	102
739	101
739	103
740	97
740	104
740	88.6
741	104
741	86.8
742	104
742	95.7
742	102
743	99.5
743	99.7
744	101
744	95.4
745	102
745	86.1
745	102
746	87.6
746	102
747	95.5
747	100
747	99
748	97.2
748	101
749	91.6
749	102
749	80.6
750	102
750	92.2
751	101
751	97.5
752	98.9
752	100
752	95.3
753	102
753	87.6
754	102
754	85.6
754	102
755	94.9
755	102
756	99.1
756	99.9
756	101
757	97.2
757	103
758	93.6
758	104
759	92.8
759	104
759	96.7
760	103
760	100
761	102
761	102
761	100
762	104
762	98.2
763	104
763	97
763	104
764	98.1
764	104
765	100
765	103
766	102
766	102
766	104
767	101
767	104
768	99.4
768	105
768	99.2
769	105
769	100
770	104
770	102
770	103
771	103
771	102
772	104
772	101
773	104
773	99.8
773	104
774	99.9
774	104
775	101
775	103
775	102
776	102
776	102
777	101
777	103
778	99.7
778	103
778	99.1
779	103
779	99.2
780	102
780	99.7
780	101
781	100
781	99.9
782	101
782	98.7
782	101
783	97.7
783	101
784	97.2
784	100
785	97.2
785	99.1
785	97.5
786	98
786	97.7
787	96.7
787	97.7
787	95.6
788	97.5
788	94.8
789	97
789	94.4
789	96.4
790	94.4
790	95.7
791	94.6
791	94.9
792	94.8
792	94.3
792	95
793	93.9
793	95.4
794	93.6
794	95.8
794	93.7
795	96.1
795	94.1
796	96.4
796	95
796	96.4
797	96.1
797	96.3
798	97.2
798	96.1
799	98.2
799	95.9
799	99
800	96.2
800	99.5
801	97
801	99.6
801	98.2
802	99.4
802	99.4
803	99
803	101
803	98.5
804	101
804	98.2
805	102
805	98.5
806	102
806	99.4
806	102
807	101
807	101
808	102
808	100
808	103
809	99.6
809	103
810	99.2
810	104
810	99.6
811	103
811	101
812	103
812	102
813	102
813	103
813	101
814	104
814	99.4
815	104
815	99
815	104
816	99.8
816	104
817	101
817	103
817	103
818	101
818	103
819	99.2
819	104
820	97.6
820	104
820	97.6
821	104
821	99.2
822	103
822	101
822	101
823	102
823	98.8
824	103
824	95.7
824	103
[truncated: 2,854 more rows]
