# Supplementary material for: Feature extraction and pattern recognition of gas pipeline flow noise signals in a strong noisy background
Source: PeerJ Comput Sci. 2024 Jul 5;10:e2087. doi: 10.7717/peerj-cs.2087 (PMC11232584; doi:10.7717/peerj-cs.2087)
Supplement: Data S1 [file peerj-cs-10-2087-s001.zip › data/Gas Pipeline Flow Noise Signal b) Time domain plots.xlsx]

## Sheet: Sheet1
-0.0021	102.071	0.0042	0
-0.0021	101.506	0.02941	0
-0.0021	99.249	0.05462	-1750
-0.0021	98.1203	0.08613	0
-0.0021	96.4274	0.11134	0
-0.0021	94.1701	0.13655	1750
-0.0021	92.4772	0.15546	3500
-0.0021	91.3486	0.17437	1750
-0.0021	87.9627	0.19328	1750
-0.0021	87.3983	0.20588	1750
-0.0021	85.1411	0.23109	0
-0.0021	84.0125	0.2437	0
-0.0021	81.1909	0.26261	-1750
-0.0021	80.0622	0.28151	-3500
-0.0021	78.3693	0.30042	-3500
-0.0021	77.2407	0.31303	-5250
-0.0021	74.9834	0.32563	-3500
-0.0021	73.8548	0.34454	-3500
-0.0021	71.5975	0.36975	-3500
-0.0021	71.0332	0.38866	-3500
-0.0021	68.7759	0.40126	-5250
-0.0021	67.083	0.42017	-7000
-0.0021	66.5187	0.43277	-8750
-0.0021	65.9544	0.44538	-8750
-0.0021	64.8257	0.45798	-10500
-0.0021	63.6971	0.47059	-12250
-0.0021	62.0042	0.48319	-14000
-0.0021	60.8755	0.4958	-15750
-0.0021	58.0539	0.51471	-15750
-0.0021	56.361	0.52731	-15750
-0.0021	53.5394	0.53992	-15750
-0.0021	52.4108	0.55252	-15750
-0.0021	50.7178	0.56513	-15750
-0.0021	49.5892	0.57773	-15750
-0.0021	47.8963	0.59664	-15750
-0.0021	46.2033	0.62185	-17500
-0.0021	45.0747	0.63445	-19250
-0.0021	42.8174	0.65336	-19250
-0.0021	42.2531	0.66597	-22750
-0.0021	39.4315	0.67857	-22750
-0.0021	38.3029	0.69118	-24500
-0.0021	37.1743	0.70378	-24500
-0.0021	35.4813	0.71008	-26250
-0.0021	33.7884	0.72899	-28000
-0.0021	32.0954	0.7479	-28000
-0.0021	30.4025	0.7605	-28000
-0.0021	29.2739	0.77311	-28000
-0.0021	27.5809	0.78571	-29750
-0.0021	26.4523	0.80462	-31500
-0.0021	24.7593	0.81723	-31500
-0.0021	22.5021	0.82983	-33250
-0.0021	21.3734	0.84244	-33250
-0.0021	20.2448	0.85504	-35000
-0.0021	18.5519	0.86765	-35000
-0.0021	16.8589	0.88655	-36750
-0.0021	15.7303	0.89916	-36750
-0.0021	13.473	0.90546	-38500
-0.0021	12.9087	0.91807	-40250
-0.0021	11.2158	0.93067	-40250
-0.0021	10.0871	0.94328	-42000
-0.0021	9.52282	0.95588	-42000
-0.0021	8.39419	0.96849	-42000
-0.0021	6.13693	0.98739	-42000
-0.0021	5.57261	1	-43750
-0.0021	3.87967	1.01261	-43750
0.0042	3.31535	1.03151	-45500
0.0105	2.75104	1.04412	-45500
0.01681	2.75104	1.05672	-45500
0.04832	2.75104	1.06303	-47250
0.06092	2.18672	1.08193	-47250
0.07983	2.18672	1.10084	-49000
0.11134	2.18672	1.11345	-50750
0.14286	2.75104	1.13235	-52500
0.16176	2.18672	1.14496	-52500
0.17437	2.18672	1.15756	-54250
0.18697	2.18672	1.17017	-54250
0.19958	2.18672	1.18908	-56000
0.21849	2.75104	1.20168	-56000
0.23739	2.18672	1.20798	-57750
0.26261	2.18672	1.22689	-57750
0.28782	2.18672	1.2395	-59500
0.30042	2.18672	1.2521	-59500
0.31303	2.18672	1.26471	-61250
0.31933	2.18672	1.28361	-63000
0.34454	2.18672	1.30252	-63000
0.36345	2.18672	1.31513	-64750
0.36975	2.18672	1.33403	-66500
0.38235	2.18672	1.34664	-68250
0.40126	2.18672	1.35924	-68250
0.41387	2.18672	1.37185	-70000
0.44538	2.75104	1.39076	-71750
0.47059	2.18672	1.40966	-71750
0.48319	2.18672	1.42227	-71750
0.4958	2.18672	1.44118	-71750
0.5084	2.18672	1.45378	-70000
0.52101	2.18672	1.46639	-70000
0.53361	2.18672	1.47899	-70000
0.54622	2.18672	1.4916	-71750
0.55882	2.18672	1.5042	-71750
0.57143	2.18672	1.5105	-73500
0.58403	2.18672	1.52941	-75250
0.59664	2.18672	1.54202	-77000
0.60924	2.18672	1.54832	-78750
0.62185	2.18672	1.56092	-78750
0.62815	2.18672	1.56723	-80500
0.64706	2.18672	1.57983	-80500
0.65966	2.18672	1.59244	-82250
0.67857	2.18672	1.60504	-84000
0.69118	2.18672	1.61765	-84000
0.70378	2.18672	1.63025	-84000
0.71639	2.18672	1.64286	-84000
0.73529	2.18672	1.65546	-84000
0.7479	2.18672	1.66807	-84000
0.7605	2.18672	1.68067	-82250
0.77941	2.18672	1.69328	-82250
0.79832	2.18672	1.69958	-84000
0.81723	2.18672	1.71849	-85750
0.83613	2.18672	1.73109	-85750
0.85504	2.18672	1.7437	-85750
0.86765	2.18672	1.7563	-87500
0.88025	2.18672	1.76891	-87500
0.88655	2.75104	1.80042	-89250
0.90546	2.75104	1.81303	-89250
0.91807	2.75104	1.82563	-89250
0.92437	2.75104	1.84454	-89250
0.93697	2.18672	1.86345	-89250
0.94958	2.18672	1.87605	-87500
0.95588	2.18672	1.89496	-89250
0.96849	2.18672	1.93277	-87500
0.98739	2.18672	1.95798	-87500
1	2.18672	1.98319	-87500
1.01891	2.18672	2.0021	-89250
1.03151	2.18672
1.03782	2.18672
1.05042	2.18672
1.06933	2.18672
1.07563	2.75104
1.08193	3.31535
1.09454	2.75104
1.10084	2.18672
1.10714	2.18672
1.13235	2.18672
1.13866	1.62241
1.15756	2.18672
1.17017	2.18672
1.17647	2.18672
1.18908	2.18672
1.20168	2.18672
1.20798	2.18672
1.22059	2.18672
1.2395	2.18672
1.2458	2.18672
1.2521	2.18672
1.26471	2.18672
1.27731	2.18672
1.29622	2.18672
1.31513	2.18672
1.34034	2.18672
1.35924	2.18672
1.37185	2.18672
1.38445	2.18672
1.40966	2.18672
1.42227	2.18672
1.44748	2.18672
1.46008	2.18672
1.47269	2.18672
1.48529	2.18672
1.4979	2.18672
1.5105	2.18672
1.52941	2.18672
1.55462	2.18672
1.57353	2.18672
1.58613	2.18672
1.60504	2.18672
1.62395	2.18672
1.64286	2.18672
1.65546	2.18672
1.67437	2.18672
1.69328	2.18672
1.71218	2.18672
1.73109	2.18672
1.75	2.18672
1.77521	2.18672
1.79412	2.18672
1.81933	2.18672
1.83193	2.18672
1.85084	2.18672
1.88235	2.18672
1.90126	2.18672
1.92017	2.18672
1.95798	2.18672
1.97689	2.75104
1.9958	2.75104
1.9958	4.44398
1.9958	5.57261
