# Supplementary material for: Feature extraction and pattern recognition of gas pipeline flow noise signals in a strong noisy background
Source: PeerJ Comput Sci. 2024 Jul 5;10:e2087. doi: 10.7717/peerj-cs.2087 (PMC11232584; doi:10.7717/peerj-cs.2087)
Supplement: Data S1 [file peerj-cs-10-2087-s001.zip › data/Low-pass filtering applied to the signal.xlsx]

## Sheet: Sheet1
0.1	95.66	8.72082e-09
0.6	85.04	3.28476e-07
1.1	-0.52	6.01793e-06
1.6	-1.96	7.14098e-05
2.1	-4.64	0.0006165
2.6	-3.86	0.00412
3.1	-0.2	0.02221
3.6	-12.16	0.09883
4.1	-14.53	0.36988
4.6	-10.8	1.17822
5.1	-11.08	3.21919
5.6	1.73	7.57381
6.1	-7.04	15.3431
6.6	-9.19	26.6314
7.1	-7.14	39.1176
7.6	-10.36	47.3566
8.1	-10.47	44.4659
8.6	-22.87	26.7155
9.1	-12.11	-1.45591
9.6	-11.16	-26.9919
10.1	-24.53	-35.5696
10.6	-30.22	-23.0895
11.1	-19.99	-1.19619
11.6	-19.07	10.8653
12.1	-10	3.23773
12.6	-16.87	-14.7564
13.1	-16.12	-23.7084
13.6	-16.01	-14.5821
14.1	-16.5	1.16737
14.6	-31.26	4.1688
15.1	-26.39	-10.7271
15.6	-21.04	-28.289
16.1	-16.68	-30.6226
16.6	-14.48	-18.0797
17.1	-21.38	-8.14056
17.6	-32.4	-13.6593
18.1	-19.27	-27.3533
18.6	-35.53	-31.5339
19.1	-15.21	-20.3763
19.6	-17.88	-6.74632
20.1	-17.93	-5.89104
20.6	-23.47	-17.4369
21.1	-30.48	-27.7586
21.6	-29.47	-27.6613
22.1	-25.81	-21.8633
22.6	-24.19	-19.8672
23.1	-30.09	-22.7737
23.6	-19.75	-23.8538
24.1	-21.06	-20.1028
24.6	-31.27	-17.2592
25.1	-25.37	-21.2958
25.6	-18.81	-28.9394
26.1	-34.7	-30.9646
26.6	-31.91	-24.1225
27.1	-22.15	-15.8054
27.6	-29.55	-15.3903
28.1	-30.14	-23.4534
28.6	-19.16	-31.8894
29.1	-28.91	-33.5159
29.6	-26.8	-28.9021
30.1	-28.02	-23.6411
30.6	-30.97	-21.5758
31.1	-25.03	-22.3967
31.6	-34.1	-24.3263
32.1	-37.28	-26.5238
32.6	-29.01	-28.5326
33.1	-30	-29.3653
33.6	-23.65	-28.5337
34.1	-26.21	-27.1913
34.6	-34.37	-26.9167
35.1	-40.26	-27.5382
35.6	-34.06	-27.3829
36.1	-28.62	-25.937
36.6	-41.2	-25.0948
37.1	-46.44	-26.8702
37.6	-28.14	-30.4937
38.1	-30.44	-32.9725
38.6	-24.35	-32.5884
39.1	-25.63	-30.7799
39.6	-18.53	-30.0088
40.1	-30.42	-30.5932
40.6	-20.45	-30.7611
41.1	-24.56	-29.6917
41.6	-34.52	-29.2276
42.1	-21.23	-31.7191
42.6	-29.75	-36.6469
43.1	-28.74	-40.4233
43.6	-7.16	-39.8928
44.1	-10.05	-35.5204
44.6	-32.56	-30.6555
45.1	-17.51	-27.8846
45.6	-25.3	-26.7134
46.1	-21.3	-25.0259
46.6	-20.33	-22.3064
47.1	-21.55	-20.6642
47.6	-16.61	-22.3581
48.1	-19.6	-26.6763
48.6	-25.62	-29.9522
49.1	-34.07	-29.0291
49.6	-21.2	-24.4525
50.1	-44.32	-19.7842
50.6	-23.97	-17.8306
51.1	-31.27	-18.1799
51.6	-19.59	-18.7635
52.1	-36.97	-19.0637
52.6	-34.81	-20.5218
53.1	-33.6	-23.586
53.6	-28.76	-25.7526
54.1	-32.51	-24.0843
54.6	-27.66	-19.5711
55.1	-25.89	-17.3606
55.6	-24.98	-21.4618
56.1	-24.92	-29.7869
56.6	-44.84	-35.8008
57.1	-35.9	-35.3306
57.6	-32.91	-30.6953
58.1	-32.33	-27.4946
58.6	-35.15	-28.2931
59.1	-37.07	-30.7921
59.6	-39.63	-31.8725
60.1	-33.07	-31.5145
60.6	-30.29	-31.6112
61.1	-30.18	-32.1868
61.6	-30.47	-31.01
62.1	-38.74	-27.405
62.6	-31.19	-24.6406
63.1	-36.14	-26.7785
63.6	-38.38	-33.4772
64.1	-34.98	-39.559
64.6	-37.41	-40.3801
65.1	-36.53	-36.6513
65.6	-46.63	-33.0529
66.1	-40.96	-32.7382
66.6	-37.9	-34.4904
67.1	-36.93	-35.2638
67.6	-39.8	-34.0562
68.1	-39.58	-32.3505
68.6	-40.7	-31.6601
69.1	-41.69	-32.1195
69.6	-39.32	-33.444
70.1	-40.48	-35.755
70.6	-41.28	-38.6163
71.1	-34.81	-40.2999
71.6	-34.4	-39.4776
72.1	-55.15	-37.4949
72.6	-46.86	-37.4611
73.1	-40.39	-40.3914
73.6	-48.51	-43.3337
74.1	-42.82	-42.6094
74.6	-48.33	-38.563
75.1	-45.56	-35.6353
75.6	-43.12	-37.2243
76.1	-57.93	-41.5894
76.6	-42.22	-43.93
77.1	-38.76	-42.038
77.6	-54	-38.6043
78.1	-48.59	-37.7487
78.6	-48.7	-40.4603
79.1	-49.81	-44.2865
79.6	-40.01	-46.7188
80.1	-35.16	-47.5003
80.6	-46.67	-47.5533
81.1	-56.99	-47.0831
81.6	-39.53	-45.8388
82.1	-47.6	-44.6272
82.6	-41.45	-45.0866
83.1	-40.39	-47.4829
83.6	-34.92	-49.6789
84.1	-41.57	-49.2874
84.6	-45.23	-46.6425
85.1	-43.73	-44.6693
85.6	-40.24	-45.4436
86.1	-45.48	-47.5623
86.6	-42.51	-47.7073
87.1	-43.64	-44.7051
87.6	-50.22	-41.2289
88.1	-50.69	-40.9666
88.6	-44.46	-44.3739
89.1	-33.68	-47.8196
89.6	-33.39	-47.1769
90.1	-39.76	-42.1051
90.6	-33.49	-36.6092
91.1	-35.35	-35.3474
91.6	-32.35	-39.3417
92.1	-36.34	-45.1561
92.6	-35.61	-48.1746
93.1	-37.72	-46.7755
93.6	-45.75	-43.4852
94.1	-41.33	-42.1514
94.6	-28.05	-44.003
95.1	-31.92	-46.4842
95.6	-46.5	-45.9226
96.1	-48.59	-41.2382
96.6	-33.67	-34.9918
97.1	-29.81	-30.9685
97.6	-28.94	-30.9521
98.1	-30.33	-33.7279
98.6	-48.36	-36.7082
99.1	-33.54	-38.1479
99.6	-28.57	-38.0471
100.1	-25.1	-37.5571
100.6	-32.85	-37.7892
101.1	-28.91	-38.8611
101.6	-32.27	-39.7413
102.1	-28.36	-39.1992
102.6	-33.28	-37.269
103.1	-33.03	-35.6028
103.6	-36.77	-35.757
104.1	-37.15	-37.007
104.6	-40.09	-36.6621
105.1	-39.62	-33.3222
105.6	-40.49	-29.3792
106.1	-41.75	-28.9439
106.6	-39.31	-32.7384
107.1	-38.78	-36.1895
107.6	-42.81	-34.1496
108.1	-45.82	-27.4774
108.6	-43.22	-23.2212
109.1	-39.13	-27.0154
109.6	-37.44	-36.1467
110.1	-57.17	-42.0261
110.6	-43.19	-39.8895
111.1	-47.91	-34.3203
111.6	-43.42	-33.6607
112.1	-49.68	-39.8673
112.6	-57.44	-46.2153
113.1	-46.79	-45.6967
113.6	-53.87	-39.6529
114.1	-59.86	-35.9461
114.6	-51.04	-39.193
115.1	-49.13	-45.4269
115.6	-48.79	-47.5728
116.1	-51.26	-44.3205
116.6	-54.02	-41.169
117.1	-47.28	-42.9853
117.6	-48.52	-48.108
118.1	-46.63	-51.1903
118.6	-56.19	-50.2499
119.1	-66.48	-48.5681
119.6	-51.3	-49.7261
120.1	-52.88	-53.0333
120.6	-53.18	-55.0893
121.1	-46.46	-54.4414
121.6	-52.29	-52.764
122.1	-52.37	-51.7486
122.6	-42.35	-50.8975
123.1	-54.33	-49.2761
123.6	-57.7	-47.9398
124.1	-61.04	-48.8711
124.6	-63.85	-51.8715
125.1	-61.42	-54.2835
125.6	-50.14	-54.3823
126.1	-57.59	-53.668
126.6	-67.45	-54.5274
127.1	-57.88	-56.3483
127.6	-66.76	-55.7596
128.1	-67.52	-51.2285
128.6	-63.2	-46.0327
129.1	-57.26	-45.2671
129.6	-45.18	-50.1679
130.1	-60.53	-56.6751
130.6	-49.06	-60.0058
131.1	-57.96	-59.6581
131.6	-53.48	-58.9779
132.1	-56.07	-60.3352
132.6	-49.01	-62.2217
133.1	-55.59	-61.7818
133.6	-57.28	-59.2261
134.1	-56.28	-58.1769
134.6	-84.45	-61.1644
135.1	-59.55	-65.7702
135.6	-60.42	-66.5049
136.1	-56.44	-60.7647
136.6	-53.12	-52.1523
137.1	-55.37	-47.195
137.6	-44.2	-48.9233
138.1	-55.65	-54.2625
138.6	-58.69	-57.7643
139.1	-62.28	-57.1927
139.6	-56.49	-54.9745
140.1	-49.93	-54.7606
140.6	-56.99	-57.6415
141.1	-67.71	-61.8943
141.6	-58.27	-65.2941
142.1	-63.29	-66.5568
142.6	-56.64	-64.9263
143.1	-61.39	-59.9958
143.6	-62.03	-52.9815
144.1	-50.73	-47.438
144.6	-60.47	-47.089
145.1	-61.22	-52.1974
145.6	-73.38	-58.6917
146.1	-66.56	-61.7375
146.6	-64.56	-60.2178
147.1	-64.24	-57.2712
147.6	-60.36	-56.5277
148.1	-62.31	-58.5122
148.6	-70.82	-60.9826
149.1	-57.49	-61.9758
149.6	-68.3	-61.529
150.1	-61.7	-60.586
150.6	-62.86	-59.4932
151.1	-57.45	-58.4009
151.6	-60.87	-58.4362
152.1	-61.46	-61.0555
152.6	-63.33	-65.7975
153.1	-64.67	-69.6319
153.6	-61.89	-69.5649
154.1	-74.72	-65.8274
154.6	-69.07	-61.7692
155.1	-62.21	-60.458
155.6	-64.58	-61.9303
156.1	-60.94	-63.9509
156.6	-83.72	-64.7052
157.1	-59.06	-64.0371
157.6	-67.73	-62.5481
158.1	-55.37	-60.7294
158.6	-58.58	-59.362
159.1	-61.49	-59.7583
159.6	-70.7	-62.5242
160.1	-79.78	-66.2685
160.6	-76.13	-68.5325
161.1	-63.62	-68.3268
161.6	-55.57	-67.091
162.1	-57.13	-66.6985
162.6	-73.54	-67.1242
163.1	-65.52	-66.8899
163.6	-98.92	-65.5126
164.1	-72.31	-64.3263
164.6	-68.64	-64.4245
165.1	-58.91	-64.8061
165.6	-74.45	-63.8051
166.1	-69.63	-62.1555
166.6	-62.18	-63.0994
167.1	-71.92	-68.3688
167.6	-66.75	-74.7009
168.1	-64.63	-75.9792
168.6	-65.65	-69.7344
169.1	-73.85	-60.9625
169.6	-72.8	-58.3039
170.1	-71.34	-65.7558
170.6	-67.56	-78.2482
171.1	-65.55	-85.7707
171.6	-68.97	-82.2009
172.1	-66.44	-70.5073
172.6	-59.05	-59.8043
173.1	-69.52	-57.4485
173.6	-70.01	-63.389
174.1	-66.62	-71.2205
174.6	-69.43	-74.2626
175.1	-60.65	-71.0858
175.6	-63.43	-65.994
176.1	-71.35	-64.5167
176.6	-65.21	-68.1483
177.1	-63	-73.0898
177.6	-64.48	-74.0933
178.1	-46.02	-69.6893
178.6	-70.23	-63.6278
179.1	-56.43	-61.08
179.6	-84.52	-63.5513
180.1	-74.43	-67.7956
180.6	-66.19	-69.6131
181.1	-82.82	-68.1039
181.6	-62.32	-65.7869
182.1	-69.17	-65.0514
182.6	-66.59	-65.5233
183.1	-76.23	-65.2591
183.6	-72.31	-63.6659
184.1	-68.5	-62.1629
184.6	-69.1	-62.0187
185.1	-74.92	-62.7013
185.6	-72.77	-63.181
186.1	-82.33	-64.205
186.6	-66.18	-67.8236
187.1	-65.13	-74.0929
187.6	-61.16	-79.267
188.1	-69.65	-78.7473
188.6	-61.61	-72.2234
189.1	-86.38	-64.9987
189.6	-78.75	-63.2589
190.1	-72.88	-68.0113
190.6	-61.02	-74.2892
191.1	-69.7	-76.4734
191.6	-76.75	-73.8286
192.1	-87.28	-70.3959
192.6	-74.05	-69.945
193.1	-65.42	-71.972
193.6	-70.52	-72.8999
194.1	-60.92	-70.4883
194.6	-70.26	-66.3348
195.1	-75.73	-64.1768
195.6	-73.63	-66.3403
196.1	-73.68	-71.8641
196.6	-60.02	-77.3851
197.1	-70.23	-79.4743
197.6	-52.17	-76.8657
198.1	-56.24	-71.5635
198.6	-61.71	-67.8823
199.1	-95.59	-69.1892
199.6	-71.99	-74.4484
200.1	-76.77	-78.2626
200.6	-70.19	-75.6603
201.1	-67.9	-67.5953
201.6	-68.5	-61.0305
202.1	-72.89	-62.3662
202.6	-75.24	-70.4718
203.1	-77.93	-77.0289
203.6	-77.88	-74.6115
204.1	-73.9	-64.3966
204.6	-71.42	-55.3425
205.1	-60.81	-55.5967
205.6	-72.29	-65.0431
206.1	-75.54	-76.2688
206.6	-77.11	-81.9864
207.1	-74.26	-80.7117
207.6	-70.53	-75.8088
208.1	-69.62	-70.9401
208.6	-68.76	-67.7928
209.1	-74.9	-67.2658
209.6	-75.03	-70.3099
210.1	-76.33	-76.1214
210.6	-79.64	-80.6756
211.1	-79.52	-79.4264
211.6	-86.14	-72.3903
212.1	-67.71	-65.3484
212.6	-74.86	-64.5434
213.1	-64.66	-70.2529
213.6	-68.62	-76.637
214.1	-60.26	-78.0803
214.6	-79.09	-74.65
215.1	-72.65	-70.8106
215.6	-72.05	-69.9594
216.1	-71.05	-71.7176
216.6	-75.7	-74.2068
217.1	-73.64	-76.8753
217.6	-64.4	-79.8338
218.1	-66.3	-81.6428
218.6	-76.03	-79.9171
219.1	-84.97	-74.5492
219.6	-78.72	-68.8262
220.1	-71.17	-66.2354
220.6	-72.73	-66.889
221.1	-68.26	-68.2839
221.6	-81.16	-69.1358
222.1	-97.15	-70.744
222.6	-75.54	-74.0077
223.1	-81.73	-76.7119
223.6	-79.61	-75.616
224.1	-77.96	-71.018
224.6	-76.07	-67.434
225.1	-78.54	-68.8172
225.6	-76.78	-74.0752
226.1	-70.59	-78.4923
226.6	-81.49	-79.1217
227.1	-72.06	-77.3856
227.6	-74.38	-76.2796
228.1	-69.42	-76.6813
228.6	-82.11	-77.6081
229.1	-89.8	-78.9675
229.6	-62.66	-81.786
230.1	-70.86	-85.2658
230.6	-78.37	-85.7137
231.1	-77.43	-80.4969
231.6	-79.36	-72.597
232.1	-84.19	-68.8939
232.6	-84.78	-72.7261
233.1	-84.66	-79.4614
233.6	-80.9	-81.2851
234.1	-68.42	-76.1923
234.6	-77.05	-70.3588
235.1	-73.15	-70.7482
235.6	-76.6	-76.8415
236.1	-72.64	-81.5154
236.6	-80.95	-79.7445
237.1	-67.65	-74.3117
237.6	-81.17	-71.9401
238.1	-89.84	-75.3283
238.6	-81.38	-80.9245
239.1	-76.85	-84.0833
239.6	-82.91	-84.0421
240.1	-73.81	-82.7883
240.6	-77.6	-80.9436
241.1	-79.55	-77.2929
241.6	-88.1	-72.2742
242.1	-80.17	-69.4007
242.6	-77.88	-71.5399
243.1	-76.22	-76.8468
243.6	-78.48	-80.3676
244.1	-78.4	-79.7844
244.6	-72.8	-77.928
245.1	-75.71	-78.78
245.6	-72.18	-82.2263
246.1	-77.87	-84.2888
246.6	-71.96	-82.2497
247.1	-70.28	-77.9849
247.6	-66.74	-75.6454
248.1	-75.84	-77.0767
248.6	-75.17	-80.4338
249.1	-73.07	-82.6856
249.6	-72.97	-82.3088
250.1	-78	-79.6481
250.6	-65.39	-76.0014
251.1	-73.84	-73.0749
251.6	-71.13	-72.4098
252.1	-62.5	-74.0667
252.6	-64.18	-75.9293
253.1	-72.49	-75.4199
253.6	-70.92	-72.3942
254.1	-63.94	-69.6375
254.6	-62.6	-69.8288
255.1	-72.06	-72.4581
255.6	-62.38	-74.5742
256.1	-85.48	-74.3942
256.6	-64.4	-73.0778
257.1	-61.58	-72.5216
257.6	-58.99	-72.4563
258.1	-68.36	-70.976
258.6	-72.78	-67.7063
259.1	-83.81	-65.0005
259.6	-88.2	-65.2148
260.1	-69.77	-67.6227
260.6	-70.58	-69.2097
261.1	-62.85	-68.4033
261.6	-62.67	-66.8425
262.1	-84.64	-66.9682
262.6	-73.67	-68.7954
263.1	-76.83	-70.0935
263.6	-68.34	-69.4142
264.1	-76.75	-67.7634
264.6	-92	-67.0572
265.1	-66.5	-68.0393
265.6	-67.87	-70.4596
266.1	-78.97	-74.2702
266.6	-73.13	-78.9722
267.1	-74.47	-81.8706
267.6	-69.51	-79.1637
268.1	-83.56	-70.5834
268.6	-76.98	-62.1662
269.1	-69.7	-61.9176
269.6	-90.29	-71.4279
270.1	-70.88	-82.9275
270.6	-78.53	-86.4193
271.1	-78.93	-79.8528
271.6	-81.47	-70.977
272.1	-82.82	-68.643
272.6	-81.25	-73.4671
273.1	-71.87	-78.3009
273.6	-76.71	-77.2794
274.1	-71.91	-72.4504
274.6	-74.58	-70.5801
275.1	-81.31	-74.7
275.6	-85.87	-80.707
276.1	-84.01	-82.5665
276.6	-86.19	-79.3359
277.1	-75.44	-75.712
277.6	-70.87	-76.1023
278.1	-68.63	-79.7145
278.6	-73.88	-82.1705
279.1	-74.11	-80.9508
279.6	-79.13	-77.8479
280.1	-65.03	-76.0348
280.6	-76.11	-76.1429
281.1	-64.51	-76.3845
281.6	-79.58	-75.9769
282.1	-66.79	-76.7361
282.6	-80.17	-80.3595
283.1	-76.96	-84.9868
283.6	-83.17	-86.0313
284.1	-83.06	-80.9989
284.6	-78.59	-72.7331
285.1	-77.79	-67.0424
285.6	-78.69	-67.1979
286.1	-78.92	-71.298
286.6	-73.74	-74.9038
287.1	-81.21	-75.4289
287.6	-95.12	-73.6277
288.1	-83.74	-71.7086
288.6	-91.75	-71.1945
289.1	-97.3	-72.5937
289.6	-88.46	-75.8425
290.1	-86.82	-80.0372
290.6	-78.17	-83.1739
291.1	-86.84	-83.377
291.6	-77.29	-80.8559
292.1	-82.59	-78.0488
292.6	-81.9	-77.2921
293.1	-83.28	-78.6737
293.6	-70.76	-80.7038
294.1	-79.03	-82.729
294.6	-71.91	-85.6506
295.1	-95.63	-89.9105
295.6	-71.32	-93.6732
296.1	-74.48	-94.1048
296.6	-74.9	-90.4817
297.1	-81.07	-85.2152
297.6	-90.52	-81.4272
298.1	-79.64	-80.0563
298.6	-77.25	-79.8358
299.1	-79.1	-79.5732
299.6	-75.59	-79.4167
300.1	-73.07	-79.7345
300.6	-79.23	-79.8093
301.1	-80.93	-78.638
301.6	-73.9	-76.7619
302.1	-73.96	-76.1964
302.6	-81.76	-78.02
303.1	-71.59	-80.6611
303.6	-81.13	-81.4435
304.1	-73.95	-79.806
304.6	-82.07	-78.1552
305.1	-85.8	-78.9734
305.6	-84.54	-81.502
306.1	-77.87	-82.193
306.6	-90.68	-78.8097
307.1	-78	-73.5378
307.6	-77.65	-71.2055
308.1	-77.92	-74.1711
308.6	-80.37	-79.4924
309.1	-84.2	-81.7984
309.6	-85.64	-78.9963
310.1	-95.25	-74.5643
310.6	-88.12	-73.7879
311.1	-78.89	-78.0611
311.6	-85.16	-83.5892
312.1	-78.91	-85.7789
312.6	-86.68	-84.0901
313.1	-81.18	-81.8361
313.6	-85.18	-81.6603
314.1	-86.59	-82.5257
314.6	-80.73	-81.8055
315.1	-83.61	-79.434
315.6	-88.95	-78.537
316.1	-92.82	-81.6214
316.6	-82.66	-87.1574
317.1	-87.89	-90.8663
317.6	-81.79	-90.113
318.1	-81.42	-86.202
318.6	-81.89	-82.378
319.1	-88.82	-80.573
319.6	-76.08	-80.6536
320.1	-82.92	-81.9536
320.6	-77.3	-84.1494
321.1	-88.08	-86.4892
321.6	-83.87	-87.4652
322.1	-81.37	-86.3474
322.6	-88.7	-84.6248
323.1	-87.08	-84.7067
323.6	-102.55	-86.8542
324.1	-85.59	-88.3142
324.6	-78.55	-86.3481
325.1	-81.82	-81.7695
325.6	-88.65	-78.4831
326.1	-81.71	-79.2447
326.6	-87.8	-82.6128
327.1	-77.07	-84.7332
327.6	-75.24	-83.7838
328.1	-98.25	-81.8377
328.6	-91.97	-82.1943
329.1	-82.07	-85.5767
329.6	-79.05	-89.5305
330.1	-82.21	-91.2477
330.6	-83.84	-90.2281
331.1	-85.77	-88.0025
331.6	-82.06	-85.935
332.1	-78.09	-84.0655
332.6	-82.02	-82.0937
333.1	-86.34	-80.717
333.6	-81.7	-81.2377
334.1	-81.05	-83.7963
334.6	-91.32	-86.5939
335.1	-85.15	-87.4472
335.6	-85.1	-86.0887
336.1	-77.55	-84.3912
336.6	-79.76	-84.0124
337.1	-80.16	-84.2865
337.6	-80.2	-83.2255
338.1	-77.92	-80.6096
338.6	-77.95	-79.0205
339.1	-79.91	-80.857
339.6	-71.14	-84.7924
340.1	-85.98	-86.6607
340.6	-82.52	-84.4502
341.1	-80.12	-81.2236
341.6	-83.83	-81.5999
342.1	-71.55	-85.644
342.6	-72.74	-88.0965
343.1	-76.08	-84.6271
343.6	-71.72	-77.565
344.1	-68.15	-73.6049
344.6	-82.9	-75.9743
345.1	-83.42	-80.7806
345.6	-77.07	-82.0553
346.1	-73.67	-78.9753
346.6	-70.3	-76.2318
347.1	-79.89	-77.6095
347.6	-70.09	-81.3382
348.1	-68.97	-82.7742
348.6	-61.93	-80.1865
349.1	-66.1	-76.1074
349.6	-75.35	-73.467
350.1	-72.98	-72.4944
350.6	-60.48	-72.1463
351.1	-66.81	-72.8133
351.6	-68.13	-75.6537
352.1	-62.34	-79.6337
352.6	-67.64	-81.2868
353.1	-69.42	-78.4081
353.6	-71.72	-72.9475
354.1	-63.03	-69.0109
354.6	-56.29	-68.3577
355.1	-50.42	-69.0601
355.6	-54.03	-68.6352
356.1	-57.41	-67.1853
356.6	-53.41	-66.6274
357.1	-58.21	-67.6533
357.6	-76.35	-68.7446
358.1	-57.81	-68.2466
358.6	-53.62	-66.3942
359.1	-62.08	-64.7993
359.6	-56.62	-64.5391
360.1	-74.75	-65.2783
360.6	-82.13	-65.7951
361.1	-71.6	-64.6961
361.6	-67.64	-61.0252
362.1	-71.43	-55.3324
362.6	-73.28	-50.4388
363.1	-69.09	-50.0079
363.6	-87.79	-55.1479
364.1	-76.87	-62.538
364.6	-82.03	-66.9305
365.1	-82.02	-65.9911
365.6	-77.58	-62.3057
366.1	-80.8	-60.4445
366.6	-76.34	-62.6197
367.1	-81.9	-67.5662
367.6	-86.21	-72.7975
368.1	-70.63	-76.639
368.6	-74.32	-78.1067
369.1	-77.94	-76.539
369.6	-67.17	-72.84
370.1	-70.35	-70.4694
370.6	-79.76	-73.1543
371.1	-83.36	-80.5457
371.6	-69.13	-87.1546
372.1	-83.1	-87.2349
372.6	-75.28	-80.9707
373.1	-79.07	-74.6965
373.6	-82.92	-74.2623
374.1	-74.98	-78.8451
374.6	-78.35	-82.271
375.1	-77.16	-80.1393
375.6	-80.97	-74.3837
376.1	-82.2	-70.4009
376.6	-85.58	-70.8908
377.1	-75.31	-73.8305
377.6	-73.88	-76.0701
378.1	-79.92	-77.1095
378.6	-78.71	-78.4034
379.1	-79.71	-80.1378
379.6	-73.84	-80.5565
380.1	-89.91	-78.7492
380.6	-83.14	-76.615
381.1	-83.85	-76.8289
381.6	-80.39	-79.3652
382.1	-80.18	-81.3792
382.6	-78.21	-80.8031
383.1	-78.19	-78.9346
383.6	-79.76	-78.5525
384.1	-79.19	-80.0663
384.6	-84.68	-80.89
385.1	-75.16	-79.0053
385.6	-86.99	-76.0772
386.1	-88.85	-75.8892
386.6	-85.29	-79.8001
387.1	-88.45	-84.7959
387.6	-92.03	-86.6006
388.1	-83.08	-84.1789
388.6	-86.47	-80.4218
389.1	-78.35	-78.5669
389.6	-83.5	-78.8893
390.1	-87.04	-79.3883
390.6	-84.16	-79.0044
391.1	-82.53	-78.9993
391.6	-82.16	-80.9255
392.1	-80.08	-84.1768
392.6	-81.1	-86.51
393.1	-84.34	-86.8322
393.6	-80.95	-86.4798
394.1	-79.31	-87.2187
394.6	-95.86	-88.6139
395.1	-88.78	-88.3636
395.6	-78.6	-85.3523
396.1	-89.57	-81.5252
396.6	-90.26	-80.034
397.1	-89.41	-81.7726
397.6	-85.74	-84.4448
398.1	-83.98	-85.1754
398.6	-86.16	-83.4674
399.1	-84.71	-81.2409
399.6	-94.56	-80.4515
400.1	-85.02	-81.3836
400.6	-88.93	-83.1875
401.1	-84.71	-85.2048
401.6	-83.14	-87.1803
402.1	-91.32	-88.6206
402.6	-90.66	-88.8346
403.1	-82.33	-87.8462
403.6	-99.45	-86.7223
404.1	-103.11	-86.5214
404.6	-87.8	-87.105
405.1	-91.69	-87.4147
405.6	-90.16	-86.8961
406.1	-86.16	-86.2238
406.6	-91.68	-86.4271
407.1	-89.25	-87.5782
407.6	-94.17	-88.6514
408.1	-91.46	-88.6409
408.6	-101.92	-87.6486
409.1	-85.25	-86.902
409.6	-92.02	-87.7959
410.1	-90.27	-90.7211
410.6	-86.12	-94.4768
411.1	-94.88	-96.8261
411.6	-78.5	-96.1027
412.1	-87.63	-92.7056
412.6	-83.1	-88.9695
413.1	-101.01	-87.2726
413.6	-98.87	-88.1825
414.1	-94.03	-90.4767
414.6	-89.4	-92.6929
415.1	-82.28	-94.1829
415.6	-89.56	-94.6928
416.1	-94.96	-93.7268
416.6	-93.08	-91.0911
417.1	-94.47	-87.8747
417.6	-86.19	-86.0073
418.1	-87.18	-86.3963
418.6	-88.43	-87.9505
419.1	-85.96	-88.9946
419.6	-82.92	-89.4125
420.1	-88.57	-90.6533
420.6	-90.48	-93.4163
421.1	-82.58	-95.9882
421.6	-103.79	-95.632
422.1	-93.46	-91.7051
422.6	-88.67	-86.9399
423.1	-87.47	-85.2328
423.6	-88.63	-88.017
424.1	-96.56	-92.7359
424.6	-83.89	-94.8991
425.1	-87.1	-91.981
425.6	-85.69	-85.8138
426.1	-87.52	-81.2681
426.6	-96.35	-82.0801
427.1	-92.39	-87.4507
427.6	-94.84	-92.7989
428.1	-102.09	-94.2305
428.6	-95.66	-92.2242
429.1	-89.36	-90.4974
429.6	-91.57	-91.309
430.1	-94.78	-92.7747
430.6	-90.7	-91.5337
431.1	-83.89	-87.4872
431.6	-84.56	-84.4914
432.1	-88.84	-85.8457
432.6	-93.59	-90.1768
433.1	-98.28	-93.095
433.6	-92.97	-92.6781
434.1	-92.12	-91.7513
434.6	-97.05	-93.8906
435.1	-93.46	-98.2302
435.6	-85.63	-99.9327
436.1	-96.07	-96.0345
436.6	-90.18	-89.3952
437.1	-92.7	-85.6868
437.6	-88.92	-87.0498
438.1	-92.32	-90.1503
438.6	-91.35	-90.7736
439.1	-84.08	-89.0083
439.6	-83.36	-88.6799
440.1	-102.09	-92.111
440.6	-99.92	-96.9224
441.1	-92.56	-98.6655
441.6	-86.2	-95.8168
442.1	-94.47	-91.2104
442.6	-100.73	-88.7235
443.1	-95.15	-89.4626
443.6	-90.47	-91.4707
444.1	-93.37	-92.3891
444.6	-81.62	-91.6284
445.1	-86.98	-90.1794
445.6	-85.2	-89.2017
446.1	-89.33	-89.2286
446.6	-87.94	-90.304
447.1	-95.38	-92.2274
447.6	-86.15	-94.4826
448.1	-91.27	-96.2031
448.6	-88.97	-96.5316
449.1	-99.12	-95.2149
449.6	-96.01	-92.9593
450.1	-89.9	-91.1058
450.6	-91.26	-90.5721
451.1	-108.64	-90.8054
451.6	-97.29	-90.0375
452.1	-88.08	-87.2258
452.6	-96.12	-83.9131
453.1	-105.61	-83.4304
453.6	-91.51	-87.4155
454.1	-96.81	-93.2802
454.6	-91.25	-96.1697
455.1	-99.76	-94.0304
455.6	-95.91	-90.1295
456.1	-92.23	-89.6402
456.6	-89.71	-93.8505
457.1	-88.67	-98.7571
457.6	-83.24	-99.7882
458.1	-87.51	-96.9978
458.6	-93.17	-94.5458
459.1	-90.52	-95.3963
459.6	-87.26	-97.9448
460.1	-85.67	-98.5232
460.6	-90.85	-96.2047
461.1	-85.51	-93.7355
461.6	-80.7	-93.7375
462.1	-86.81	-95.3354
462.6	-91.06	-95.435
463.1	-98.01	-92.6928
463.6	-94.16	-89.019
464.1	-88.32	-87.0287
464.6	-86.08	-87.0744
465.1	-90.99	-87.5619
465.6	-83.59	-87.5726
466.1	-86.45	-87.9019
466.6	-91.1	-89.2067
467.1	-94.26	-90.2148
467.6	-89.32	-88.9615
468.1	-95.78	-85.7212
468.6	-86.36	-83.5819
469.1	-90.4	-85.34
469.6	-98.83	-90.2039
470.1	-94.78	-94.3552
470.6	-89.56	-94.8121
471.1	-97.4	-92.0966
471.6	-88.59	-88.906
472.1	-90.84	-86.9925
472.6	-110.59	-86.2214
473.1	-87.18	-86.2847
473.6	-89.97	-87.8655
474.1	-90.16	-91.2616
474.6	-87.32	-94.6802
475.1	-87.06	-95.3851
475.6	-91.1	-92.9167
476.1	-85.95	-90.1801
476.6	-82.42	-90.4434
477.1	-85.95	-93.6022
477.6	-93.98	-96.3331
478.1	-94.1	-96.0148
478.6	-84.93	-93.6121
479.1	-85.62	-92.1528
479.6	-100.75	-92.9638
480.1	-86.61	-94.3106
480.6	-80.45	-93.6958
481.1	-81.43	-90.6677
481.6	-94.32	-87.0186
482.1	-75.41	-84.8266
482.6	-78.39	-84.8692
483.1	-79	-86.5578
483.6	-88.91	-88.6055
484.1	-76.64	-89.7194
484.6	-83.64	-89.4275
485.1	-84.25	-88.6564
485.6	-71.26	-88.9502
486.1	-77.59	-90.5005
486.6	-86.21	-91.309
487.1	-78.01	-89.1911
487.6	-79.25	-84.6797
488.1	-77.42	-81.0054
488.6	-76.93	-80.5891
489.1	-68.52	-82.207
489.6	-72.92	-82.6059
490.1	-66.72	-80.6963
490.6	-81.6	-78.8846
491.1	-75.52	-79.7089
491.6	-68.66	-82.21
492.1	-67.01	-82.9372
492.6	-82.16	-80.3662
493.1	-86.41	-76.9484
493.6	-76.78	-76.1206
494.1	-69.56	-78.1443
494.6	-78.74	-79.9517
495.1	-77.34	-78.8434
495.6	-72.21	-75.2703
496.1	-72.1	-71.7651
496.6	-77.18	-70.1402
497.1	-74.85	-70.4621
497.6	-79.05	-72.0688
498.1	-74.8	-74.3409
498.6	-75.93	-76.3752
499.1	-75.85	-77.0656
499.6	-90.12	-76.3376
500.1	-89.41	-75.7496
500.6	-82.63	-76.8369
501.1	-79.61	-78.8286
501.6	-76.67	-79
502.1	-89.92	-75.9195
502.6	-99.46	-71.7859
503.1	-85.21	-70.5691
503.6	-92.38	-73.6817
504.1	-77.78	-78.2361
504.6	-80.59	-80.1515
505.1	-87.98	-78.6497
505.6	-84.44	-76.9661
506.1	-99.96	-78.5265
506.6	-84.11	-83.0768
507.1	-89.28	-87.1051
507.6	-111.56	-87.7701
508.1	-91.06	-85.7105
508.6	-100.11	-83.8886
509.1	-97	-84.3717
509.6	-90.83	-86.7626
510.1	-85.58	-89.271
510.6	-87.94	-90.3389
511.1	-84.6	-89.1874
511.6	-89.15	-86.0076
512.1	-91.62	-82.6468
512.6	-96.76	-82.4386
513.1	-90.31	-87.5972
513.6	-94.31	-96.0442
514.1	-116.63	-102.009
514.6	-88.93	-101.307
515.1	-95.31	-95.9417
515.6	-98.99	-92.0745
516.1	-91.8	-92.9352
516.6	-90.96	-95.0362
517.1	-91.13	-92.761
517.6	-89.77	-86.0266
518.1	-82.39	-81.3201
518.6	-91.17	-84.3159
519.1	-91.08	-92.9653
519.6	-90.94	-99.6718
520.1	-84.73	-99.9212
520.6	-105.37	-96.7692
521.1	-94.03	-96.0319
521.6	-94.81	-98.7303
522.1	-85.39	-100.303
522.6	-79.6	-96.991
523.1	-95.3	-90.8098
523.6	-102.98	-86.9824
524.1	-89.21	-87.6543
524.6	-91.05	-89.9562
525.1	-87.45	-90.2502
525.6	-97.4	-88.5948
526.1	-89.73	-88.0075
526.6	-92.39	-90.2426
527.1	-87.57	-93.7281
527.6	-88.41	-95.6926
528.1	-99.65	-95.1321
528.6	-99.9	-93.095
529.1	-105.63	-90.8998
529.6	-92.64	-89.169
530.1	-101.88	-88.4566
530.6	-95	-89.5924
531.1	-99.69	-92.5723
531.6	-90.03	-95.5272
532.1	-94.02	-95.8268
532.6	-97.92	-92.7453
533.1	-93.53	-88.7465
533.6	-98.37	-87.5337
534.1	-107.35	-90.5431
534.6	-96.39	-95.5205
535.1	-108.99	-98.8316
535.6	-100.38	-99.1346
536.1	-90.4	-98.3831
536.6	-91.93	-98.99
537.1	-95.26	-100.496
537.6	-90.61	-99.9774
538.1	-99.3	-96.0357
538.6	-94.24	-91.4813
539.1	-97.44	-90.8372
539.6	-99.12	-95.1494
540.1	-108.31	-100.465
540.6	-99.73	-102.256
541.1	-96.7	-100.553
541.6	-104.38	-99.3029
542.1	-93.81	-100.729
542.6	-102.17	-102.083
543.1	-101.7	-99.2617
543.6	-103.08	-92.7638
544.1	-99.27	-88.0768
544.6	-87.72	-89.6327
545.1	-96.81	-95.753
545.6	-90.72	-100.786
546.1	-96.78	-101.539
546.6	-94.11	-100.054
547.1	-103.41	-99.9448
547.6	-96.4	-101.657
548.1	-107.88	-102.589
548.6	-92.61	-101.084
549.1	-94.65	-98.6335
549.6	-93.48	-97.735
550.1	-94.19	-98.7448
550.6	-90.15	-99.743
551.1	-115.42	-98.9807
551.6	-94.44	-96.5392
552.1	-88.41	-93.7584
552.6	-93.87	-92.0355
553.1	-85.39	-92.4182
553.6	-95.46	-95.3264
554.1	-107.39	-99.7006
554.6	-100.33	-102.83
555.1	-100	-102.236
555.6	-95.25	-98.222
556.1	-96.02	-93.9568
556.6	-96.65	-92.5001
557.1	-92.69	-94.0082
557.6	-93.91	-96.2654
558.1	-103.21	-97.4774
558.6	-94.53	-97.6193
559.1	-94.28	-97.1111
559.6	-105.21	-95.5477
560.1	-119.68	-92.8737
560.6	-96.79	-91.1737
561.1	-102.47	-93.4685
561.6	-97.25	-99.7981
562.1	-109.65	-105.487
562.6	-104.43	-104.972
563.1	-97.17	-97.8418
563.6	-125.15	-90.1245
564.1	-98.04	-88.6311
564.6	-106.9	-94.183
565.1	-100.21	-101.164
565.6	-102.09	-103.794
566.1	-95.95	-101.998
566.6	-100.27	-100.5
567.1	-102.78	-102.751
567.6	-96.2	-106.951
568.1	-85	-108.486
568.6	-99.13	-105.535
569.1	-98.52	-101.259
569.6	-106.84	-100.349
570.1	-115.19	-104.051
570.6	-101.72	-108.997
571.1	-98.49	-110.625
571.6	-101.63	-107.341
572.1	-105.24	-101.489
572.6	-108.26	-96.8847
573.1	-109.53	-95.6543
573.6	-103.55	-97.0333
574.1	-98.81	-98.5998
574.6	-93.83	-98.5344
575.1	-91.58	-97.0849
575.6	-101.82	-96.2351
576.1	-103.67	-97.9331
576.6	-110.54	-102.296
577.1	-101.71	-107.23
577.6	-110.19	-109.821
578.1	-96.07	-108.482
578.6	-110.1	-104.286
579.1	-101.74	-100.423
579.6	-94.15	-99.8948
580.1	-94.82	-102.922
580.6	-102.42	-106.266
581.1	-103.77	-105.709
581.6	-105.4	-100.177
582.1	-97.06	-93.6627
582.6	-98.19	-92.2673
583.1	-90.3	-98.3905
583.6	-102.53	-107.788
584.1	-95.73	-113.042
584.6	-111.76	-110.406
585.1	-107.24	-103.083
585.6	-104.55	-97.5731
586.1	-99.39	-97.1997
586.6	-104.59	-99.7293
587.1	-105.62	-101.017
587.6	-118.31	-99.875
588.1	-111.21	-98.6273
588.6	-104.18	-99.4484
589.1	-106.32	-101.396
589.6	-113.19	-101.663
590.1	-100.53	-99.2517
590.6	-106.08	-96.5802
591.1	-91.23	-97.1758
591.6	-115.89	-101.97
592.1	-98.86	-108.053
592.6	-108.83	-111.116
593.1	-102.71	-109.314
593.6	-97.89	-105.028
594.1	-98.48	-102.864
594.6	-97.53	-105.472
595.1	-98.78	-110.916
595.6	-100.72	-114.213
596.1	-102	-111.933
596.6	-121.53	-105.532
597.1	-98.82	-100.048
597.6	-91.27	-99.3084
598.1	-112.64	-102.507
598.6	-104.96	-105.551
599.1	-108.93	-105.482
599.6	-114.77	-103.082
600.1	-109.21	-101.119
600.6	-104.35	-100.768
601.1	-105.93	-100.615
601.6	-109.52	-99.2362
602.1	-95.46	-97.7811
602.6	-104.43	-98.9981
603.1	-101.36	-103.633
603.6	-121.04	-108.683
604.1	-105.09	-110.063
604.6	-102.7	-106.964
605.1	-104.8	-102.959
605.6	-102.59	-102.445
606.1	-109.81	-106.276
606.6	-103.86	-111.143
607.1	-97.36	-112.979
607.6	-101.66	-110.523
608.1	-102.29	-105.772
608.6	-101.44	-101.805
609.1	-103.52	-100.614
609.6	-89.43	-102.391
610.1	-92.92	-105.84
610.6	-100.31	-108.869
611.1	-98.84	-109.695
611.6	-96.1	-108.03
612.1	-103.74	-105.248
612.6	-99.5	-103.081
613.1	-112.79	-102.16
613.6	-104.69	-101.95
614.1	-104.12	-101.831
614.6	-103.38	-101.634
615.1	-99	-101.136
615.6	-101.39	-99.8066
616.1	-103.19	-97.6387
616.6	-104.97	-95.7899
617.1	-105.19	-95.5869
617.6	-102.57	-96.9196
618.1	-101.71	-98.4226
618.6	-97.85	-99.4843
619.1	-97.06	-101.177
619.6	-102.23	-104.391
620.1	-99.24	-107.645
620.6	-104.02	-108.122
621.1	-99.64	-105.153
621.6	-96.76	-101.52
622.1	-98	-100.414
622.6	-104.54	-101.798
623.1	-101.52	-102.993
623.6	-99.59	-102.566
624.1	-92.31	-102.014
624.6	-91.16	-102.912
625.1	-84.77	-103.863
625.6	-84.36	-102.111
626.1	-82.67	-97.9204
626.6	-82.7	-95.338
627.1	-78.61	-97.489
627.6	-82.05	-102.284
628.1	-83.59	-104.465
628.6	-83.98	-101.775
629.1	-81.94	-97.4978
629.6	-83.18	-96.1819
630.1	-86.51	-98.067
630.6	-88.65	-99.0653
631.1	-94.9	-95.8558
631.6	-102.9	-89.5163
632.1	-111.44	-83.7602
632.6	-96.94	-80.8471
633.1	-98.07	-80.2549
633.6	-103.32	-80.6242
634.1	-107.45	-81.4537
634.6	-101.43	-82.6064
635.1	-99.29	-83.4476
635.6	-108.35	-83.5404
636.1	-109.5	-83.7349
636.6	-100.58	-85.4935
637.1	-99.13	-89.0544
637.6	-92.94	-93.1141
638.1	-102.51	-96.6233
638.6	-107.3	-100.016
639.1	-105.17	-103.865
639.6	-111.08	-106.895
640.1	-106.42	-106.744
640.6	-101.09	-103.157
641.1	-106.59	-99.4175
641.6	-107.87	-99.4263
642.1	-106.86	-103.383
642.6	-104.84	-107.282
643.1	-100.86	-107.124
643.6	-92.99	-103.083
644.1	-99.96	-99.0088
644.6	-103.43	-98.1999
645.1	-106.56	-100.512
645.6	-103.36	-103.614
646.1	-113.44	-106.007
646.6	-101.42	-107.846
647.1	-102.42	-109.2
647.6	-95.14	-108.942
648.1	-99.35	-106.25
648.6	-107.86	-102.61
649.1	-101.32	-100.963
649.6	-105.82	-102.359
650.1	-118.05	-104.271
650.6	-114.43	-103.308
651.1	-110.65	-99.5753
651.6	-106.48	-97.2765
652.1	-108.32	-100.158
652.6	-104.45	-106.759
653.1	-117.54	-111.207
653.6	-111.85	-109.143
654.1	-115.63	-102.32
654.6	-108.36	-96.826
655.1	-107.36	-97.045
655.6	-125.86	-102.022
656.1	-103.85	-107.583
656.6	-116.02	-110.93
657.1	-111.11	-112.369
657.6	-102.89	-113.154
658.1	-99.45	-113.169
658.6	-117.96	-111.517
659.1	-107.77	-108.701
659.6	-108.63	-107.009
660.1	-102.06	-108.301
660.6	-104.89	-111.901
661.1	-107.63	-115.125
661.6	-111.1	-115.777
662.1	-103.95	-113.91
662.6	-103.58	-111.33
663.1	-107.05	-109.821
663.6	-110.75	-109.78
664.1	-111.25	-110.149
664.6	-110.07	-109.445
665.1	-112.11	-107.237
665.6	-100.71	-104.896
666.1	-96.26	-104.584
666.6	-107.35	-106.895
667.1	-112.74	-109.614
667.6	-112.49	-109.586
668.1	-108.8	-106.287
668.6	-123.88	-102.978
669.1	-111.74	-103.44
669.6	-116.58	-107.598
670.1	-106.25	-111.317
670.6	-108.61	-111.022
671.1	-121.02	-107.803
671.6	-113.92	-105.887
672.1	-112.59	-107.235
672.6	-105.58	-109.076
673.1	-100.88	-107.73
673.6	-110.28	-104.031
674.1	-113.56	-103.205
674.6	-134.32	-108.73
675.1	-108.25	-117.444
675.6	-108.42	-122.157
676.1	-108.43	-119.175
676.6	-112.38	-112.144
677.1	-115.69	-107.897
677.6	-108.42	-109.28
678.1	-111.38	-113.035
678.6	-115.64	-114.373
679.1	-118.22	-112.237
679.6	-126.76	-109.406
680.1	-113.51	-108.539
680.6	-112.38	-109.679
681.1	-105.35	-111.644
681.6	-104.52	-114.12
682.1	-103.26	-117.004
682.6	-111.97	-118.465
683.1	-110.9	-115.856
683.6	-118.41	-109.564
684.1	-116.06	-104.639
684.6	-97.46	-106.517
685.1	-120.74	-114.704
685.6	-102.58	-122.201
686.1	-111.4	-122.463
686.6	-116.35	-116.354
687.1	-106.48	-110.741
687.6	-109.07	-110.185
688.1	-117.39	-111.844
688.6	-113.13	-109.986
689.1	-120.59	-104.38
689.6	-117.64	-101.564
690.1	-116.37	-106.771
690.6	-109.57	-116.428
691.1	-105.02	-121.119
691.6	-111.37	-116.083
692.1	-128.75	-106.757
692.6	-118.92	-102.647
693.1	-120.15	-106.893
693.6	-126.07	-113.76
694.1	-115.31	-116.209
694.6	-115.77	-113.758
695.1	-109.67	-111.594
695.6	-111.98	-113.367
696.1	-113.32	-117.131
696.6	-120.75	-118.611
697.1	-105.46	-116.526
697.6	-121.46	-113.347
698.1	-109.64	-111.836
698.6	-111.27	-112.661
699.1	-108.16	-115.319
699.6	-105.24	-119.412
700.1	-112.72	-123.753
700.6	-124.03	-125.407
701.1	-118.82	-121.783
701.6	-109.75	-114.209
702.1	-117.1	-107.999
702.6	-111.63	-107.651
703.1	-112.21	-112.239
703.6	-129.43	-116.524
704.1	-104.89	-116.6
704.6	-115.42	-113.482
705.1	-113.8	-110.853
705.6	-113.66	-110.45
706.1	-116.56	-110.91
706.6	-110.29	-110.807
707.1	-118.49	-111.112
707.6	-113.91	-113.633
708.1	-113.69	-117.746
708.6	-108.84	-120.187
709.1	-114.16	-118.549
709.6	-119.59	-114.255
710.1	-109.94	-111.289
710.6	-111.95	-112.111
711.1	-116.11	-115.334
711.6	-115.71	-117.456
712.1	-116.07	-116.435
712.6	-117.12	-113.417
713.1	-118.06	-111.313
713.6	-117.23	-111.98
714.1	-100.96	-114.614
714.6	-110.62	-116.572
715.1	-116.56	-115.842
715.6	-115.05	-113.012
716.1	-114.06	-110.831
716.6	-108.27	-111.526
717.1	-107.85	-114.454
717.6	-114.05	-116.737
718.1	-116.16	-116.407
718.6	-111.09	-114.555
719.1	-113.69	-113.894
719.6	-119.69	-115.36
720.1	-117.93	-116.865
720.6	-102.59	-115.773
721.1	-110.44	-112.138
721.6	-112.21	-108.854
722.1	-112.69	-108.614
722.6	-118.31	-111.228
723.1	-118.47	-114.101
723.6	-107.73	-114.891
724.1	-104.45	-113.409
724.6	-102.01	-111.308
725.1	-113.54	-110.549
725.6	-119.47	-112.035
726.1	-127.09	-114.964
726.6	-118.83	-117.118
727.1	-112.15	-116.359
727.6	-114.73	-112.681
728.1	-115.52	-108.806
728.6	-116.24	-108.035
729.1	-112.79	-111.022
729.6	-118.66	-114.922
730.1	-112.06	-116.099
730.6	-115.28	-113.594
731.1	-116.2	-109.728
731.6	-112.04	-107.672
732.1	-103.75	-109.002
732.6	-104.48	-113.326
733.1	-105.62	-119.023
733.6	-110.56	-123.534
734.1	-108.08	-123.909
734.6	-121.26	-118.965
735.1	-108.48	-111.584
735.6	-109.45	-107.525
736.1	-106.4	-110.276
736.6	-111.76	-116.96
737.1	-112.63	-120.611
737.6	-111.25	-117.259
738.1	-110.09	-110.053
738.6	-125.29	-105.542
739.1	-116.57	-106.376
739.6	-121.93	-109.046
740.1	-108.53	-109.056
740.6	-132.44	-106.805
741.1	-110.21	-106.737
741.6	-107.06	-111.034
742.1	-106.55	-116.068
742.6	-111.36	-116.356
743.1	-113.57	-111.256
743.6	-121.07	-106.163
744.1	-110.28	-106.688
744.6	-112.97	-112.687
745.1	-110.77	-118.904
745.6	-117.23	-120.915
746.1	-113.99	-119.248
746.6	-123.69	-117.462
747.1	-111.08	-117.402
747.6	-120.45	-117.481
748.1	-121.01	-115.418
748.6	-106.22	-111.475
749.1	-125.76	-108.328
749.6	-117.92	-108.21
750.1	-119.38	-110.872
750.6	-108.12	-114.267
751.1	-117.43	-116.497
751.6	-117.69	-116.861
752.1	-113.47	-115.69
752.6	-117.77	-114.042
753.1	-118.38	-113.481
753.6	-111.09	-115.185
754.1	-109.17	-118.531
754.6	-115.86	-120.953
755.1	-111.47	-120.136
755.6	-112.51	-116.682
756.1	-119.2	-113.975
756.6	-117.15	-114.706
757.1	-118.2	-117.748
757.6	-111.47	-119.252
758.1	-109.92	-117.047
758.6	-116.12	-113.274
759.1	-114.76	-111.973
759.6	-123.66	-114.346
760.1	-118.34	-117.31
760.6	-111.3	-117.074
761.1	-115.58	-113.493
761.6	-110.59	-110.158
762.1	-115.57	-110.379
762.6	-113.36	-113.818
763.1	-113.66	-117.31
763.6	-111.9	-118.313
764.1	-114.21	-116.931
764.6	-114.11	-114.919
765.1	-124.75	-113.665
765.6	-107.56	-113.537
766.1	-108.94	-114.499
766.6	-118.39	-116.354
767.1	-104.56	-118.217
767.6	-102.03	-118.501
768.1	-110.17	-116.23
768.6	-108.98	-112.454
769.1	-108.32	-109.86
769.6	-117.01	-110.46
770.1	-119.87	-113.597
770.6	-112.61	-116.452
771.1	-116.23	-116.71
771.6	-117.62	-114.695
772.1	-113.5	-112.738
772.6	-109.65	-112.451
773.1	-111.93	-112.906
773.6	-110.29	-111.821
774.1	-107.59	-108.498
774.6	-117.26	-105.144
775.1	-103.74	-104.864
775.6	-126.48	-108.412
776.1	-114.63	-113.334
776.6	-113.93	-116.494
777.1	-109.21	-117.034
777.6	-115.59	-116.474
778.1	-118.31	-116.193
778.6	-105.5	-115.705
779.1	-106.03	-113.83
779.6	-114.24	-110.94
780.1	-105.63	-109.057
780.6	-110.46	-109.564
781.1	-100.55	-111.563
781.6	-107.42	-113.109
782.1	-110.47	-113.636
782.6	-106.12	-114.292
783.1	-101.77	-115.794
783.6	-122.32	-116.88
784.1	-115.17	-115.673
784.6	-112.12	-112.293
785.1	-115.33	-109.172
785.6	-103.34	-108.417
786.1	-103.09	-109.441
786.6	-101.37	-109.804
787.1	-100.57	-108.199
787.6	-104.23	-105.901
788.1	-102.15	-105.093
788.6	-101.15	-106.325
789.1	-100.62	-108.202
789.6	-96.19	-109.368
790.1	-99.95	-110.094
790.6	-97.59	-111.51
791.1	-91	-113.616
791.6	-90.12	-114.668
792.1	-86.16	-112.77
792.6	-87.03	-107.922
793.1	-98.47	-102.322
793.6	-94.38	-98.6734
794.1	-90.53	-98.2027
794.6	-111.49	-100.05
795.1	-97.29	-102.171
795.6	-87.34	-102.748
796.1	-96.88	-101.143
796.6	-86.86	-98.0545
797.1	-89.23	-94.9313
797.6	-99.57	-92.9227
798.1	-107.96	-92.045
798.6	-118.15	-91.3687
799.1	-117.68	-90.2517
799.6	-106.82	-89.4136
800.1	-101.49	-90.4786
800.6	-102.56	-94.132
801.1	-95.47	-98.7798
801.6	-104.05	-101.407
802.1	-115.85	-100.104
802.6	-104.9	-95.8344
803.1	-105.33	-91.7204
803.6	-100.79	-90.6395
804.1	-112.45	-93.4773
804.6	-105.15	-99.2824
805.1	-113.58	-106.367
805.6	-110.37	-112.809
806.1	-96.73	-116.338
806.6	-101.59	-114.936
807.1	-116.66	-108.593
807.6	-111.73	-100.535
808.1	-117.05	-95.8242
808.6	-107.64	-97.6668
809.1	-109.29	-104.566
809.6	-111.98	-111.279
810.1	-108.06	-113.095
810.6	-100.06	-109.654
811.1	-108.92	-104.879
811.6	-114.97	-103.211
812.1	-118.6	-105.713
812.6	-115.91	-109.522
813.1	-111.51	-110.91
813.6	-104.53	-108.957
814.1	-99.43	-106.409
814.6	-118.12	-106.889
815.1	-107.32	-111.067
815.6	-115.76	-115.531
816.1	-111.7	-115.784
816.6	-114.91	-110.786
817.1	-95.56	-104.515
817.6	-110.3	-102.569
818.1	-104.56	-106.855
818.6	-100.58	-113.715
819.1	-106.41	-117.533
819.6	-100.62	-116.024
820.1	-116.69	-111.686
820.6	-105.47	-108.353
821.1	-110.76	-107.314
821.6	-107.85	-107.385
822.1	-106.7	-107.852
822.6	-106.68	-109.566
823.1	-109.26	-112.536
823.6	-99.23	-113.954
824.1	-109.32	-110.585
824.6	-97.44	-103.368
825.1	-108.76	-97.946
825.6	-107.96	-99.1867
826.1	-103.64	-105.666
826.6	-105.72	-111.013
827.1	-99.2	-110.951
827.6	-108.37	-107.665
828.1	-96.48	-106.344
828.6	-104.15	-108.455
829.1	-106.46	-110.272
829.6	-107.93	-108.183
830.1	-106.62	-103.633
830.6	-102.23	-101.323
831.1	-94.56	-103.239
831.6	-99.17	-106.35
832.1	-104.02	-106.727
832.6	-107.07	-104.437
833.1	-96.95	-102.911
833.6	-90.8	-104.016
834.1	-102.08	-105.604
834.6	-97.57	-104.674
835.1	-86.24	-101.729
835.6	-88.14	-100.405
836.1	-90.53	-102.808
836.6	-88.29	-106.605
837.1	-96.94	-107.553
837.6	-89.06	-104.299
838.1	-89.79	-99.6715
838.6	-101.14	-97.3137
839.1	-94.54	-98.0233
839.6	-108.05	-99.7379
840.1	-103.13	-100.239
840.6	-93.45	-98.9172
841.1	-91.17	-96.2362
841.6	-106.03	-92.7749
842.1	-104.38	-89.4173
842.6	-100.8	-87.6388
843.1	-96.97	-88.4382
843.6	-100.8	-90.9494
844.1	-100.03	-93.0345
844.6	-98.26	-93.6951
845.1	-96.42	-94.2547
845.6	-119.54	-96.4818
846.1	-101.85	-99.9518
846.6	-103.41	-102.237
847.1	-101.74	-101.822
847.6	-106.73	-99.9074
848.1	-97.68	-98.7658
848.6	-103.36	-99.0452
849.1	-104.14	-99.6557
849.6	-110.08	-99.9512
850.1	-104.72	-100.618
850.6	-106.64	-101.947
851.1	-109.09	-102.575
851.6	-104.67	-101.344
852.1	-108.06	-99.8822
852.6	-100.46	-101.427
853.1	-107.41	-106.332
853.6	-109.47	-110.239
854.1	-101.01	-108.477
854.6	-104.54	-102.016
855.1	-103.25	-97.2577
855.6	-104.83	-99.1399
856.1	-106.87	-105.612
856.6	-108.98	-110.214
857.1	-112.82	-109.495
857.6	-117.04	-106.207
858.1	-119.36	-104.933
858.6	-116	-106.353
859.1	-117.17	-107.316
859.6	-109.11	-105.768
860.1	-106.83	-103.51
860.6	-107.43	-103.404
861.1	-107.59	-105.348
861.6	-107.43	-106.594
862.1	-112.63	-105.697
862.6	-110.4	-104.582
863.1	-105.57	-106.073
863.6	-107.61	-110.351
864.1	-119.69	-114.856
864.6	-111.89	-117.273
865.1	-116.27	-117.526
865.6	-113.18	-116.668
866.1	-108.91	-114.945
866.6	-122.43	-111.897
867.1	-116.48	-108.019
867.6	-121.78	-105.214
868.1	-116.24	-105.129
868.6	-117.75	-107.439
869.1	-116.84	-110.195
869.6	-119.54	-111.71
870.1	-114.99	-111.813
870.6	-123.31	-111.473
871.1	-121.49	-111.723
871.6	-118.42	-112.989
872.1	-128.3	-114.96
872.6	-124.52	-116.724
873.1	-115.18	-117.318
873.6	-113.01	-116.694
874.1	-111.08	-116.116
874.6	-118.95	-117.046
875.1	-126.19	-119.335
875.6	-119.87	-120.924
876.1	-119.61	-119.988
876.6	-114.64	-117.336
877.1	-126.44	-116.048
877.6	-110.5	-118.239
878.1	-119.44	-122.489
878.6	-119.27	-125.076
879.1	-121.37	-123.806
879.6	-127.54	-120.109
880.1	-113.55	-117.104
880.6	-112.11	-116.18
881.1	-112.03	-116.254
881.6	-121.99	-116.193
882.1	-119.26	-116.779
882.6	-116.82	-119.31
883.1	-117.41	-122.776
883.6	-114.47	-123.872
884.1	-120.23	-120.665
884.6	-111.98	-115.596
885.1	-114.19	-113.594
885.6	-114.31	-116.82
886.1	-107.82	-122.013
886.6	-116.17	-123.779
887.1	-120.68	-120.283
887.6	-123.51	-114.947
888.1	-125.18	-112.505
888.6	-109.46	-114.194
889.1	-126.01	-117.348
889.6	-125.59	-118.999
890.1	-123.36	-118.664
890.6	-123.79	-117.489
891.1	-124.2	-116.023
891.6	-115.89	-114.045
892.1	-120.96	-112.146
892.6	-129.75	-111.98
893.1	-124.67	-114.269
893.6	-119.71	-117.474
894.1	-104.08	-119.459
894.6	-118.94	-120.127
895.1	-116.32	-121.231
895.6	-113.9	-123.421
896.1	-118.68	-124.823
896.6	-128.4	-123.568
897.1	-123.27	-120.956
897.6	-118.64	-120.421
898.1	-114.57	-123.034
898.6	-127.35	-125.55
899.1	-120.99	-124.205
899.6	-125.52	-119.711
900.1	-120.26	-116.682
900.6	-124.93	-117.733
901.1	-121.17	-119.882
901.6	-118.01	-118.392
902.1	-126.19	-113.486
902.6	-121.7	-111.058
903.1	-115.52	-115.726
903.6	-112.51	-124.559
904.1	-117.64	-129.549
904.6	-121.56	-126.391
905.1	-120.4	-119.235
905.6	-118.41	-115.884
906.1	-131.84	-119.236
906.6	-118.54	-124.862
907.1	-124.08	-126.792
907.6	-121.72	-124.016
908.1	-116.83	-120.393
908.6	-130.46	-119.293
909.1	-112.88	-120.11
909.6	-120.19	-120.202
910.1	-125.13	-118.683
910.6	-121.98	-117.091
911.1	-121.79	-116.959
911.6	-116.55	-118.186
912.1	-118.73	-119.991
912.6	-123.6	-122.197
913.1	-115.69	-124.635
913.6	-115.41	-125.992
914.1	-110.21	-124.708
914.6	-115.5	-121.271
915.1	-126.64	-118.533
915.6	-121	-118.843
916.1	-117.82	-121.313
916.6	-124.72	-122.851
917.1	-125.94	-121.858
917.6	-119.39	-119.93
918.1	-117.6	-119.46
918.6	-120.24	-120.405
919.1	-123.94	-120.475
919.6	-125.35	-118.347
920.1	-124.11	-115.553
920.6	-116.26	-114.621
921.1	-122.56	-116.053
921.6	-122.72	-118.099
922.1	-121.93	-119.339
922.6	-129.65	-120.37
923.1	-109.52	-122.346
923.6	-111.74	-124.605
924.1	-110.56	-124.929
924.6	-130.1	-122.4
925.1	-138.25	-119.132
925.6	-119.38	-118.334
926.1	-126.4	-120.789
926.6	-118.13	-123.962
927.1	-117.89	-124.813
927.6	-132.53	-122.98
928.1	-116.64	-120.71
928.6	-130.84	-119.985
929.1	-122.26	-120.469
929.6	-115.81	-120.462
930.1	-122	-119.233
930.6	-133.98	-117.818
931.1	-114.13	-117.784
931.6	-126.07	-119.846
932.1	-125	-123.602
932.6	-123.78	-127.72
933.1	-124.12	-129.994
933.6	-123.44	-128.242
934.1	-115.92	-122.616
934.6	-121.67	-117.034
935.1	-115.57	-116.638
935.6	-126.83	-122.436
936.1	-131.84	-129.06
936.6	-115.75	-129.597
937.1	-126.77	-123.242
937.6	-124.47	-116.84
938.1	-121.98	-117.555
938.6	-126.2	-124.625
939.1	-119.65	-130.055
939.6	-121.37	-127.809
940.1	-130.43	-120.649
940.6	-124.73	-116.464
941.1	-120.92	-118.828
941.6	-116.23	-123.417
942.1	-121.52	-124.267
942.6	-117.84	-121.431
943.1	-106.32	-120.278
943.6	-105.8	-123.812
944.1	-113.03	-128.346
944.6	-114.2	-128.169
945.1	-118.03	-123.035
945.6	-124	-118.716
946.1	-133.41	-119.969
946.6	-117.23	-124.859
947.1	-114.42	-127.385
947.6	-120.08	-124.675
948.1	-115.64	-119.74
948.6	-116.55	-116.933
949.1	-119.44	-116.556
949.6	-125.12	-115.39
950.1	-117.29	-111.825
950.6	-120.63	-108.517
951.1	-117.99	-109.261
951.6	-114.21	-114.378
952.1	-137.31	-120.432
952.6	-116.14	-124.087
953.1	-114.48	-124.895
953.6	-126.45	-124.045
954.1	-118.34	-121.869
954.6	-122.29	-118.095
955.1	-121.24	-114.13
955.6	-128.42	-113.167
956.1	-118.96	-116.837
956.6	-115.69	-122.462
957.1	-116.24	-125.12
957.6	-116.55	-122.789
958.1	-126.3	-118.577
958.6	-116.59	-117.228
959.1	-111.39	-119.947
959.6	-117.38	-123.49
960.1	-106.83	-124.195
960.6	-110.07	-121.916
961.1	-117.02	-119.55
961.6	-113.04	-119.452
962.1	-114.4	-121.186
962.6	-124.27	-122.617
963.1	-123.25	-122.26
963.6	-122.34	-120.204
964.1	-119.66	-117.503
964.6	-111.25	-115.422
965.1	-115.3	-114.964
965.6	-111.7	-116.121
966.1	-113.88	-117.293
966.6	-112.2	-116.273
967.1	-109.74	-112.669
967.6	-112.91	-109.151
968.1	-107.71	-109.373
968.6	-98.22	-114.201
969.1	-113.8	-120.433
969.6	-108.08	-123.754
970.1	-108.42	-122.796
970.6	-105.68	-119.824
971.1	-104.65	-117.57
971.6	-108.82	-116.262
972.1	-107	-114.277
972.6	-104.32	-111.159
973.1	-108.24	-108.793
973.6	-90.64	-109.097
974.1	-97.11	-111.229
974.6	-92.2	-112.062
975.1	-118	-109.666
975.6	-102	-105.689
976.1	-101.37	-103.701
976.6	-112.81	-105.307
977.1	-105.51	-108.466
977.6	-101.59	-109.785
978.1	-108.09	-108.047
978.6	-102.87	-105.056
979.1	-101.96	-103.228
979.6	-108.95	-102.973
980.1	-133.27	-102.706
980.6	-117.52	-101.083
981.1	-105.02	-98.747
981.6	-108.17	-97.8275
982.1	-113.29	-99.9346
982.6	-111.25	-104.591
983.1	-109.5	-109.306
983.6	-107	-111.188
984.1	-103.96	-109.083
984.6	-116.07	-104.774
985.1	-112.03	-101.989
985.6	-124.24	-103.509
986.1	-116.24	-108.753
986.6	-109.87	-114.314
987.1	-119.59	-117.133
987.6	-114.37	-116.942
988.1	-115.72	-115.402
988.6	-114.73	-113.423
989.1	-114.61	-110.458
989.6	-119.5	-106.689
990.1	-120.22	-104.609
990.6	-116.95	-106.843
991.1	-118.27	-112.404
991.6	-115.47	-116.736
992.1	-118.85	-116.596
992.6	-118.73	-114.053
993.1	-110.88	-113.998
993.6	-114.51	-117.69
994.1	-115.83	-120.653
994.6	-120.05	-118.307
995.1	-120.12	-112.485
995.6	-118.01	-110.039
996.1	-133.75	-114.549
996.6	-119.06	-121.493
997.1	-113.85	-123.403
997.6	-123.99	-118.843
998.1	-113.23	-113.881
998.6	-111.52	-114.24
999.1	-113.24	-118.288
999.6	-114.5	-119.749
[truncated: 2,001 more rows]
