# Supplementary material for: Feature extraction and pattern recognition of gas pipeline flow noise signals in a strong noisy background
Source: PeerJ Comput Sci. 2024 Jul 5;10:e2087. doi: 10.7717/peerj-cs.2087 (PMC11232584; doi:10.7717/peerj-cs.2087)
Supplement: Data S1 [file peerj-cs-10-2087-s001.zip › data/Result of signal segmentation.xlsx]

## Sheet: Sheet1
	S1	S2	S3	S4	S5	S6	S7	S8	S9	S10	S11	S12	S13
1	95.66	-61.7	-73.07	-89.9	-109.21	-119.38	-120.26	-139.14	-121.64	-146.24	-134.84	-163.84	-173.68
2	85.04	-62.86	-79.23	-91.26	-104.35	-108.12	-124.93	-133.39	-120.26	-137.61	-130.36	-165.22	-162.05
3	-0.52	-57.45	-80.93	-108.64	-105.93	-117.43	-121.17	-126.04	-117.43	-141.94	-132.68	-165.61	-169.4
4	-1.96	-60.87	-73.9	-97.29	-109.52	-117.69	-118.01	-131.16	-120.35	-141.84	-143.6	-163.67	-166.43
5	-4.64	-61.46	-73.96	-88.08	-95.46	-113.47	-126.19	-129.08	-111.21	-145.41	-145.37	-159.88	-172.71
6	-3.86	-63.33	-81.76	-96.12	-104.43	-117.77	-121.7	-125.55	-123.84	-141.82	-147.54	-169.08	-164.2
7	-0.2	-64.67	-71.59	-105.61	-101.36	-118.38	-115.52	-122.74	-120.38	-148.95	-144.54	-163.8	-160.01
8	-12.16	-61.89	-81.13	-91.51	-121.04	-111.09	-112.51	-134.93	-123.48	-155.47	-146.35	-163.6	-174.04
9	-14.53	-74.72	-73.95	-96.81	-105.09	-109.17	-117.64	-132.99	-125.01	-148.94	-141.34	-173.47	-167.23
10	-10.8	-69.07	-82.07	-91.25	-102.7	-115.86	-121.56	-132.2	-115.38	-152.06	-144.22	-169.19	-169.25
11	-11.08	-62.21	-85.8	-99.76	-104.8	-111.47	-120.4	-120.39	-130.73	-144.4	-137.78	-175.04	-160.06
12	1.73	-64.58	-84.54	-95.91	-102.59	-112.51	-118.41	-124.64	-119.37	-145.92	-147.48	-173.98	-165.36
13	-7.04	-60.94	-77.87	-92.23	-109.81	-119.2	-131.84	-144.1	-123.31	-166.53	-148.61	-170.79	-174.75
14	-9.19	-83.72	-90.68	-89.71	-103.86	-117.15	-118.54	-136.51	-133.48	-148.76	-150.61	-172.4	-174.42
15	-7.14	-59.06	-78	-88.67	-97.36	-118.2	-124.08	-137.54	-156.55	-135.7	-149.66	-182.24	-165.83
16	-10.36	-67.73	-77.65	-83.24	-101.66	-111.47	-121.72	-129.66	-136.77	-148.42	-149.98	-174.51	-161.62
17	-10.47	-55.37	-77.92	-87.51	-102.29	-109.92	-116.83	-127.82	-121.01	-141.55	-148	-165.81	-164.73
18	-22.87	-58.58	-80.37	-93.17	-101.44	-116.12	-130.46	-123.86	-128.78	-147.07	-152.54	-166.68	-158.24
19	-12.11	-61.49	-84.2	-90.52	-103.52	-114.76	-112.88	-127.73	-131.37	-149.9	-152.11	-165.39	-170.1
20	-11.16	-70.7	-85.64	-87.26	-89.43	-123.66	-120.19	-136.76	-132.92	-147.99	-138.67	-162.92	-163.68
21	-24.53	-79.78	-95.25	-85.67	-92.92	-118.34	-125.13	-129.92	-132.86	-147.18	-157.49	-174.08	-165.58
22	-30.22	-76.13	-88.12	-90.85	-100.31	-111.3	-121.98	-131.65	-125.58	-146.69	-154.32	-160.83	-167.54
23	-19.99	-63.62	-78.89	-85.51	-98.84	-115.58	-121.79	-137.15	-125.88	-145.98	-145.73	-162.02	-159.68
24	-19.07	-55.57	-85.16	-80.7	-96.1	-110.59	-116.55	-137.99	-124.49	-170.68	-147.99	-173.97	-171.55
25	-10	-57.13	-78.91	-86.81	-103.74	-115.57	-118.73	-132.66	-122.2	-139.1	-147.93	-165.16	-166.98
26	-16.87	-73.54	-86.68	-91.06	-99.5	-113.36	-123.6	-126.92	-136.73	-135.48	-153.25	-166.23	-183.66
27	-16.12	-65.52	-81.18	-98.01	-112.79	-113.66	-115.69	-130.42	-125.25	-132.19	-157.48	-173.2	-164.97
28	-16.01	-98.92	-85.18	-94.16	-104.69	-111.9	-115.41	-133.51	-116.11	-148.97	-143.87	-170.48	-164.14
29	-16.5	-72.31	-86.59	-88.32	-104.12	-114.21	-110.21	-138.32	-119.74	-143.56	-148.71	-167.72	-164.54
30	-31.26	-68.64	-80.73	-86.08	-103.38	-114.11	-115.5	-133.91	-128.96	-148.2	-146.37	-171.97	-179.63
31	-26.39	-58.91	-83.61	-90.99	-99	-124.75	-126.64	-132.7	-132.12	-149.23	-140.3	-175.39	-170.67
32	-21.04	-74.45	-88.95	-83.59	-101.39	-107.56	-121	-138.43	-125.41	-146.04	-155.39	-163.34	-161.09
33	-16.68	-69.63	-92.82	-86.45	-103.19	-108.94	-117.82	-123.8	-140.24	-159.16	-154.47	-180.06	-172.79
34	-14.48	-62.18	-82.66	-91.1	-104.97	-118.39	-124.72	-130.68	-140.38	-145.34	-146.77	-171.36	-172.04
35	-21.38	-71.92	-87.89	-94.26	-105.19	-104.56	-125.94	-124.9	-137.56	-133.42	-142.58	-169.69	-172.83
36	-32.4	-66.75	-81.79	-89.32	-102.57	-102.03	-119.39	-117.56	-132.06	-147.26	-148.74	-169.61	-160.66
37	-19.27	-64.63	-81.42	-95.78	-101.71	-110.17	-117.6	-118.36	-121.39	-156.24	-148.22	-157.89	-178.39
38	-35.53	-65.65	-81.89	-86.36	-97.85	-108.98	-120.24	-140.81	-134.85	-146.82	-161.72	-157.13	-156.3
39	-15.21	-73.85	-88.82	-90.4	-97.06	-108.32	-123.94	-137.02	-137.6	-154.75	-144.75	-176.43	-173.5
40	-17.88	-72.8	-76.08	-98.83	-102.23	-117.01	-125.35	-135.44	-141.37	-150.77	-144.31	-176.43	-167.82
41	-17.93	-71.34	-82.92	-94.78	-99.24	-119.87	-124.11	-129.54	-134.65	-145.82	-158.73	-162.02	-173.37
42	-23.47	-67.56	-77.3	-89.56	-104.02	-112.61	-116.26	-131.89	-121.18	-140.54	-156.33	-175.07	-170.85
43	-30.48	-65.55	-88.08	-97.4	-99.64	-116.23	-122.56	-132.01	-127.91	-147.21	-140.34	-171.23	-198.13
44	-29.47	-68.97	-83.87	-88.59	-96.76	-117.62	-122.72	-130.65	-154.83	-147.99	-149.28	-190.24	-171.23
45	-25.81	-66.44	-81.37	-90.84	-98	-113.5	-121.93	-129.45	-139.73	-148.04	-151.68	-182.87	-176.07
46	-24.19	-59.05	-88.7	-110.59	-104.54	-109.65	-129.65	-125.21	-134.21	-145.97	-156.57	-169.4	-164.27
47	-30.09	-69.52	-87.08	-87.18	-101.52	-111.93	-109.52	-146.07	-140.42	-148.19	-151.76	-174.74	-167.27
48	-19.75	-70.01	-102.55	-89.97	-99.59	-110.29	-111.74	-130.4	-136.51	-142.28	-163.36	-181.27	-160.53
49	-21.06	-66.62	-85.59	-90.16	-92.31	-107.59	-110.56	-126.64	-134.35	-146.57	-168.5	-166.18	-174.07
50	-31.27	-69.43	-78.55	-87.32	-91.16	-117.26	-130.1	-140.25	-128.19	-148.48	-156.84	-151.51	-163.45
51	-25.37	-60.65	-81.82	-87.06	-84.77	-103.74	-138.25	-116.1	-129.97	-144.46	-155.72	-165.49	-171.52
52	-18.81	-63.43	-88.65	-91.1	-84.36	-126.48	-119.38	-129.21	-127.86	-142.42	-165.81	-167.05	-180.88
53	-34.7	-71.35	-81.71	-85.95	-82.67	-114.63	-126.4	-126.22	-133.92	-145.28	-150.71	-168.29	-174.1
54	-31.91	-65.21	-87.8	-82.42	-82.7	-113.93	-118.13	-121.49	-133.84	-154.01	-146.22	-166.27	-167.04
55	-22.15	-63	-77.07	-85.95	-78.61	-109.21	-117.89	-134.61	-129.1	-143.84	-146.24	-179.03	-164.64
56	-29.55	-64.48	-75.24	-93.98	-82.05	-115.59	-132.53	-139.78	-132.14	-147.03	-156.33	-159.71	-153.45
57	-30.14	-46.02	-98.25	-94.1	-83.59	-118.31	-116.64	-129.64	-133.22	-144.82	-150.71	-177	-165.57
58	-19.16	-70.23	-91.97	-84.93	-83.98	-105.5	-130.84	-123.78	-132.99	-164.5	-154.39	-172.5	-166.4
59	-28.91	-56.43	-82.07	-85.62	-81.94	-106.03	-122.26	-133.82	-137.34	-141.11	-167.75	-166.91	-164.71
60	-26.8	-84.52	-79.05	-100.75	-83.18	-114.24	-115.81	-125.59	-131.56	-146.49	-154.38	-166.44	-163.29
61	-28.02	-74.43	-82.21	-86.61	-86.51	-105.63	-122	-137.22	-141.09	-142.72	-152.89	-161.91	-161.38
62	-30.97	-66.19	-83.84	-80.45	-88.65	-110.46	-133.98	-135.02	-135.32	-140.22	-150.32	-174.76	-153.93
63	-25.03	-82.82	-85.77	-81.43	-94.9	-100.55	-114.13	-140.65	-133.03	-144.49	-145.58	-169.38	-170.53
64	-34.1	-62.32	-82.06	-94.32	-102.9	-107.42	-126.07	-135.46	-139.21	-157.45	-156.17	-160.34	-177.48
65	-37.28	-69.17	-78.09	-75.41	-111.44	-110.47	-125	-140.48	-137.84	-160.79	-151.52	-186.72	-164.56
66	-29.01	-66.59	-82.02	-78.39	-96.94	-106.12	-123.78	-136.72	-138.39	-150.86	-155.1	-179.41	-155.23
67	-30	-76.23	-86.34	-79	-98.07	-101.77	-124.12	-130.21	-136.81	-159.92	-159.89	-170.78	-174.1
68	-23.65	-72.31	-81.7	-88.91	-103.32	-122.32	-123.44	-125.89	-144.17	-154.67	-148.58	-176.13	-163.68
69	-26.21	-68.5	-81.05	-76.64	-107.45	-115.17	-115.92	-126.17	-134.97	-149.79	-141.17	-173.46	-162.08
70	-34.37	-69.1	-91.32	-83.64	-101.43	-112.12	-121.67	-130.84	-127.88	-135.6	-153.28	-179.07	-157.85
71	-40.26	-74.92	-85.15	-84.25	-99.29	-115.33	-115.57	-130.88	-134.42	-153.49	-149.45	-191.37	-152.39
72	-34.06	-72.77	-85.1	-71.26	-108.35	-103.34	-126.83	-127.31	-128.46	-153.46	-150.68	-164.54	-171.75
73	-28.62	-82.33	-77.55	-77.59	-109.5	-103.09	-131.84	-137.27	-134.89	-146.99	-151.78	-174.28	-162.53
74	-41.2	-66.18	-79.76	-86.21	-100.58	-101.37	-115.75	-127.61	-131.56	-140.23	-161.09	-165.92	-161.91
75	-46.44	-65.13	-80.16	-78.01	-99.13	-100.57	-126.77	-123.18	-130.92	-148.47	-159.31	-158.04	-160.03
76	-28.14	-61.16	-80.2	-79.25	-92.94	-104.23	-124.47	-130.12	-136.77	-135.65	-163.22	-172.04	-160.83
77	-30.44	-69.65	-77.92	-77.42	-102.51	-102.15	-121.98	-117.59	-138.4	-148.84	-150.38	-169.84	-172.32
78	-24.35	-61.61	-77.95	-76.93	-107.3	-101.15	-126.2	-128.48	-133.32	-153.59	-147.52	-174.03	-160.48
79	-25.63	-86.38	-79.91	-68.52	-105.17	-100.62	-119.65	-137.26	-131.09	-144.37	-170.53	-180.45	-158.8
80	-18.53	-78.75	-71.14	-72.92	-111.08	-96.19	-121.37	-131.29	-138.48	-159.7	-162.21	-162.59	-207.98
81	-30.42	-72.88	-85.98	-66.72	-106.42	-99.95	-130.43	-122.85	-136.23	-167.92	-155.72	-170.71	-163.27
82	-20.45	-61.02	-82.52	-81.6	-101.09	-97.59	-124.73	-138.26	-135.61	-152.06	-152.13	-172.59	-165.28
83	-24.56	-69.7	-80.12	-75.52	-106.59	-91	-120.92	-127.15	-136.73	-146.86	-150.68	-173.25	-147.61
84	-34.52	-76.75	-83.83	-68.66	-107.87	-90.12	-116.23	-134.45	-131.48	-145.14	-162.38	-174.98	-156.14
85	-21.23	-87.28	-71.55	-67.01	-106.86	-86.16	-121.52	-131.55	-151.26	-145.6	-145.75	-164.14	-161.66
86	-29.75	-74.05	-72.74	-82.16	-104.84	-87.03	-117.84	-131.35	-137.25	-161.08	-148.88	-177.46	-169.79
87	-28.74	-65.42	-76.08	-86.41	-100.86	-98.47	-106.32	-129.64	-150.14	-145.13	-160.12	-164.21	-160.67
88	-7.16	-70.52	-71.72	-76.78	-92.99	-94.38	-105.8	-127.37	-135.73	-154.23	-157.24	-170.9	-155.01
89	-10.05	-60.92	-68.15	-69.56	-99.96	-90.53	-113.03	-131.69	-139.27	-156.14	-146.61	-168.52	-154.85
90	-32.56	-70.26	-82.9	-78.74	-103.43	-111.49	-114.2	-128.18	-130.34	-163.16	-153.93	-172.98	-145.79
91	-17.51	-75.73	-83.42	-77.34	-106.56	-97.29	-118.03	-129.88	-141.35	-154.8	-162.79	-175	-151.47
92	-25.3	-73.63	-77.07	-72.21	-103.36	-87.34	-124	-130.56	-138.22	-156.45	-160.31	-168.35	-160.91
93	-21.3	-73.68	-73.67	-72.1	-113.44	-96.88	-133.41	-130.21	-140.61	-159.97	-153.18	-155.78	-152.91
94	-20.33	-60.02	-70.3	-77.18	-101.42	-86.86	-117.23	-135.32	-129.03	-144.69	-158.44	-175.95	-155.37
95	-21.55	-70.23	-79.89	-74.85	-102.42	-89.23	-114.42	-129.14	-118.65	-150.86	-160.8	-184.52	-151.36
96	-16.61	-52.17	-70.09	-79.05	-95.14	-99.57	-120.08	-127.85	-143.42	-131.3	-155.79	-169.98	-147.46
97	-19.6	-56.24	-68.97	-74.8	-99.35	-107.96	-115.64	-135.44	-141	-136.05	-157.06	-173.22	-154.15
98	-25.62	-61.71	-61.93	-75.93	-107.86	-118.15	-116.55	-133.17	-137	-148.01	-160.73	-167.27	-157.13
99	-34.07	-95.59	-66.1	-75.85	-101.32	-117.68	-119.44	-136.9	-125	-149.61	-152.08	-173.05	-158.25
100	-21.2	-71.99	-75.35	-90.12	-105.82	-106.82	-125.12	-120.92	-138.45	-149.31	-163.04	-177.12	-139.11
101	-44.32	-76.77	-72.98	-89.41	-118.05	-101.49	-117.29	-121.89	-130.4	-149.42	-157.49	-164.85	-155.87
102	-23.97	-70.19	-60.48	-82.63	-114.43	-102.56	-120.63	-141.04	-152.88	-146.24	-154.95	-163.55	-152.91
103	-31.27	-67.9	-66.81	-79.61	-110.65	-95.47	-117.99	-130.82	-138.04	-148.12	-159.18	-174.32	-152.06
104	-19.59	-68.5	-68.13	-76.67	-106.48	-104.05	-114.21	-130.82	-140.27	-146.76	-156.82	-156.29	-146.49
105	-36.97	-72.89	-62.34	-89.92	-108.32	-115.85	-137.31	-128.51	-151.67	-140.69	-148.98	-175.48	-151.22
106	-34.81	-75.24	-67.64	-99.46	-104.45	-104.9	-116.14	-127.32	-135.46	-147.44	-152.44	-179.14	-150.03
107	-33.6	-77.93	-69.42	-85.21	-117.54	-105.33	-114.48	-129.67	-133.98	-149.27	-152.04	-164.74	-149.44
108	-28.76	-77.88	-71.72	-92.38	-111.85	-100.79	-126.45	-135.02	-134.2	-148.46	-159.32	-164.47	-153.1
109	-32.51	-73.9	-63.03	-77.78	-115.63	-112.45	-118.34	-123.28	-137.9	-166.23	-163.2	-167.98	-150.21
110	-27.66	-71.42	-56.29	-80.59	-108.36	-105.15	-122.29	-136.85	-148.22	-144.81	-149.6	-167.02	-146.1
111	-25.89	-60.81	-50.42	-87.98	-107.36	-113.58	-121.24	-133.95	-139.13	-146.66	-158.25	-167.56	-157.84
112	-24.98	-72.29	-54.03	-84.44	-125.86	-110.37	-128.42	-129.17	-139.96	-147.96	-151.97	-165.14	-148.16
113	-24.92	-75.54	-57.41	-99.96	-103.85	-96.73	-118.96	-138.25	-139	-146.61	-170.91	-171.45	-152.23
114	-44.84	-77.11	-53.41	-84.11	-116.02	-101.59	-115.69	-129.48	-130.95	-140.97	-165.79	-156.38	-151.47
115	-35.9	-74.26	-58.21	-89.28	-111.11	-116.66	-116.24	-124.99	-134.84	-142.96	-159.71	-171.01	-142.79
116	-32.91	-70.53	-76.35	-111.56	-102.89	-111.73	-116.55	-126.3	-141.34	-151.05	-149.85	-182.88	-148.14
117	-32.33	-69.62	-57.81	-91.06	-99.45	-117.05	-126.3	-129.88	-132.06	-154.92	-159.75	-172.94	-156.87
118	-35.15	-68.76	-53.62	-100.11	-117.96	-107.64	-116.59	-133.92	-134.75	-137.53	-177.3	-173.55	-156.1
119	-37.07	-74.9	-62.08	-97	-107.77	-109.29	-111.39	-127.94	-121.99	-147.26	-158.2	-177.81	-148.98
120	-39.63	-75.03	-56.62	-90.83	-108.63	-111.98	-117.38	-125.86	-135.52	-151.93	-156.72	-167.55	-152.87
121	-33.07	-76.33	-74.75	-85.58	-102.06	-108.06	-106.83	-135.94	-134.67	-144.06	-159.56	-166.35	-148.46
122	-30.29	-79.64	-82.13	-87.94	-104.89	-100.06	-110.07	-132.33	-133.82	-148.48	-153.49	-160.78	-160.32
123	-30.18	-79.52	-71.6	-84.6	-107.63	-108.92	-117.02	-132.46	-141.31	-145.17	-156.85	-172.83	-171.17
124	-30.47	-86.14	-67.64	-89.15	-111.1	-114.97	-113.04	-131.75	-132.66	-137.93	-152.85	-158.82	-158.01
125	-38.74	-67.71	-71.43	-91.62	-103.95	-118.6	-114.4	-122.8	-143.02	-143.37	-157.94	-175.87	-152.14
126	-31.19	-74.86	-73.28	-96.76	-103.58	-115.91	-124.27	-124.78	-138.78	-141.55	-159.77	-186.08	-156.65
127	-36.14	-64.66	-69.09	-90.31	-107.05	-111.51	-123.25	-128.02	-133.75	-138.93	-164.32	-192.06	-168.79
128	-38.38	-68.62	-87.79	-94.31	-110.75	-104.53	-122.34	-120.34	-136.79	-142.47	-155.42	-172.42	-156.78
129	-34.98	-60.26	-76.87	-116.63	-111.25	-99.43	-119.66	-130.45	-137.43	-142.77	-163.62	-168.77	-162.56
130	-37.41	-79.09	-82.03	-88.93	-110.07	-118.12	-111.25	-130.77	-133.83	-142.34	-156.03	-171.98	-157.61
131	-36.53	-72.65	-82.02	-95.31	-112.11	-107.32	-115.3	-135.98	-130.24	-146.28	-156.68	-159.28	-159.18
132	-46.63	-72.05	-77.58	-98.99	-100.71	-115.76	-111.7	-136.16	-131.52	-135.96	-178.07	-169.82	-161.97
133	-40.96	-71.05	-80.8	-91.8	-96.26	-111.7	-113.88	-124.15	-134.83	-137.64	-161.87	-168.01	-167.63
134	-37.9	-75.7	-76.34	-90.96	-107.35	-114.91	-112.2	-137.04	-141.07	-139.4	-166.5	-181.4	-161.14
135	-36.93	-73.64	-81.9	-91.13	-112.74	-95.56	-109.74	-121.71	-145.15	-141.27	-160.44	-169.55	-156.32
136	-39.8	-64.4	-86.21	-89.77	-112.49	-110.3	-112.91	-126.95	-143.9	-133.51	-160.09	-171.37	-156.11
137	-39.58	-66.3	-70.63	-82.39	-108.8	-104.56	-107.71	-139.48	-132.46	-143.74	-158.31	-177.72	-163.58
138	-40.7	-76.03	-74.32	-91.17	-123.88	-100.58	-98.22	-137.5	-133	-145.28	-154.66	-177.25	-155.6
139	-41.69	-84.97	-77.94	-91.08	-111.74	-106.41	-113.8	-123.27	-138.97	-122.12	-169.47	-171.28	-154.76
140	-39.32	-78.72	-67.17	-90.94	-116.58	-100.62	-108.08	-126.39	-141.88	-133.2	-158.08	-166.85	-159.64
141	-40.48	-71.17	-70.35	-84.73	-106.25	-116.69	-108.42	-132.5	-155.16	-139.9	-157.61	-173.21	-160.1
142	-41.28	-72.73	-79.76	-105.37	-108.61	-105.47	-105.68	-125.99	-140.98	-130.55	-151.74	-168.45	-162.38
143	-34.81	-68.26	-83.36	-94.03	-121.02	-110.76	-104.65	-146.44	-141.23	-136.34	-152.66	-171.04	-160.72
144	-34.4	-81.16	-69.13	-94.81	-113.92	-107.85	-108.82	-133.18	-127.17	-142.83	-161.73	-162.98	-171.34
145	-55.15	-97.15	-83.1	-85.39	-112.59	-106.7	-107	-132.09	-143.09	-142.3	-152.53	-164.74	-164.03
146	-46.86	-75.54	-75.28	-79.6	-105.58	-106.68	-104.32	-128.84	-139.57	-141.05	-154.34	-161.62	-163.28
147	-40.39	-81.73	-79.07	-95.3	-100.88	-109.26	-108.24	-125.78	-140.5	-149.66	-163.09	-165.73	-162.89
148	-48.51	-79.61	-82.92	-102.98	-110.28	-99.23	-90.64	-119.74	-143.99	-145.36	-168.06	-158.84	-160.05
149	-42.82	-77.96	-74.98	-89.21	-113.56	-109.32	-97.11	-142.47	-143.1	-155.96	-160.49	-175.66	-172.77
150	-48.33	-76.07	-78.35	-91.05	-134.32	-97.44	-92.2	-130.6	-136.57	-133.42	-166.19	-181.85	-165.65
151	-45.56	-78.54	-77.16	-87.45	-108.25	-108.76	-118	-131.51	-132.64	-133.88	-145.76	-171.41	-166.42
152	-43.12	-76.78	-80.97	-97.4	-108.42	-107.96	-102	-139.6	-130.25	-135.5	-171.07	-155.84	-157.82
153	-57.93	-70.59	-82.2	-89.73	-108.43	-103.64	-101.37	-132.34	-138.43	-131.65	-160.74	-169.5	-173.92
154	-42.22	-81.49	-85.58	-92.39	-112.38	-105.72	-112.81	-128.52	-129	-130.36	-164.63	-165.48	-180.4
155	-38.76	-72.06	-75.31	-87.57	-115.69	-99.2	-105.51	-130.69	-140.38	-127.63	-157.12	-175.05	-162.99
156	-54	-74.38	-73.88	-88.41	-108.42	-108.37	-101.59	-124.8	-131.61	-143.88	-155	-182.75	-168.22
157	-48.59	-69.42	-79.92	-99.65	-111.38	-96.48	-108.09	-124.1	-143.37	-141.53	-157.93	-182.13	-164.36
158	-48.7	-82.11	-78.71	-99.9	-115.64	-104.15	-102.87	-138.19	-134.26	-143.66	-150.93	-179.81	-176.19
159	-49.81	-89.8	-79.71	-105.63	-118.22	-106.46	-101.96	-124.22	-136.64	-143.75	-173.35	-178.37	-194.21
160	-40.01	-62.66	-73.84	-92.64	-126.76	-107.93	-108.95	-142.6	-133.72	-138.35	-155.45	-163.26	-167.83
161	-35.16	-70.86	-89.91	-101.88	-113.51	-106.62	-133.27	-131.1	-131.02	-156.59	-161.05	-164.1	-167.43
162	-46.67	-78.37	-83.14	-95	-112.38	-102.23	-117.52	-140.96	-138.13	-146.05	-152.83	-163.03	-164.55
163	-56.99	-77.43	-83.85	-99.69	-105.35	-94.56	-105.02	-120.42	-140.32	-153.15	-168.54	-162.42	-162.92
164	-39.53	-79.36	-80.39	-90.03	-104.52	-99.17	-108.17	-130.89	-139.7	-146.19	-172.84	-169.46	-183.69
165	-47.6	-84.19	-80.18	-94.02	-103.26	-104.02	-113.29	-129.93	-142.07	-142.99	-159.48	-171.13	-165.26
166	-41.45	-84.78	-78.21	-97.92	-111.97	-107.07	-111.25	-131.61	-129.11	-148.62	-155.09	-167.38	-166.5
167	-40.39	-84.66	-78.19	-93.53	-110.9	-96.95	-109.5	-125.55	-120.53	-164.42	-172.04	-164.69	-166.84
168	-34.92	-80.9	-79.76	-98.37	-118.41	-90.8	-107	-125.4	-138.07	-151.92	-159.92	-178.29	-167.62
169	-41.57	-68.42	-79.19	-107.35	-116.06	-102.08	-103.96	-123.03	-128.66	-147.23	-166.76	-186.35	-170.4
170	-45.23	-77.05	-84.68	-96.39	-97.46	-97.57	-116.07	-139.94	-126.69	-151.05	-149.48	-175.46	-174.67
171	-43.73	-73.15	-75.16	-108.99	-120.74	-86.24	-112.03	-150.77	-127.7	-142.73	-149.3	-175.06	-175.54
172	-40.24	-76.6	-86.99	-100.38	-102.58	-88.14	-124.24	-124.47	-133.11	-143.54	-161.03	-171.46	-168.69
173	-45.48	-72.64	-88.85	-90.4	-111.4	-90.53	-116.24	-140.99	-133.35	-155.87	-155.08	-180.97	-168.32
174	-42.51	-80.95	-85.29	-91.93	-116.35	-88.29	-109.87	-127.44	-138.08	-150.06	-187.65	-171.98	-180.64
175	-43.64	-67.65	-88.45	-95.26	-106.48	-96.94	-119.59	-131.57	-135.05	-137.92	-153.11	-169.16	-166.62
176	-50.22	-81.17	-92.03	-90.61	-109.07	-89.06	-114.37	-124.14	-136.13	-146.37	-161.75	-176.4	-162.27
177	-50.69	-89.84	-83.08	-99.3	-117.39	-89.79	-115.72	-117.89	-134.64	-138.15	-159.4	-166.49	-167.73
178	-44.46	-81.38	-86.47	-94.24	-113.13	-101.14	-114.73	-125.18	-128.79	-137.9	-163.2	-165.67	-176.42
179	-33.68	-76.85	-78.35	-97.44	-120.59	-94.54	-114.61	-127.53	-139.68	-147.68	-158.48	-174	-162.31
180	-33.39	-82.91	-83.5	-99.12	-117.64	-108.05	-119.5	-113.67	-145.39	-146.45	-170.3	-175.39	-161.93
181	-39.76	-73.81	-87.04	-108.31	-116.37	-103.13	-120.22	-131.58	-138.02	-139.22	-167.4	-185.98	-174.8
182	-33.49	-77.6	-84.16	-99.73	-109.57	-93.45	-116.95	-129.15	-128.05	-145.79	-159.59	-176.59	-170.01
183	-35.35	-79.55	-82.53	-96.7	-105.02	-91.17	-118.27	-132.45	-133.71	-140.4	-164.81	-180.05	-174.16
184	-32.35	-88.1	-82.16	-104.38	-111.37	-106.03	-115.47	-133.97	-134.07	-141.6	-166.09	-171.92	-164.99
185	-36.34	-80.17	-80.08	-93.81	-128.75	-104.38	-118.85	-129.8	-133.1	-148	-149.72	-171.63	-165.24
186	-35.61	-77.88	-81.1	-102.17	-118.92	-100.8	-118.73	-118.74	-147.03	-151.33	-160.45	-168.46	-167.39
187	-37.72	-76.22	-84.34	-101.7	-120.15	-96.97	-110.88	-129.14	-141.24	-146.95	-155.94	-178.19	-167.06
188	-45.75	-78.48	-80.95	-103.08	-126.07	-100.8	-114.51	-128.66	-143.38	-137.66	-161.23	-165.58	-167.18
189	-41.33	-78.4	-79.31	-99.27	-115.31	-100.03	-115.83	-133.13	-134.52	-150.48	-163.78	-168.28	-160.38
190	-28.05	-72.8	-95.86	-87.72	-115.77	-98.26	-120.05	-110.87	-137.85	-143.2	-164.92	-172.08	-181.82
191	-31.92	-75.71	-88.78	-96.81	-109.67	-96.42	-120.12	-126.43	-135.99	-159.44	-163.23	-177.83	-170.61
192	-46.5	-72.18	-78.6	-90.72	-111.98	-119.54	-118.01	-126.16	-148.25	-143.86	-164.09	-176.66	-169.88
193	-48.59	-77.87	-89.57	-96.78	-113.32	-101.85	-133.75	-127.95	-135.27	-142.71	-162.88	-171.08	-175.51
194	-33.67	-71.96	-90.26	-94.11	-120.75	-103.41	-119.06	-133.61	-142.79	-154.45	-164.19	-167.35	-172.96
195	-29.81	-70.28	-89.41	-103.41	-105.46	-101.74	-113.85	-133.26	-135.25	-149.39	-164.2	-168.48	-185.37
196	-28.94	-66.74	-85.74	-96.4	-121.46	-106.73	-123.99	-129.27	-137.44	-159.67	-168.78	-166.85	-221.42
197	-30.33	-75.84	-83.98	-107.88	-109.64	-97.68	-113.23	-131.74	-150	-151.62	-170.9	-189.17	-173.45
198	-48.36	-75.17	-86.16	-92.61	-111.27	-103.36	-111.52	-118.03	-137.44	-146.14	-180.12	-179.63	-165.75
199	-33.54	-73.07	-84.71	-94.65	-108.16	-104.14	-113.24	-125.79	-133.45	-149.9	-159.41	-182.4	-169.19
200	-28.57	-72.97	-94.56	-93.48	-105.24	-110.08	-114.5	-130.56	-142.85	-142.47	-173.95	-178.37	-161.83
201	-25.1	-78	-85.02	-94.19	-112.72	-104.72	-116.83	-122.64	-149.44	-157.35	-172.36	-180.18	-167.1
202	-32.85	-65.39	-88.93	-90.15	-124.03	-106.64	-123.79	-126.27	-139.87	-150.06	-169.67	-163.41	-163.15
203	-28.91	-73.84	-84.71	-115.42	-118.82	-109.09	-118.71	-124.9	-153.61	-145.28	-167.47	-173.88	-164.21
204	-32.27	-71.13	-83.14	-94.44	-109.75	-104.67	-123.96	-126.16	-153.62	-140.78	-163.95	-174.21	-174.38
205	-28.36	-62.5	-91.32	-88.41	-117.1	-108.06	-123.2	-128.17	-149.22	-137.12	-163.3	-176.99	-155.03
206	-33.28	-64.18	-90.66	-93.87	-111.63	-100.46	-118.61	-127.78	-135.48	-151.08	-150.03	-168.52	-176.4
207	-33.03	-72.49	-82.33	-85.39	-112.21	-107.41	-125.92	-124.34	-144.55	-168.4	-163.09	-174.67	-164.5
208	-36.77	-70.92	-99.45	-95.46	-129.43	-109.47	-116.47	-138.08	-140.08	-144.51	-164.83	-161.67	-166.72
209	-37.15	-63.94	-103.11	-107.39	-104.89	-101.01	-124.5	-121.91	-142.84	-155.55	-157.68	-180.88	-175.59
210	-40.09	-62.6	-87.8	-100.33	-115.42	-104.54	-123.35	-123.3	-132.98	-151.24	-174.16	-175.17	-176.36
211	-39.62	-72.06	-91.69	-100	-113.8	-103.25	-129.67	-112.53	-140.44	-142.63	-163.55	-175.53	-165.58
212	-40.49	-62.38	-90.16	-95.25	-113.66	-104.83	-117.73	-129.88	-148.57	-151.57	-161.43	-181.74	-175.98
213	-41.75	-85.48	-86.16	-96.02	-116.56	-106.87	-118.02	-128.04	-149.92	-147.92	-161.62	-174.14	-174.25
214	-39.31	-64.4	-91.68	-96.65	-110.29	-108.98	-119.81	-126.49	-137.04	-145.11	-162.78	-183.2	-167.08
215	-38.78	-61.58	-89.25	-92.69	-118.49	-112.82	-125.72	-137.86	-140.09	-137.87	-150.79	-167.63	-162.83
216	-42.81	-58.99	-94.17	-93.91	-113.91	-117.04	-128.28	-117.84	-141.44	-150.12	-170.84	-172.81	-162.01
217	-45.82	-68.36	-91.46	-103.21	-113.69	-119.36	-126.33	-124.13	-144.61	-143.28	-172.51	-184.35	-167.93
218	-43.22	-72.78	-101.92	-94.53	-108.84	-116	-125.38	-116.25	-148.53	-141.54	-171.99	-190.42	-161.68
219	-39.13	-83.81	-85.25	-94.28	-114.16	-117.17	-133.52	-122.44	-137.31	-156.01	-170.77	-168.01	-170.06
220	-37.44	-88.2	-92.02	-105.21	-119.59	-109.11	-117.18	-119.51	-137.5	-138.31	-157.42	-163.21	-174.73
221	-57.17	-69.77	-90.27	-119.68	-109.94	-106.83	-126.62	-119.63	-149.94	-129.24	-166.74	-180.67	-192.68
222	-43.19	-70.58	-86.12	-96.79	-111.95	-107.43	-122.24	-125.94	-143.79	-145.58	-161.59	-168.38	-177.1
223	-47.91	-62.85	-94.88	-102.47	-116.11	-107.59	-120.69	-124.68	-149.94	-151.04	-157.39	-163.72	-175.01
224	-43.42	-62.67	-78.5	-97.25	-115.71	-107.43	-135.32	-118.79	-152.25	-134.78	-165.56	-171.44	-161.4
225	-49.68	-84.64	-87.63	-109.65	-116.07	-112.63	-130.56	-116.98	-148.91	-151.69	-166.4	-170.59	-168.72
226	-57.44	-73.67	-83.1	-104.43	-117.12	-110.4	-127.73	-125.1	-156.33	-139.11	-149.12	-163.97	-164.66
227	-46.79	-76.83	-101.01	-97.17	-118.06	-105.57	-114.52	-118.93	-139.22	-142.69	-169.83	-183.37	-168.1
228	-53.87	-68.34	-98.87	-125.15	-117.23	-107.61	-130.28	-117.56	-137.71	-148.95	-163.53	-169.07	-165.81
229	-59.86	-76.75	-94.03	-98.04	-100.96	-119.69	-133.53	-118.75	-146.7	-146.14	-174.41	-179.76	-169.41
230	-51.04	-92	-89.4	-106.9	-110.62	-111.89	-125.37	-119.3	-150.64	-140.98	-170.44	-170.7	-176.66
231	-49.13	-66.5	-82.28	-100.21	-116.56	-116.27	-123.26	-122.09	-148.09	-139.46	-167.9	-163.96	-169.85
232	-48.79	-67.87	-89.56	-102.09	-115.05	-113.18	-128.41	-133.37	-139.17	-154.54	-160.91	-175.67	-164.61
233	-51.26	-78.97	-94.96	-95.95	-114.06	-108.91	-124.04	-126.92	-166.88	-144.04	-167.3	-179.21	-178.49
234	-54.02	-73.13	-93.08	-100.27	-108.27	-122.43	-120.32	-113.17	-148.18	-154.85	-163.9	-191.75	-165.05
235	-47.28	-74.47	-94.47	-102.78	-107.85	-116.48	-121.62	-110.42	-148.12	-148.96	-176.23	-181.56	-172.65
236	-48.52	-69.51	-86.19	-96.2	-114.05	-121.78	-118.79	-108.55	-146.89	-146.48	-170.83	-171.53	-170.32
237	-46.63	-83.56	-87.18	-85	-116.16	-116.24	-139.04	-108.86	-141.09	-145.36	-180.86	-157.69	-162.43
238	-56.19	-76.98	-88.43	-99.13	-111.09	-117.75	-123	-102.74	-142.09	-144.79	-160.89	-173.9	-164.56
239	-66.48	-69.7	-85.96	-98.52	-113.69	-116.84	-119.27	-121.49	-146.08	-137.51	-160.04	-168.72	-159.81
240	-51.3	-90.29	-82.92	-106.84	-119.69	-119.54	-131.02	-108.88	-142.71	-138.6	-177.17	-164.14	-169.02
241	-52.88	-70.88	-88.57	-115.19	-117.93	-114.99	-123.25	-107.64	-143.2	-138.59	-167.87	-169.96	-177.22
242	-53.18	-78.53	-90.48	-101.72	-102.59	-123.31	-114.02	-112.68	-139.94	-140.48	-163.79	-157.75	-157.48
243	-46.46	-78.93	-82.58	-98.49	-110.44	-121.49	-131.51	-113.96	-142.68	-136.54	-158.2	-162.87	-170.86
244	-52.29	-81.47	-103.79	-101.63	-112.21	-118.42	-124.71	-117.02	-144.31	-134.05	-162.53	-175.04	-161.41
245	-52.37	-82.82	-93.46	-105.24	-112.69	-128.3	-117.71	-120.26	-141.67	-149.56	-186.13	-175.69	-156.5
246	-42.35	-81.25	-88.67	-108.26	-118.31	-124.52	-120.21	-111.77	-146.67	-142.04	-162.79	-178.75	-165.67
247	-54.33	-71.87	-87.47	-109.53	-118.47	-115.18	-123.02	-116.23	-149.57	-131.61	-161.36	-181.8	-167.12
248	-57.7	-76.71	-88.63	-103.55	-107.73	-113.01	-122.21	-115.85	-145.09	-146.34	-172.18	-175.03	-156.97
249	-61.04	-71.91	-96.56	-98.81	-104.45	-111.08	-126.29	-114.8	-136.38	-138.75	-164.39	-167.35	-163.97
250	-63.85	-74.58	-83.89	-93.83	-102.01	-118.95	-135.31	-113.1	-137.42	-156.21	-163.29	-173.85	-163.43
251	-61.42	-81.31	-87.1	-91.58	-113.54	-126.19	-126.07	-107.6	-148	-137.09	-169.2	-178.06	-159.07
252	-50.14	-85.87	-85.69	-101.82	-119.47	-119.87	-116.95	-106.36	-143.04	-137.7	-168.58	-182.83	-158.52
253	-57.59	-84.01	-87.52	-103.67	-127.09	-119.61	-119.75	-115.51	-140.91	-142.79	-168.86	-172.3	-161.5
254	-67.45	-86.19	-96.35	-110.54	-118.83	-114.64	-144.68	-127.73	-143.63	-139.63	-176.34	-189.09	-160.47
255	-57.88	-75.44	-92.39	-101.71	-112.15	-126.44	-126.45	-116.88	-143.87	-141.17	-186.62	-160.6	-175.53
256	-66.76	-70.87	-94.84	-110.19	-114.73	-110.5	-124.54	-117.09	-151.87	-131.41	-168.87	-175.19	-161.87
257	-67.52	-68.63	-102.09	-96.07	-115.52	-119.44	-131.8	-121.17	-142.71	-136.04	-168.05	-170.77	-161.72
258	-63.2	-73.88	-95.66	-110.1	-116.24	-119.27	-134.58	-119.36	-132.45	-136.73	-171.27	-186.21	-163.78
259	-57.26	-74.11	-89.36	-101.74	-112.79	-121.37	-127.23	-128.72	-145.01	-142.05	-175.9	-172.73	-169.75
260	-45.18	-79.13	-91.57	-94.15	-118.66	-127.54	-122.09	-125.15	-147.53	-141.13	-164.35	-165.71	-168.44
261	-60.53	-65.03	-94.78	-94.82	-112.06	-113.55	-123.72	-112.47	-134.23	-138.07	-169.28	-169.15	-161.66
262	-49.06	-76.11	-90.7	-102.42	-115.28	-112.11	-125.04	-117.86	-148.51	-144.56	-171.07	-155.51	-158.7
263	-57.96	-64.51	-83.89	-103.77	-116.2	-112.03	-124.56	-131.25	-142.45	-139.27	-174.45	-159.07	-164.26
264	-53.48	-79.58	-84.56	-105.4	-112.04	-121.99	-115.98	-115.94	-144.71	-130.64	-156.47	-168.49	-162.45
265	-56.07	-66.79	-88.84	-97.06	-103.75	-119.26	-132.28	-113.49	-151.46	-133.8	-165.58	-172.72	-164.27
266	-49.01	-80.17	-93.59	-98.19	-104.48	-116.82	-124.85	-112.71	-145.69	-130.18	-174.09	-181.36	-180.99
267	-55.59	-76.96	-98.28	-90.3	-105.62	-117.41	-126.59	-113.95	-152.37	-129.89	-169.34	-172.97	-176.89
268	-57.28	-83.17	-92.97	-102.53	-110.56	-114.47	-125.95	-122.35	-147.68	-129.03	-163.64	-163.07	-174.38
269	-56.28	-83.06	-92.12	-95.73	-108.08	-120.23	-121.42	-127.08	-153.32	-114.05	-166.13	-177.24	-176.08
270	-84.45	-78.59	-97.05	-111.76	-121.26	-111.98	-126.13	-124.93	-148.9	-122	-185.3	-185.8	-169.14
271	-59.55	-77.79	-93.46	-107.24	-108.48	-114.19	-128.26	-109.14	-146.12	-134.51	-154.77	-167.77	-177.48
272	-60.42	-78.69	-85.63	-104.55	-109.45	-114.31	-131.16	-112.91	-133.14	-125.45	-173.33	-173.5	-172.34
273	-56.44	-78.92	-96.07	-99.39	-106.4	-107.82	-138	-122.65	-155.73	-122.4	-164.16	-176.9	-158.39
274	-53.12	-73.74	-90.18	-104.59	-111.76	-116.17	-128.96	-112.34	-142.12	-129.51	-160.48	-176.65	-208.52
275	-55.37	-81.21	-92.7	-105.62	-112.63	-120.68	-130.83	-109.34	-143.76	-134.93	-181.89	-173.62	-163.5
276	-44.2	-95.12	-88.92	-118.31	-111.25	-123.51	-134.17	-106.02	-155.07	-136.29	-166.14	-182.46	-166
277	-55.65	-83.74	-92.32	-111.21	-110.09	-125.18	-134.96	-108	-162.24	-131.91	-173.53	-163.92	-170.46
278	-58.69	-91.75	-91.35	-104.18	-125.29	-109.46	-132.91	-117.33	-155.99	-120.29	-157.35	-164.72	-168.88
279	-62.28	-97.3	-84.08	-106.32	-116.57	-126.01	-149.05	-109.39	-148.04	-128.11	-171.38	-184.22	-173.98
280	-56.49	-88.46	-83.36	-113.19	-121.93	-125.59	-132.39	-120.51	-149.59	-123.58	-168.14	-170.55	-179.19
281	-49.93	-86.82	-102.09	-100.53	-108.53	-123.36	-134.28	-112.15	-150.92	-129.29	-176.59	-165.45	-172.82
282	-56.99	-78.17	-99.92	-106.08	-132.44	-123.79	-128.42	-112.13	-134	-129.9	-167.42	-168.05	-163.29
283	-67.71	-86.84	-92.56	-91.23	-110.21	-124.2	-131.26	-106.54	-147.66	-132.61	-164.96	-172.8	-172.48
284	-58.27	-77.29	-86.2	-115.89	-107.06	-115.89	-138.97	-112.79	-151.24	-129.48	-156.22	-182.19	-168.33
285	-63.29	-82.59	-94.47	-98.86	-106.55	-120.96	-141.93	-107.25	-145.74	-127.84	-171.43	-174.44	-171.5
286	-56.64	-81.9	-100.73	-108.83	-111.36	-129.75	-126.09	-115.43	-159.18	-137.17	-173.9	-169.16	-179.31
287	-61.39	-83.28	-95.15	-102.71	-113.57	-124.67	-120.43	-114.73	-150.51	-138.67	-173.27	-171.82	-178.96
288	-62.03	-70.76	-90.47	-97.89	-121.07	-119.71	-128.93	-119.6	-137.9	-128.99	-168.94	-172.46	-180.6
289	-50.73	-79.03	-93.37	-98.48	-110.28	-104.08	-137.74	-113.47	-164.4	-131.17	-161.78	-162.66	-173.99
290	-60.47	-71.91	-81.62	-97.53	-112.97	-118.94	-134.48	-105.63	-151.6	-131.09	-172.72	-165.98	-166.3
291	-61.22	-95.63	-86.98	-98.78	-110.77	-116.32	-126.43	-126.58	-154.83	-133.72	-185.32	-172.19	-168.07
292	-73.38	-71.32	-85.2	-100.72	-117.23	-113.9	-121.43	-121.36	-138.66	-144.28	-166.69	-178.46	-172.19
293	-66.56	-74.48	-89.33	-102	-113.99	-118.68	-122.92	-116.41	-148.65	-141.76	-170.43	-175.15	-166.09
294	-64.56	-74.9	-87.94	-121.53	-123.69	-128.4	-131.43	-115.31	-148.41	-141.64	-174.66	-167.11	-168.6
295	-64.24	-81.07	-95.38	-98.82	-111.08	-123.27	-135.81	-119.53	-142.46	-141.11	-163.86	-170.54	-171.29
296	-60.36	-90.52	-86.15	-91.27	-120.45	-118.64	-134.15	-127.35	-151.38	-141.78	-166.31	-172.51	-174.5
297	-62.31	-79.64	-91.27	-112.64	-121.01	-114.57	-130.88	-120.75	-147.77	-147.03	-168.57	-171.01	-174.54
298	-70.82	-77.25	-88.97	-104.96	-106.22	-127.35	-128.18	-119.35	-136.45	-143.84	-166.03	-182.7	-177.1
299	-57.49	-79.1	-99.12	-108.93	-125.76	-120.99	-132.77	-123.65	-155.19	-143.36	-170.24	-164.39	-173.16
300	-68.3	-75.59	-96.01	-114.77	-117.92	-125.52	-132.39	-127.1	-154	-127.64	-182.34	-171.81	-170.78
301	-61.7	-73.07	-89.9	-109.21	-119.38	-120.26	-139.14	-121.64	-146.24	-134.84	-163.84	-173.68	-168.47
302	-62.86	-79.23	-91.26	-104.35	-108.12	-124.93	-133.39	-120.26	-137.61	-130.36	-165.22	-162.05	-172.79
303	-57.45	-80.93	-108.64	-105.93	-117.43	-121.17	-126.04	-117.43	-141.94	-132.68	-165.61	-169.4	-172.21
304	-60.87	-73.9	-97.29	-109.52	-117.69	-118.01	-131.16	-120.35	-141.84	-143.6	-163.67	-166.43	-159.67
305	-61.46	-73.96	-88.08	-95.46	-113.47	-126.19	-129.08	-111.21	-145.41	-145.37	-159.88	-172.71	-169.64
306	-63.33	-81.76	-96.12	-104.43	-117.77	-121.7	-125.55	-123.84	-141.82	-147.54	-169.08	-164.2	-167.47
307	-64.67	-71.59	-105.61	-101.36	-118.38	-115.52	-122.74	-120.38	-148.95	-144.54	-163.8	-160.01	-166.5
308	-61.89	-81.13	-91.51	-121.04	-111.09	-112.51	-134.93	-123.48	-155.47	-146.35	-163.6	-174.04	-173.36
309	-74.72	-73.95	-96.81	-105.09	-109.17	-117.64	-132.99	-125.01	-148.94	-141.34	-173.47	-167.23	-170.76
310	-69.07	-82.07	-91.25	-102.7	-115.86	-121.56	-132.2	-115.38	-152.06	-144.22	-169.19	-169.25	-174.11
311	-62.21	-85.8	-99.76	-104.8	-111.47	-120.4	-120.39	-130.73	-144.4	-137.78	-175.04	-160.06	-179.27
312	-64.58	-84.54	-95.91	-102.59	-112.51	-118.41	-124.64	-119.37	-145.92	-147.48	-173.98	-165.36	-176.41
313	-60.94	-77.87	-92.23	-109.81	-119.2	-131.84	-144.1	-123.31	-166.53	-148.61	-170.79	-174.75	-173.27
314	-83.72	-90.68	-89.71	-103.86	-117.15	-118.54	-136.51	-133.48	-148.76	-150.61	-172.4	-174.42	-175.61
315	-59.06	-78	-88.67	-97.36	-118.2	-124.08	-137.54	-156.55	-135.7	-149.66	-182.24	-165.83	-181
316	-67.73	-77.65	-83.24	-101.66	-111.47	-121.72	-129.66	-136.77	-148.42	-149.98	-174.51	-161.62	-188.76
317	-55.37	-77.92	-87.51	-102.29	-109.92	-116.83	-127.82	-121.01	-141.55	-148	-165.81	-164.73	-162.57
318	-58.58	-80.37	-93.17	-101.44	-116.12	-130.46	-123.86	-128.78	-147.07	-152.54	-166.68	-158.24	-175.57
319	-61.49	-84.2	-90.52	-103.52	-114.76	-112.88	-127.73	-131.37	-149.9	-152.11	-165.39	-170.1	-183.74
320	-70.7	-85.64	-87.26	-89.43	-123.66	-120.19	-136.76	-132.92	-147.99	-138.67	-162.92	-163.68	-175.11
321	-79.78	-95.25	-85.67	-92.92	-118.34	-125.13	-129.92	-132.86	-147.18	-157.49	-174.08	-165.58	-151.78
322	-76.13	-88.12	-90.85	-100.31	-111.3	-121.98	-131.65	-125.58	-146.69	-154.32	-160.83	-167.54	-180.81
323	-63.62	-78.89	-85.51	-98.84	-115.58	-121.79	-137.15	-125.88	-145.98	-145.73	-162.02	-159.68	-180.85
324	-55.57	-85.16	-80.7	-96.1	-110.59	-116.55	-137.99	-124.49	-170.68	-147.99	-173.97	-171.55	-179.67
325	-57.13	-78.91	-86.81	-103.74	-115.57	-118.73	-132.66	-122.2	-139.1	-147.93	-165.16	-166.98	-176.19
326	-73.54	-86.68	-91.06	-99.5	-113.36	-123.6	-126.92	-136.73	-135.48	-153.25	-166.23	-183.66	-172.77
327	-65.52	-81.18	-98.01	-112.79	-113.66	-115.69	-130.42	-125.25	-132.19	-157.48	-173.2	-164.97	-181.27
328	-98.92	-85.18	-94.16	-104.69	-111.9	-115.41	-133.51	-116.11	-148.97	-143.87	-170.48	-164.14	-173.96
329	-72.31	-86.59	-88.32	-104.12	-114.21	-110.21	-138.32	-119.74	-143.56	-148.71	-167.72	-164.54	-161.31
330	-68.64	-80.73	-86.08	-103.38	-114.11	-115.5	-133.91	-128.96	-148.2	-146.37	-171.97	-179.63	-172.38
331	-58.91	-83.61	-90.99	-99	-124.75	-126.64	-132.7	-132.12	-149.23	-140.3	-175.39	-170.67	-177.99
332	-74.45	-88.95	-83.59	-101.39	-107.56	-121	-138.43	-125.41	-146.04	-155.39	-163.34	-161.09	-166.4
333	-69.63	-92.82	-86.45	-103.19	-108.94	-117.82	-123.8	-140.24	-159.16	-154.47	-180.06	-172.79	-167.95
334	-62.18	-82.66	-91.1	-104.97	-118.39	-124.72	-130.68	-140.38	-145.34	-146.77	-171.36	-172.04	-162.49
335	-71.92	-87.89	-94.26	-105.19	-104.56	-125.94	-124.9	-137.56	-133.42	-142.58	-169.69	-172.83	-169.17
336	-66.75	-81.79	-89.32	-102.57	-102.03	-119.39	-117.56	-132.06	-147.26	-148.74	-169.61	-160.66	-177.26
337	-64.63	-81.42	-95.78	-101.71	-110.17	-117.6	-118.36	-121.39	-156.24	-148.22	-157.89	-178.39	-169.54
338	-65.65	-81.89	-86.36	-97.85	-108.98	-120.24	-140.81	-134.85	-146.82	-161.72	-157.13	-156.3	-172.5
339	-73.85	-88.82	-90.4	-97.06	-108.32	-123.94	-137.02	-137.6	-154.75	-144.75	-176.43	-173.5	-162.55
340	-72.8	-76.08	-98.83	-102.23	-117.01	-125.35	-135.44	-141.37	-150.77	-144.31	-176.43	-167.82	-168.76
341	-71.34	-82.92	-94.78	-99.24	-119.87	-124.11	-129.54	-134.65	-145.82	-158.73	-162.02	-173.37	-176.18
342	-67.56	-77.3	-89.56	-104.02	-112.61	-116.26	-131.89	-121.18	-140.54	-156.33	-175.07	-170.85	-170.86
343	-65.55	-88.08	-97.4	-99.64	-116.23	-122.56	-132.01	-127.91	-147.21	-140.34	-171.23	-198.13	-154.86
344	-68.97	-83.87	-88.59	-96.76	-117.62	-122.72	-130.65	-154.83	-147.99	-149.28	-190.24	-171.23	-174.42
345	-66.44	-81.37	-90.84	-98	-113.5	-121.93	-129.45	-139.73	-148.04	-151.68	-182.87	-176.07	-168.58
346	-59.05	-88.7	-110.59	-104.54	-109.65	-129.65	-125.21	-134.21	-145.97	-156.57	-169.4	-164.27	-171.1
347	-69.52	-87.08	-87.18	-101.52	-111.93	-109.52	-146.07	-140.42	-148.19	-151.76	-174.74	-167.27	-173.99
348	-70.01	-102.55	-89.97	-99.59	-110.29	-111.74	-130.4	-136.51	-142.28	-163.36	-181.27	-160.53	-170.57
349	-66.62	-85.59	-90.16	-92.31	-107.59	-110.56	-126.64	-134.35	-146.57	-168.5	-166.18	-174.07	-174.88
350	-69.43	-78.55	-87.32	-91.16	-117.26	-130.1	-140.25	-128.19	-148.48	-156.84	-151.51	-163.45	-176.38
351	-60.65	-81.82	-87.06	-84.77	-103.74	-138.25	-116.1	-129.97	-144.46	-155.72	-165.49	-171.52	-176.69
352	-63.43	-88.65	-91.1	-84.36	-126.48	-119.38	-129.21	-127.86	-142.42	-165.81	-167.05	-180.88	-176.64
353	-71.35	-81.71	-85.95	-82.67	-114.63	-126.4	-126.22	-133.92	-145.28	-150.71	-168.29	-174.1	-175.94
354	-65.21	-87.8	-82.42	-82.7	-113.93	-118.13	-121.49	-133.84	-154.01	-146.22	-166.27	-167.04	-179.46
355	-63	-77.07	-85.95	-78.61	-109.21	-117.89	-134.61	-129.1	-143.84	-146.24	-179.03	-164.64	-174.42
356	-64.48	-75.24	-93.98	-82.05	-115.59	-132.53	-139.78	-132.14	-147.03	-156.33	-159.71	-153.45	-188.88
357	-46.02	-98.25	-94.1	-83.59	-118.31	-116.64	-129.64	-133.22	-144.82	-150.71	-177	-165.57	-172.77
358	-70.23	-91.97	-84.93	-83.98	-105.5	-130.84	-123.78	-132.99	-164.5	-154.39	-172.5	-166.4	-167.62
359	-56.43	-82.07	-85.62	-81.94	-106.03	-122.26	-133.82	-137.34	-141.11	-167.75	-166.91	-164.71	-165.96
360	-84.52	-79.05	-100.75	-83.18	-114.24	-115.81	-125.59	-131.56	-146.49	-154.38	-166.44	-163.29	-172.19
361	-74.43	-82.21	-86.61	-86.51	-105.63	-122	-137.22	-141.09	-142.72	-152.89	-161.91	-161.38	-174.38
362	-66.19	-83.84	-80.45	-88.65	-110.46	-133.98	-135.02	-135.32	-140.22	-150.32	-174.76	-153.93	-171.63
363	-82.82	-85.77	-81.43	-94.9	-100.55	-114.13	-140.65	-133.03	-144.49	-145.58	-169.38	-170.53	-172.88
364	-62.32	-82.06	-94.32	-102.9	-107.42	-126.07	-135.46	-139.21	-157.45	-156.17	-160.34	-177.48	-174.45
365	-69.17	-78.09	-75.41	-111.44	-110.47	-125	-140.48	-137.84	-160.79	-151.52	-186.72	-164.56	-178.2
366	-66.59	-82.02	-78.39	-96.94	-106.12	-123.78	-136.72	-138.39	-150.86	-155.1	-179.41	-155.23	-167.59
367	-76.23	-86.34	-79	-98.07	-101.77	-124.12	-130.21	-136.81	-159.92	-159.89	-170.78	-174.1	-166.5
368	-72.31	-81.7	-88.91	-103.32	-122.32	-123.44	-125.89	-144.17	-154.67	-148.58	-176.13	-163.68	-161.87
369	-68.5	-81.05	-76.64	-107.45	-115.17	-115.92	-126.17	-134.97	-149.79	-141.17	-173.46	-162.08	-162.76
370	-69.1	-91.32	-83.64	-101.43	-112.12	-121.67	-130.84	-127.88	-135.6	-153.28	-179.07	-157.85	-168.51
371	-74.92	-85.15	-84.25	-99.29	-115.33	-115.57	-130.88	-134.42	-153.49	-149.45	-191.37	-152.39	-165.95
372	-72.77	-85.1	-71.26	-108.35	-103.34	-126.83	-127.31	-128.46	-153.46	-150.68	-164.54	-171.75	-174.59
373	-82.33	-77.55	-77.59	-109.5	-103.09	-131.84	-137.27	-134.89	-146.99	-151.78	-174.28	-162.53	-173.55
374	-66.18	-79.76	-86.21	-100.58	-101.37	-115.75	-127.61	-131.56	-140.23	-161.09	-165.92	-161.91	-177.88
375	-65.13	-80.16	-78.01	-99.13	-100.57	-126.77	-123.18	-130.92	-148.47	-159.31	-158.04	-160.03	-170.06
376	-61.16	-80.2	-79.25	-92.94	-104.23	-124.47	-130.12	-136.77	-135.65	-163.22	-172.04	-160.83	-173.87
377	-69.65	-77.92	-77.42	-102.51	-102.15	-121.98	-117.59	-138.4	-148.84	-150.38	-169.84	-172.32	-169.2
378	-61.61	-77.95	-76.93	-107.3	-101.15	-126.2	-128.48	-133.32	-153.59	-147.52	-174.03	-160.48	-169.26
379	-86.38	-79.91	-68.52	-105.17	-100.62	-119.65	-137.26	-131.09	-144.37	-170.53	-180.45	-158.8	-166.43
380	-78.75	-71.14	-72.92	-111.08	-96.19	-121.37	-131.29	-138.48	-159.7	-162.21	-162.59	-207.98	-168.64
381	-72.88	-85.98	-66.72	-106.42	-99.95	-130.43	-122.85	-136.23	-167.92	-155.72	-170.71	-163.27	-172.17
382	-61.02	-82.52	-81.6	-101.09	-97.59	-124.73	-138.26	-135.61	-152.06	-152.13	-172.59	-165.28	-169.73
383	-69.7	-80.12	-75.52	-106.59	-91	-120.92	-127.15	-136.73	-146.86	-150.68	-173.25	-147.61	-193.58
384	-76.75	-83.83	-68.66	-107.87	-90.12	-116.23	-134.45	-131.48	-145.14	-162.38	-174.98	-156.14	-175.53
385	-87.28	-71.55	-67.01	-106.86	-86.16	-121.52	-131.55	-151.26	-145.6	-145.75	-164.14	-161.66	-166.86
386	-74.05	-72.74	-82.16	-104.84	-87.03	-117.84	-131.35	-137.25	-161.08	-148.88	-177.46	-169.79	-170.91
387	-65.42	-76.08	-86.41	-100.86	-98.47	-106.32	-129.64	-150.14	-145.13	-160.12	-164.21	-160.67	-174.37
388	-70.52	-71.72	-76.78	-92.99	-94.38	-105.8	-127.37	-135.73	-154.23	-157.24	-170.9	-155.01	-163.26
389	-60.92	-68.15	-69.56	-99.96	-90.53	-113.03	-131.69	-139.27	-156.14	-146.61	-168.52	-154.85	-175.98
390	-70.26	-82.9	-78.74	-103.43	-111.49	-114.2	-128.18	-130.34	-163.16	-153.93	-172.98	-145.79	-173.46
391	-75.73	-83.42	-77.34	-106.56	-97.29	-118.03	-129.88	-141.35	-154.8	-162.79	-175	-151.47	-176.84
392	-73.63	-77.07	-72.21	-103.36	-87.34	-124	-130.56	-138.22	-156.45	-160.31	-168.35	-160.91	-173.03
393	-73.68	-73.67	-72.1	-113.44	-96.88	-133.41	-130.21	-140.61	-159.97	-153.18	-155.78	-152.91	-175.62
394	-60.02	-70.3	-77.18	-101.42	-86.86	-117.23	-135.32	-129.03	-144.69	-158.44	-175.95	-155.37	-170.9
395	-70.23	-79.89	-74.85	-102.42	-89.23	-114.42	-129.14	-118.65	-150.86	-160.8	-184.52	-151.36	-169.66
396	-52.17	-70.09	-79.05	-95.14	-99.57	-120.08	-127.85	-143.42	-131.3	-155.79	-169.98	-147.46	-176.32
397	-56.24	-68.97	-74.8	-99.35	-107.96	-115.64	-135.44	-141	-136.05	-157.06	-173.22	-154.15	-181.52
398	-61.71	-61.93	-75.93	-107.86	-118.15	-116.55	-133.17	-137	-148.01	-160.73	-167.27	-157.13	-179
399	-95.59	-66.1	-75.85	-101.32	-117.68	-119.44	-136.9	-125	-149.61	-152.08	-173.05	-158.25	-178
400	-71.99	-75.35	-90.12	-105.82	-106.82	-125.12	-120.92	-138.45	-149.31	-163.04	-177.12	-139.11	-174.56
401	-76.77	-72.98	-89.41	-118.05	-101.49	-117.29	-121.89	-130.4	-149.42	-157.49	-164.85	-155.87	-168.9
			--
			--
			--
			--
			--
			--
			--
			--
			--
			--
			--
			--
			--
			--
			--
			--
			--
			--
			--
			--
			--
			--
			--
			--
			--
			--
			--
			--
			--
			--
			--
			--
			--
			--
			--
			--
			--
			--
			--
			--
			--
			--
			--
			--
			--
			--
			--
			--
			--
			--
			--
			--
			--
			--
			--
			--
			--
			--
			--
			--
			--
			--
			--
			--
			--
			--
			--
			--
			--
			--
			--
			--
			--
			--
			--
			--
			--
			--
			--
			--
			--
			--
			--
			--
			--
			--
			--
			--
			--
			--
			--
			--
			--
			--
			--
			--
			--
			--
			--
			--
			--
			--
			--
			--
			--
			--
			--
			--
			--
			--
			--
			--
			--
			--
			--
			--
			--
			--
			--
			--
			--
			--
			--
			--
			--
			--
			--
			--
			--
			--
			--
			--
			--
			--
			--
			--
			--
			--
			--
			--
			--
			--
			--
			--
			--
			--
			--
			--
			--
			--
			--
			--
			--
			--
			--
			--
			--
			--
			--
			--
			--
			--
			--
			--
			--
			--
			--
			--
			--
			--
			--
			--
			--
			--
			--
			--
			--
			--
			--
			--
			--
			--
			--
			--
			--
			--
			--
			--
			--
			--
			--
			--
			--
			--
			--
			--
			--
			--
			--
			--
			--
			--
			--
			--
			--
			--
			--
			--
			--
			--
			--
			--
			--
			--
			--
			--
			--
			--
			--
			--
			--
			--
			--
			--
			--
			--
			--
			--
			--
			--
			--
			--
			--
			--
			--
			--
			--
			--
			--
			--
			--
			--
			--
			--
			--
			--
			--
			--
			--
			--
			--
			--
			--
			--
			--
			--
			--
			--
			--
			--
			--
			--
			--
			--
			--
			--
			--
			--
			--
			--
			--
			--
			--
			--
			--
			--
			--
			--
			--
			--
			--
			--
			--
			--
			--
			--
			--
			--
			--
			--
			--
			--
			--
			--
			--
			--
			--
			--
			--
			--
			--
			--
			--
			--
			--
			--
			--
			--
			--
			--
			--
			--
			--
			--
			--
			--
			--
			--
			--
			--
			--
			--
			--
			--
			--
			--
			--
			--
			--
			--
			--
			--
			--
			--
			--
			--
			--
			--
			--
			--
			--
			--
			--
			--
			--
			--
			--
			--
			--
			--
			--
			--
			--
			--
			--
			--
			--
			--
			--
			--
			--
			--
			--
			--
			--
			--
			--
			--
			--
			--
			--
			--
			--
			--
			--
			--
			--
			--
			--
			--
			--
			--
			--
			--
			--
			--
			--
			--
			--
			--
			--
			--
			--
			--
			--
			--
			--
			--
			--
			--
