# Supplementary material for: Feature extraction and pattern recognition of gas pipeline flow noise signals in a strong noisy background
Source: PeerJ Comput Sci. 2024 Jul 5;10:e2087. doi: 10.7717/peerj-cs.2087 (PMC11232584; doi:10.7717/peerj-cs.2087)
Supplement: Data S1 [file peerj-cs-10-2087-s001.zip › data/Soil Porosity of 0.4.xlsx]

## Sheet: Sheet1
0.1	95.66	0.1	83.36	0.1	90.29
0.6	85.04	0.6	89.13	0.6	95.05
1.1	-0.52	1.1	-2.31	1.1	-6.06
1.6	-1.96	1.6	-16.57	1.6	-4.02
2.1	-4.64	2.1	-3.39	2.1	5.33
2.6	-3.86	2.6	-7.24	2.6	-7.36
3.1	-0.2	3.1	-1.82	3.1	-4.55
3.6	-12.16	3.6	-7.06	3.6	-2.55
4.1	-14.53	4.1	-18.72	4.1	-17.17
4.6	-10.8	4.6	-9.72	4.6	-8.31
5.1	-11.08	5.1	-20.74	5.1	-19.33
5.6	1.73	5.6	-0.74	5.6	-3.86
6.1	-7.04	6.1	-4.89	6.1	-3.67
6.6	-9.19	6.6	-13.44	6.6	-11
7.1	-7.14	7.1	-6.01	7.1	-5.19
7.6	-10.36	7.6	-12.67	7.6	-15.01
8.1	-10.47	8.1	-10.43	8.1	-10.84
8.6	-22.87	8.6	-19.72	8.6	-17.48
9.1	-12.11	9.1	-9.3	9.1	-7.72
9.6	-11.16	9.6	-11.3	9.6	-10.15
10.1	-24.53	10.1	-24.3	10.1	-24.07
10.6	-30.22	10.6	-23.32	10.6	-17.99
11.1	-19.99	11.1	-23.35	11.1	-28.96
11.6	-19.07	11.6	-20.8	11.6	-21.84
12.1	-10	12.1	-11.09	12.1	-13.4
12.6	-16.87	12.6	-15.83	12.6	-15.59
13.1	-16.12	13.1	-14.86	13.1	-14.22
13.6	-16.01	13.6	-15.63	13.6	-16.04
14.1	-16.5	14.1	-18	14.1	-19.88
14.6	-31.26	14.6	-35.02	14.6	-41.6
15.1	-26.39	15.1	-32.47	15.1	-23.31
15.6	-21.04	15.6	-22.37	15.6	-24.18
16.1	-16.68	16.1	-18.14	16.1	-19.36
16.6	-14.48	16.6	-15.91	16.6	-18.09
17.1	-21.38	17.1	-22.42	17.1	-23.66
17.6	-32.4	17.6	-33.18	17.6	-24.26
18.1	-19.27	18.1	-18.21	18.1	-18.3
18.6	-35.53	18.6	-33.33	18.6	-28.62
19.1	-15.21	19.1	-16.88	19.1	-19.39
19.6	-17.88	19.6	-20.04	19.6	-21.4
20.1	-17.93	20.1	-19.16	20.1	-19.92
20.6	-23.47	20.6	-24.73	20.6	-25.98
21.1	-30.48	21.1	-26.87	21.1	-20.05
21.6	-29.47	21.6	-33.31	21.6	-35.68
22.1	-25.81	22.1	-22.62	22.1	-21.11
22.6	-24.19	22.6	-25.44	22.6	-27.4
23.1	-30.09	23.1	-40.71	23.1	-29.94
23.6	-19.75	23.6	-22.39	23.6	-25.95
24.1	-21.06	24.1	-19.83	24.1	-19.44
24.6	-31.27	24.6	-27.75	24.6	-26.21
25.1	-25.37	25.1	-23.57	25.1	-22.64
25.6	-18.81	25.6	-18.17	25.6	-18.24
26.1	-34.7	26.1	-34.51	26.1	-34.92
26.6	-31.91	26.6	-30.61	26.6	-29.7
27.1	-22.15	27.1	-20.35	27.1	-20.27
27.6	-29.55	27.6	-21.37	27.6	-18.95
28.1	-30.14	28.1	-31.59	28.1	-30.71
28.6	-19.16	28.6	-20.01	28.6	-20.82
29.1	-28.91	29.1	-28.35	29.1	-27.08
29.6	-26.8	29.6	-27.39	29.6	-27.7
30.1	-28.02	30.1	-21.24	30.1	-19.6
30.6	-30.97	30.6	-27.41	30.6	-25.4
31.1	-25.03	31.1	-22.58	31.1	-22.67
31.6	-34.1	31.6	-45.59	31.6	-43.68
32.1	-37.28	32.1	-39.17	32.1	-38.14
32.6	-29.01	32.6	-25.97	32.6	-25.7
33.1	-30	33.1	-24.61	33.1	-23.04
33.6	-23.65	33.6	-24.34	33.6	-23.03
34.1	-26.21	34.1	-24.16	34.1	-21.95
34.6	-34.37	34.6	-28.22	34.6	-25.38
35.1	-40.26	35.1	-30.86	35.1	-29.75
35.6	-34.06	35.6	-29.99	35.6	-28.32
36.1	-28.62	36.1	-27.11	36.1	-27.47
36.6	-41.2	36.6	-32.17	36.6	-33.57
37.1	-46.44	37.1	-53.45	37.1	-44.37
37.6	-28.14	37.6	-25.81	37.6	-24.9
38.1	-30.44	38.1	-25.77	38.1	-25.68
38.6	-24.35	38.6	-23.42	38.6	-22.54
39.1	-25.63	39.1	-23.19	39.1	-24.12
39.6	-18.53	39.6	-14.31	39.6	-16.11
40.1	-30.42	40.1	-28.07	40.1	-29.36
40.6	-20.45	40.6	-17.63	40.6	-19.79
41.1	-24.56	41.1	-21.14	41.1	-23.56
41.6	-34.52	41.6	-29.96	41.6	-33.15
42.1	-21.23	42.1	-18.54	42.1	-21.42
42.6	-29.75	42.6	-27.3	42.6	-30.26
43.1	-28.74	43.1	-27.06	43.1	-30.67
43.6	-7.16	43.6	-4.89	43.6	-8.07
44.1	-10.05	44.1	-7.96	44.1	-11.56
44.6	-32.56	44.6	-32	44.6	-45.67
45.1	-17.51	45.1	-15.72	45.1	-19.54
45.6	-25.3	45.6	-24.18	45.6	-28.88
46.1	-21.3	46.1	-20	46.1	-26.75
46.6	-20.33	46.6	-19.55	46.6	-27.91
47.1	-21.55	47.1	-20.4	47.1	-25.55
47.6	-16.61	47.6	-15.49	47.6	-20.39
48.1	-19.6	48.1	-18.66	48.1	-23.19
48.6	-25.62	48.6	-24.52	48.6	-26.29
49.1	-34.07	49.1	-33.15	49.1	-37.68
49.6	-21.2	49.6	-19.87	49.6	-22.4
50.1	-44.32	50.1	-47.71	50.1	-50.41
50.6	-23.97	50.6	-22.38	50.6	-24.92
51.1	-31.27	51.1	-30.7	51.1	-34.78
51.6	-19.59	51.6	-18.42	51.6	-21.65
52.1	-36.97	52.1	-36.69	52.1	-41.74
52.6	-34.81	52.6	-33.76	52.6	-35.67
53.1	-33.6	53.1	-31.67	53.1	-32.65
53.6	-28.76	53.6	-29.18	53.6	-33.16
54.1	-32.51	54.1	-30.46	54.1	-31.98
54.6	-27.66	54.6	-26.79	54.6	-29.99
55.1	-25.89	55.1	-24.51	55.1	-26.75
55.6	-24.98	55.6	-25.53	55.6	-32.86
56.1	-24.92	56.1	-23.38	56.1	-26.57
56.6	-44.84	56.6	-44.15	56.6	-46.7
57.1	-35.9	57.1	-34.79	57.1	-36.85
57.6	-32.91	57.6	-33.92	57.6	-37.75
58.1	-32.33	58.1	-33.81	58.1	-43.66
58.6	-35.15	58.6	-34.06	58.6	-38.17
59.1	-37.07	59.1	-37.3	59.1	-43.55
59.6	-39.63	59.6	-39.79	59.6	-46.41
60.1	-33.07	60.1	-33.17	60.1	-37.89
60.6	-30.29	60.6	-29.01	60.6	-31.95
61.1	-30.18	61.1	-26.35	61.1	-26.57
61.6	-30.47	61.6	-28.93	61.6	-31.18
62.1	-38.74	62.1	-44.78	62.1	-46.11
62.6	-31.19	62.6	-33.7	62.6	-33.86
63.1	-36.14	63.1	-45.27	63.1	-40.08
63.6	-38.38	63.6	-37.98	63.6	-40.71
64.1	-34.98	64.1	-37.32	64.1	-51.15
64.6	-37.41	64.6	-39.2	64.6	-47.41
65.1	-36.53	65.1	-35.84	65.1	-45.79
65.6	-46.63	65.6	-44.73	65.6	-43.13
66.1	-40.96	66.1	-49.7	66.1	-44.05
66.6	-37.9	66.6	-37.31	66.6	-43.33
67.1	-36.93	67.1	-41.36	67.1	-58.14
67.6	-39.8	67.6	-47.85	67.6	-45.28
68.1	-39.58	68.1	-42.49	68.1	-62.63
68.6	-40.7	68.6	-41.09	68.6	-47.18
69.1	-41.69	69.1	-35.87	69.1	-35.08
69.6	-39.32	69.6	-42.24	69.6	-61.75
70.1	-40.48	70.1	-39.74	70.1	-40.33
70.6	-41.28	70.6	-49.77	70.6	-40.23
71.1	-34.81	71.1	-42.98	71.1	-41.33
71.6	-34.4	71.6	-42.22	71.6	-42.19
72.1	-55.15	72.1	-43.4	72.1	-38.88
72.6	-46.86	72.6	-61.72	72.6	-44.29
73.1	-40.39	73.1	-43.4	73.1	-50.31
73.6	-48.51	73.6	-48.75	73.6	-56.34
74.1	-42.82	74.1	-50.8	74.1	-47.59
74.6	-48.33	74.6	-61.93	74.6	-44.95
75.1	-45.56	75.1	-59.73	75.1	-45.33
75.6	-43.12	75.6	-47.61	75.6	-48.33
76.1	-57.93	76.1	-47.37	76.1	-41.41
76.6	-42.22	76.6	-44.88	76.6	-43.43
77.1	-38.76	77.1	-46.46	77.1	-46.08
77.6	-54	77.6	-46.37	77.6	-41.7
78.1	-48.59	78.1	-42.38	78.1	-40.71
78.6	-48.7	78.6	-37.9	78.6	-34.17
79.1	-49.81	79.1	-45.22	79.1	-40.01
79.6	-40.01	79.6	-33.74	79.6	-27.84
80.1	-35.16	80.1	-41.39	80.1	-44.82
80.6	-46.67	80.6	-50.75	80.6	-62.11
81.1	-56.99	81.1	-50.15	81.1	-52
81.6	-39.53	81.6	-49.93	81.6	-44.01
82.1	-47.6	82.1	-45.48	82.1	-41.02
82.6	-41.45	82.6	-43.37	82.6	-43.33
83.1	-40.39	83.1	-47.1	83.1	-41.6
83.6	-34.92	83.6	-51.38	83.6	-36.33
84.1	-41.57	84.1	-58.26	84.1	-43.27
84.6	-45.23	84.6	-52.8	84.6	-45.38
85.1	-43.73	85.1	-47.06	85.1	-46.46
85.6	-40.24	85.6	-44.24	85.6	-37.1
86.1	-45.48	86.1	-39.69	86.1	-35.2
86.6	-42.51	86.6	-59.64	86.6	-45.89
87.1	-43.64	87.1	-53.05	87.1	-50.15
87.6	-50.22	87.6	-66.8	87.6	-49
88.1	-50.69	88.1	-45.99	88.1	-39.75
88.6	-44.46	88.6	-43.62	88.6	-37.66
89.1	-33.68	89.1	-40.47	89.1	-30.12
89.6	-33.39	89.6	-63.39	89.6	-34.07
90.1	-39.76	90.1	-55.51	90.1	-40.45
90.6	-33.49	90.6	-45.62	90.6	-31.55
91.1	-35.35	91.1	-50.72	91.1	-34.41
91.6	-32.35	91.6	-51.79	91.6	-32.15
92.1	-36.34	92.1	-54.12	92.1	-35.79
92.6	-35.61	92.6	-54.2	92.6	-35.22
93.1	-37.72	93.1	-65.79	93.1	-38.96
93.6	-45.75	93.6	-54.21	93.6	-46.09
94.1	-41.33	94.1	-53.77	94.1	-40.35
94.6	-28.05	94.6	-41.4	94.6	-27
95.1	-31.92	95.1	-50.14	95.1	-31.89
95.6	-46.5	95.6	-67.92	95.6	-49.42
96.1	-48.59	96.1	-55.74	96.1	-45.5
96.6	-33.67	96.6	-45.21	96.6	-32.45
97.1	-29.81	97.1	-46.76	97.1	-29.66
97.6	-28.94	97.6	-42.19	97.6	-27.94
98.1	-30.33	98.1	-43.57	98.1	-29.55
98.6	-48.36	98.6	-59.44	98.6	-47.55
99.1	-33.54	99.1	-60.62	99.1	-34.55
99.6	-28.57	99.6	-54.65	99.6	-29.6
100.1	-25.1	100.1	-43.71	100.1	-25.25
100.6	-32.85	100.6	-47.14	100.6	-32.26
101.1	-28.91	101.1	-46.02	101.1	-28.9
101.6	-32.27	101.6	-50.81	101.6	-32.4
102.1	-28.36	102.1	-65.51	102.1	-30.22
102.6	-33.28	102.6	-42.24	102.6	-30.46
103.1	-33.03	103.1	-46.48	103.1	-34.18
103.6	-36.77	103.6	-52.62	103.6	-36.7
104.1	-37.15	104.1	-48.19	104.1	-38.68
104.6	-40.09	104.6	-53.78	104.6	-43.14
105.1	-39.62	105.1	-55.24	105.1	-45.53
105.6	-40.49	105.6	-50.99	105.6	-39.9
106.1	-41.75	106.1	-50.93	106.1	-48.81
106.6	-39.31	106.6	-57.19	106.6	-39.68
107.1	-38.78	107.1	-50.39	107.1	-37.73
107.6	-42.81	107.6	-56.24	107.6	-42.1
108.1	-45.82	108.1	-65.31	108.1	-47.69
108.6	-43.22	108.6	-65.75	108.6	-44.84
109.1	-39.13	109.1	-67.91	109.1	-41.11
109.6	-37.44	109.6	-64.17	109.6	-39.44
110.1	-57.17	110.1	-58.46	110.1	-64.21
110.6	-43.19	110.6	-57.15	110.6	-47.3
111.1	-47.91	111.1	-53.65	111.1	-46.95
111.6	-43.42	111.6	-66.19	111.6	-45.14
112.1	-49.68	112.1	-55.38	112.1	-71.6
112.6	-57.44	112.6	-55.01	112.6	-49.07
113.1	-46.79	113.1	-50.25	113.1	-42.03
113.6	-53.87	113.6	-56.78	113.6	-48.91
114.1	-59.86	114.1	-51.75	114.1	-47.37
114.6	-51.04	114.6	-59.23	114.6	-48.33
115.1	-49.13	115.1	-56.45	115.1	-46.57
115.6	-48.79	115.6	-59.41	115.6	-59.13
116.1	-51.26	116.1	-65.5	116.1	-55.45
116.6	-54.02	116.6	-55.68	116.6	-60.2
117.1	-47.28	117.1	-50.06	117.1	-42.16
117.6	-48.52	117.6	-57.38	117.6	-49.95
118.1	-46.63	118.1	-71.48	118.1	-48.47
118.6	-56.19	118.6	-61.32	118.6	-56.03
119.1	-66.48	119.1	-65.54	119.1	-60.24
119.6	-51.3	119.6	-60.22	119.6	-49.94
120.1	-52.88	120.1	-57.63	120.1	-51.01
120.6	-53.18	120.6	-70.05	120.6	-53.94
121.1	-46.46	121.1	-62.24	121.1	-49.68
121.6	-52.29	121.6	-61.54	121.6	-64.81
122.1	-52.37	122.1	-65.47	122.1	-53.25
122.6	-42.35	122.6	-55.51	122.6	-47.32
123.1	-54.33	123.1	-64.14	123.1	-54.16
123.6	-57.7	123.6	-60.43	123.6	-53
124.1	-61.04	124.1	-66.89	124.1	-67.24
124.6	-63.85	124.6	-66.68	124.6	-69.89
125.1	-61.42	125.1	-61.7	125.1	-54.97
125.6	-50.14	125.6	-55.36	125.6	-48
126.1	-57.59	126.1	-57.66	126.1	-57.11
126.6	-67.45	126.6	-63.76	126.6	-59.14
127.1	-57.88	127.1	-59.03	127.1	-54.48
127.6	-66.76	127.6	-74.39	127.6	-70.6
128.1	-67.52	128.1	-62.25	128.1	-56.53
128.6	-63.2	128.6	-62.88	128.6	-69.87
129.1	-57.26	129.1	-60.78	129.1	-55.93
129.6	-45.18	129.6	-67.16	129.6	-49.01
130.1	-60.53	130.1	-71.9	130.1	-62.45
130.6	-49.06	130.6	-55.92	130.6	-60.7
131.1	-57.96	131.1	-64.81	131.1	-55.35
131.6	-53.48	131.6	-63.8	131.6	-59.62
132.1	-56.07	132.1	-83.26	132.1	-59.5
132.6	-49.01	132.6	-61.07	132.6	-56.2
133.1	-55.59	133.1	-59.3	133.1	-51.02
133.6	-57.28	133.6	-57.16	133.6	-55.51
134.1	-56.28	134.1	-72.47	134.1	-55.86
134.6	-84.45	134.6	-73.74	134.6	-74.54
135.1	-59.55	135.1	-67.07	135.1	-62.25
135.6	-60.42	135.6	-61.68	135.6	-63.67
136.1	-56.44	136.1	-59.37	136.1	-58.63
136.6	-53.12	136.6	-75.07	136.6	-55.74
137.1	-55.37	137.1	-64.88	137.1	-61.94
137.6	-44.2	137.6	-56.02	137.6	-49.83
138.1	-55.65	138.1	-76.16	138.1	-62.17
138.6	-58.69	138.6	-70.82	138.6	-67.29
139.1	-62.28	139.1	-68.9	139.1	-66.1
139.6	-56.49	139.6	-62.77	139.6	-55.31
140.1	-49.93	140.1	-69.51	140.1	-50.89
140.6	-56.99	140.6	-65	140.6	-64.9
141.1	-67.71	141.1	-76.11	141.1	-68.12
141.6	-58.27	141.6	-71.2	141.6	-58.58
142.1	-63.29	142.1	-69.25	142.1	-73.79
142.6	-56.64	142.6	-59.09	142.6	-54.19
143.1	-61.39	143.1	-58.89	143.1	-55.2
143.6	-62.03	143.6	-64.14	143.6	-58.74
144.1	-50.73	144.1	-55.33	144.1	-69.65
144.6	-60.47	144.6	-64.16	144.6	-60.95
145.1	-61.22	145.1	-69.82	145.1	-70.4
145.6	-73.38	145.6	-68.64	145.6	-65.28
146.1	-66.56	146.1	-69.9	146.1	-70.35
146.6	-64.56	146.6	-64.55	146.6	-69.27
147.1	-64.24	147.1	-69.29	147.1	-72.9
147.6	-60.36	147.6	-69.99	147.6	-67.77
148.1	-62.31	148.1	-66.95	148.1	-80.96
148.6	-70.82	148.6	-67.79	148.6	-66.28
149.1	-57.49	149.1	-75.65	149.1	-59.52
149.6	-68.3	149.6	-72.68	149.6	-70.34
150.1	-61.7	150.1	-72.36	150.1	-68.98
150.6	-62.86	150.6	-70.64	150.6	-73.95
151.1	-57.45	151.1	-68.18	151.1	-64.97
151.6	-60.87	151.6	-61.73	151.6	-59.67
152.1	-61.46	152.1	-62.74	152.1	-60.85
152.6	-63.33	152.6	-64.33	152.6	-57.98
153.1	-64.67	153.1	-70.63	153.1	-72.84
153.6	-61.89	153.6	-78.19	153.6	-65.08
154.1	-74.72	154.1	-67.24	154.1	-63.69
154.6	-69.07	154.6	-61.87	154.6	-58.26
155.1	-62.21	155.1	-64.46	155.1	-60.28
155.6	-64.58	155.6	-65.47	155.6	-65.05
156.1	-60.94	156.1	-62.9	156.1	-70.7
156.6	-83.72	156.6	-64.62	156.6	-64.61
157.1	-59.06	157.1	-80.41	157.1	-62.73
157.6	-67.73	157.6	-68.88	157.6	-65.52
158.1	-55.37	158.1	-68.54	158.1	-57.86
158.6	-58.58	158.6	-69.85	158.6	-62.29
159.1	-61.49	159.1	-72.66	159.1	-66.69
159.6	-70.7	159.6	-65.18	159.6	-61.94
160.1	-79.78	160.1	-65.18	160.1	-65.11
160.6	-76.13	160.6	-87.72	160.6	-77.72
161.1	-63.62	161.1	-68.53	161.1	-81.49
161.6	-55.57	161.6	-56.66	161.6	-64.99
162.1	-57.13	162.1	-64.87	162.1	-66.82
162.6	-73.54	162.6	-76.92	162.6	-80.46
163.1	-65.52	163.1	-72.19	163.1	-66.89
163.6	-98.92	163.6	-66.37	163.6	-64.93
164.1	-72.31	164.1	-76.61	164.1	-76.68
164.6	-68.64	164.6	-74.41	164.6	-72.77
165.1	-58.91	165.1	-61.77	165.1	-68.29
165.6	-74.45	165.6	-79.27	165.6	-96.69
166.1	-69.63	166.1	-63.44	166.1	-63.37
166.6	-62.18	166.6	-60.82	166.6	-58.37
167.1	-71.92	167.1	-66.59	167.1	-64.94
167.6	-66.75	167.6	-66.3	167.6	-62.95
168.1	-64.63	168.1	-66.57	168.1	-68.17
168.6	-65.65	168.6	-66.15	168.6	-66.78
169.1	-73.85	169.1	-76.71	169.1	-86.09
169.6	-72.8	169.6	-66.82	169.6	-64.67
170.1	-71.34	170.1	-65.36	170.1	-65.18
170.6	-67.56	170.6	-65.34	170.6	-62.71
171.1	-65.55	171.1	-65	171.1	-59.99
171.6	-68.97	171.6	-64.99	171.6	-63.06
172.1	-66.44	172.1	-64.83	172.1	-64.14
172.6	-59.05	172.6	-65.62	172.6	-66
173.1	-69.52	173.1	-80.08	173.1	-79.13
173.6	-70.01	173.6	-70.11	173.6	-63.18
174.1	-66.62	174.1	-77.34	174.1	-69.32
174.6	-69.43	174.6	-73.52	174.6	-69.84
175.1	-60.65	175.1	-80.31	175.1	-65.25
175.6	-63.43	175.6	-73.46	175.6	-63.4
176.1	-71.35	176.1	-85.07	176.1	-72.91
176.6	-65.21	176.6	-68.16	176.6	-64.81
177.1	-63	177.1	-70.04	177.1	-70.55
177.6	-64.48	177.6	-75.39	177.6	-66.8
178.1	-46.02	178.1	-56.57	178.1	-52.65
178.6	-70.23	178.6	-63.5	178.6	-66.03
179.1	-56.43	179.1	-62.7	179.1	-74.15
179.6	-84.52	179.6	-60.84	179.6	-61.1
180.1	-74.43	180.1	-65.47	180.1	-68.04
180.6	-66.19	180.6	-67.36	180.6	-76.5
181.1	-82.82	181.1	-66.85	181.1	-70.28
181.6	-62.32	181.6	-62.99	181.6	-82.11
182.1	-69.17	182.1	-79.69	182.1	-70.59
182.6	-66.59	182.6	-82.05	182.6	-71.76
183.1	-76.23	183.1	-72.22	183.1	-70.96
183.6	-72.31	183.6	-65.6	183.6	-68.23
184.1	-68.5	184.1	-68.81	184.1	-69.47
184.6	-69.1	184.6	-70.49	184.6	-65.78
185.1	-74.92	185.1	-79.61	185.1	-79.26
185.6	-72.77	185.6	-70.68	185.6	-67.05
186.1	-82.33	186.1	-79.57	186.1	-75.15
186.6	-66.18	186.6	-68.73	186.6	-75.15
187.1	-65.13	187.1	-69.68	187.1	-83.25
187.6	-61.16	187.6	-61.23	187.6	-62.64
188.1	-69.65	188.1	-77.22	188.1	-77.63
188.6	-61.61	188.6	-69.48	188.6	-72.81
189.1	-86.38	189.1	-72.81	189.1	-76.54
189.6	-78.75	189.6	-69.19	189.6	-69.46
190.1	-72.88	190.1	-71.2	190.1	-69.97
190.6	-61.02	190.6	-58.55	190.6	-63.18
191.1	-69.7	191.1	-67.24	191.1	-75.48
191.6	-76.75	191.6	-74.96	191.6	-76.65
192.1	-87.28	192.1	-64.24	192.1	-66.35
192.6	-74.05	192.6	-72.47	192.6	-82.06
193.1	-65.42	193.1	-81.53	193.1	-69.58
193.6	-70.52	193.6	-74.72	193.6	-68.75
194.1	-60.92	194.1	-65.25	194.1	-57.87
194.6	-70.26	194.6	-68.1	194.6	-65.93
195.1	-75.73	195.1	-70.09	195.1	-73.16
195.6	-73.63	195.6	-73.58	195.6	-73.11
196.1	-73.68	196.1	-65.28	196.1	-64.3
196.6	-60.02	196.6	-61.99	196.6	-60.25
197.1	-70.23	197.1	-80.06	197.1	-76.1
197.6	-52.17	197.6	-55.92	197.6	-62.77
198.1	-56.24	198.1	-62.99	198.1	-73.17
198.6	-61.71	198.6	-66.07	198.6	-80.41
199.1	-95.59	199.1	-76.35	199.1	-79.79
199.6	-71.99	199.6	-71.1	199.6	-76
200.1	-76.77	200.1	-72.44	200.1	-71.12
200.6	-70.19	200.6	-78.64	200.6	-73.19
201.1	-67.9	201.1	-65.99	201.1	-73.94
201.6	-68.5	201.6	-63.79	201.6	-70.6
202.1	-72.89	202.1	-67.2	202.1	-72.32
202.6	-75.24	202.6	-73.85	202.6	-72.45
203.1	-77.93	203.1	-77.6	203.1	-77.02
203.6	-77.88	203.6	-72.65	203.6	-76.44
204.1	-73.9	204.1	-69.43	204.1	-75.19
204.6	-71.42	204.6	-63.04	204.6	-63.52
205.1	-60.81	205.1	-75.11	205.1	-63.02
205.6	-72.29	205.6	-68.85	205.6	-70.22
206.1	-75.54	206.1	-82.4	206.1	-84.62
206.6	-77.11	206.6	-77.6	206.6	-72.83
207.1	-74.26	207.1	-72.31	207.1	-79.41
207.6	-70.53	207.6	-80.02	207.6	-78.56
208.1	-69.62	208.1	-68.14	208.1	-73.9
208.6	-68.76	208.6	-70.03	208.6	-73.18
209.1	-74.9	209.1	-75.39	209.1	-90.55
209.6	-75.03	209.6	-87.86	209.6	-76.87
210.1	-76.33	210.1	-84.34	210.1	-86.5
210.6	-79.64	210.6	-70.17	210.6	-77.32
211.1	-79.52	211.1	-70.15	211.1	-75.26
211.6	-86.14	211.6	-68.73	211.6	-74.48
212.1	-67.71	212.1	-65.72	212.1	-79.05
212.6	-74.86	212.6	-77.77	212.6	-78.27
213.1	-64.66	213.1	-69.17	213.1	-74.84
213.6	-68.62	213.6	-75.26	213.6	-79.61
214.1	-60.26	214.1	-84.06	214.1	-64.57
214.6	-79.09	214.6	-73.06	214.6	-81.27
215.1	-72.65	215.1	-71.87	215.1	-90.2
215.6	-72.05	215.6	-70.44	215.6	-74.59
216.1	-71.05	216.1	-72.79	216.1	-79.4
216.6	-75.7	216.6	-74.82	216.6	-82.12
217.1	-73.64	217.1	-70.28	217.1	-86.58
217.6	-64.4	217.6	-63.62	217.6	-71.9
218.1	-66.3	218.1	-64.01	218.1	-77.85
218.6	-76.03	218.6	-67.72	218.6	-77.56
219.1	-84.97	219.1	-74.18	219.1	-85.68
219.6	-78.72	219.6	-78.41	219.6	-87.12
220.1	-71.17	220.1	-75.89	220.1	-82.73
220.6	-72.73	220.6	-73.16	220.6	-78.33
221.1	-68.26	221.1	-70.78	221.1	-76.65
221.6	-81.16	221.6	-82.63	221.6	-83.57
222.1	-97.15	222.1	-72.83	222.1	-77.98
222.6	-75.54	222.6	-69.7	222.6	-69.44
223.1	-81.73	223.1	-64.72	223.1	-69.26
223.6	-79.61	223.6	-76.46	223.6	-78.22
224.1	-77.96	224.1	-75.41	224.1	-86.48
224.6	-76.07	224.6	-72.54	224.6	-80.6
225.1	-78.54	225.1	-62.61	225.1	-64.7
225.6	-76.78	225.6	-65.62	225.6	-75.66
226.1	-70.59	226.1	-66.59	226.1	-78.42
226.6	-81.49	226.6	-71.07	226.6	-78.17
227.1	-72.06	227.1	-62.52	227.1	-67.74
227.6	-74.38	227.6	-68.41	227.6	-70.85
228.1	-69.42	228.1	-64.15	228.1	-75.24
228.6	-82.11	228.6	-76.73	228.6	-82.66
229.1	-89.8	229.1	-67.81	229.1	-78.68
229.6	-62.66	229.6	-61.95	229.6	-75.89
230.1	-70.86	230.1	-71.23	230.1	-80.79
230.6	-78.37	230.6	-69.74	230.6	-81.44
231.1	-77.43	231.1	-66.29	231.1	-74.34
231.6	-79.36	231.6	-67.8	231.6	-73.59
232.1	-84.19	232.1	-70.43	232.1	-82.01
232.6	-84.78	232.6	-76.02	232.6	-82.28
233.1	-84.66	233.1	-67.79	233.1	-77.77
233.6	-80.9	233.6	-74.21	233.6	-76.9
234.1	-68.42	234.1	-66.63	234.1	-68.04
234.6	-77.05	234.6	-81.84	234.6	-81.67
235.1	-73.15	235.1	-69.01	235.1	-70.42
235.6	-76.6	235.6	-66.35	235.6	-73.6
236.1	-72.64	236.1	-67.2	236.1	-75.98
236.6	-80.95	236.6	-65.14	236.6	-85.87
237.1	-67.65	237.1	-58.04	237.1	-71.83
237.6	-81.17	237.6	-75.71	237.6	-80.17
238.1	-89.84	238.1	-68.33	238.1	-79.61
238.6	-81.38	238.6	-65.3	238.6	-74.35
239.1	-76.85	239.1	-75.2	239.1	-82.49
239.6	-82.91	239.6	-71.98	239.6	-88.76
240.1	-73.81	240.1	-74.29	240.1	-85.76
240.6	-77.6	240.6	-67.07	240.6	-78.76
241.1	-79.55	241.1	-69.89	241.1	-81.12
241.6	-88.1	241.6	-68.17	241.6	-76.66
242.1	-80.17	242.1	-75.52	242.1	-84.51
242.6	-77.88	242.6	-70.21	242.6	-86.86
243.1	-76.22	243.1	-76.4	243.1	-82.74
243.6	-78.48	243.6	-65.79	243.6	-78.88
244.1	-78.4	244.1	-71.09	244.1	-105.35
244.6	-72.8	244.6	-61.48	244.6	-87.69
245.1	-75.71	245.1	-67.63	245.1	-82.94
245.6	-72.18	245.6	-57.67	245.6	-75.16
246.1	-77.87	246.1	-58.29	246.1	-74.9
246.6	-71.96	246.6	-57.41	246.6	-75.98
247.1	-70.28	247.1	-56.73	247.1	-74.71
247.6	-66.74	247.6	-53.62	247.6	-75.51
248.1	-75.84	248.1	-60.7	248.1	-76.93
248.6	-75.17	248.6	-60.36	248.6	-74.81
249.1	-73.07	249.1	-60.6	249.1	-70.16
249.6	-72.97	249.6	-63.93	249.6	-78.65
250.1	-78	250.1	-68.44	250.1	-82.87
250.6	-65.39	250.6	-65.78	250.6	-73.21
251.1	-73.84	251.1	-67.3	251.1	-80.23
251.6	-71.13	251.6	-68.87	251.6	-74.57
252.1	-62.5	252.1	-54.23	252.1	-77.43
252.6	-64.18	252.6	-53.28	252.6	-66.1
253.1	-72.49	253.1	-57.37	253.1	-74.64
253.6	-70.92	253.6	-55.61	253.6	-69.31
254.1	-63.94	254.1	-49.31	254.1	-63.98
254.6	-62.6	254.6	-48.74	254.6	-63.65
255.1	-72.06	255.1	-60.24	255.1	-72.51
255.6	-62.38	255.6	-50.31	255.6	-65.67
256.1	-85.48	256.1	-70.98	256.1	-78.07
256.6	-64.4	256.6	-47.06	256.6	-62.44
257.1	-61.58	257.1	-48.42	257.1	-62.39
257.6	-58.99	257.6	-46.27	257.6	-59.51
258.1	-68.36	258.1	-56.03	258.1	-70.25
258.6	-72.78	258.6	-60.27	258.6	-73.82
259.1	-83.81	259.1	-69.39	259.1	-77.34
259.6	-88.2	259.6	-67.47	259.6	-73.39
260.1	-69.77	260.1	-59.12	260.1	-69.59
260.6	-70.58	260.6	-57.52	260.6	-68.49
261.1	-62.85	261.1	-50.87	261.1	-61.78
261.6	-62.67	261.6	-53.2	261.6	-61.33
262.1	-84.64	262.1	-66.06	262.1	-78.76
262.6	-73.67	262.6	-65.26	262.6	-71.8
263.1	-76.83	263.1	-68.95	263.1	-80.5
263.6	-68.34	263.6	-59.85	263.6	-71.79
264.1	-76.75	264.1	-63.07	264.1	-72.54
264.6	-92	264.6	-68.56	264.6	-75.41
265.1	-66.5	265.1	-58.55	265.1	-67.2
265.6	-67.87	265.6	-53.38	265.6	-68.34
266.1	-78.97	266.1	-68.7	266.1	-82.6
266.6	-73.13	266.6	-64.45	266.6	-69.95
267.1	-74.47	267.1	-70.59	267.1	-83.15
267.6	-69.51	267.6	-61.78	267.6	-75.67
268.1	-83.56	268.1	-76.56	268.1	-86.03
268.6	-76.98	268.6	-84.97	268.6	-88.95
269.1	-69.7	269.1	-58.27	269.1	-66.39
269.6	-90.29	269.6	-85.96	269.6	-88.26
270.1	-70.88	270.1	-62.66	270.1	-86.17
270.6	-78.53	270.6	-72.77	270.6	-76.22
271.1	-78.93	271.1	-70.64	271.1	-73.94
271.6	-81.47	271.6	-79.45	271.6	-79.83
272.1	-82.82	272.1	-77.65	272.1	-87.68
272.6	-81.25	272.6	-78.51	272.6	-77.89
273.1	-71.87	273.1	-61.83	273.1	-65.73
273.6	-76.71	273.6	-76.83	273.6	-85.27
274.1	-71.91	274.1	-71.65	274.1	-76.75
274.6	-74.58	274.6	-64.96	274.6	-70.63
275.1	-81.31	275.1	-71.37	275.1	-75.45
275.6	-85.87	275.6	-75.67	275.6	-77.57
276.1	-84.01	276.1	-84.66	276.1	-84.94
276.6	-86.19	276.6	-80.91	276.6	-83.48
277.1	-75.44	277.1	-80.53	277.1	-81.49
277.6	-70.87	277.6	-74.1	277.6	-81.82
278.1	-68.63	278.1	-75.48	278.1	-67.8
278.6	-73.88	278.6	-74.08	278.6	-74.83
279.1	-74.11	279.1	-74.55	279.1	-79.58
279.6	-79.13	279.6	-71.88	279.6	-85.83
280.1	-65.03	280.1	-60.94	280.1	-61
280.6	-76.11	280.6	-74.93	280.6	-80.65
281.1	-64.51	281.1	-67.82	281.1	-65.43
281.6	-79.58	281.6	-79.96	281.6	-74.69
282.1	-66.79	282.1	-81.21	282.1	-63.08
282.6	-80.17	282.6	-83.76	282.6	-81.25
283.1	-76.96	283.1	-87.42	283.1	-78.38
283.6	-83.17	283.6	-88.79	283.6	-85.25
284.1	-83.06	284.1	-83.24	284.1	-83.25
284.6	-78.59	284.6	-72.56	284.6	-72.97
285.1	-77.79	285.1	-76.39	285.1	-77.07
285.6	-78.69	285.6	-77.73	285.6	-78.25
286.1	-78.92	286.1	-75.75	286.1	-89.37
286.6	-73.74	286.6	-75.94	286.6	-72.6
287.1	-81.21	287.1	-78.7	287.1	-75.5
287.6	-95.12	287.6	-77.78	287.6	-86.66
288.1	-83.74	288.1	-79.19	288.1	-84.86
288.6	-91.75	288.6	-81.99	288.6	-81.49
289.1	-97.3	289.1	-84.37	289.1	-85.32
289.6	-88.46	289.6	-83.95	289.6	-89.4
290.1	-86.82	290.1	-76.85	290.1	-79.26
290.6	-78.17	290.6	-75.77	290.6	-73.27
291.1	-86.84	291.1	-78.21	291.1	-86.71
291.6	-77.29	291.6	-76.18	291.6	-76.18
292.1	-82.59	292.1	-76.64	292.1	-86.43
292.6	-81.9	292.6	-75.53	292.6	-90.5
293.1	-83.28	293.1	-74.04	293.1	-103.07
293.6	-70.76	293.6	-61.54	293.6	-77.68
294.1	-79.03	294.1	-70.66	294.1	-71.46
294.6	-71.91	294.6	-62.69	294.6	-72.95
295.1	-95.63	295.1	-80.13	295.1	-84.07
295.6	-71.32	295.6	-72.66	295.6	-76.84
296.1	-74.48	296.1	-69.33	296.1	-101.83
296.6	-74.9	296.6	-71.1	296.6	-80.74
297.1	-81.07	297.1	-79.57	297.1	-80.32
297.6	-90.52	297.6	-80.02	297.6	-74.16
298.1	-79.64	298.1	-79.94	298.1	-67.26
298.6	-77.25	298.6	-68.34	298.6	-78.16
299.1	-79.1	299.1	-72.06	299.1	-92.76
299.6	-75.59	299.6	-66.86	299.6	-75.6
300.1	-73.07	300.1	-67.28	300.1	-79.96
300.6	-79.23	300.6	-66.27	300.6	-72.85
301.1	-80.93	301.1	-69.13	301.1	-77.25
301.6	-73.9	301.6	-69.75	301.6	-76.46
302.1	-73.96	302.1	-75.67	302.1	-83.52
302.6	-81.76	302.6	-83.99	302.6	-84.04
303.1	-71.59	303.1	-68.18	303.1	-91.98
303.6	-81.13	303.6	-74.32	303.6	-74.84
304.1	-73.95	304.1	-72.66	304.1	-84.66
304.6	-82.07	304.6	-71	304.6	-80.6
305.1	-85.8	305.1	-73.52	305.1	-78.79
305.6	-84.54	305.6	-71.27	305.6	-76.72
306.1	-77.87	306.1	-73.81	306.1	-82.11
306.6	-90.68	306.6	-88.87	306.6	-88.43
307.1	-78	307.1	-77.49	307.1	-78.14
307.6	-77.65	307.6	-74.25	307.6	-86.78
308.1	-77.92	308.1	-74.3	308.1	-95.98
308.6	-80.37	308.6	-77.43	308.6	-91.27
309.1	-84.2	309.1	-88.52	309.1	-89.2
309.6	-85.64	309.6	-86.05	309.6	-79.16
310.1	-95.25	310.1	-86.8	310.1	-87.36
310.6	-88.12	310.6	-81.72	310.6	-86.81
311.1	-78.89	311.1	-78.94	311.1	-78.02
311.6	-85.16	311.6	-88.87	311.6	-77.95
312.1	-78.91	312.1	-78.9	312.1	-77.35
312.6	-86.68	312.6	-80.86	312.6	-85.48
313.1	-81.18	313.1	-77.13	313.1	-87.5
313.6	-85.18	313.6	-79.25	313.6	-81.05
314.1	-86.59	314.1	-79.49	314.1	-78.32
314.6	-80.73	314.6	-77.18	314.6	-80.56
315.1	-83.61	315.1	-78.19	315.1	-74.82
315.6	-88.95	315.6	-72.44	315.6	-73.83
316.1	-92.82	316.1	-87.72	316.1	-84.87
316.6	-82.66	316.6	-78.62	316.6	-83.64
317.1	-87.89	317.1	-85.49	317.1	-83.6
317.6	-81.79	317.6	-87.38	317.6	-80.89
318.1	-81.42	318.1	-81.43	318.1	-79.15
318.6	-81.89	318.6	-80.58	318.6	-87.92
319.1	-88.82	319.1	-87.5	319.1	-84.68
319.6	-76.08	319.6	-77.81	319.6	-78.8
320.1	-82.92	320.1	-78	320.1	-93.36
320.6	-77.3	320.6	-76.6	320.6	-75.81
321.1	-88.08	321.1	-87.17	321.1	-88.29
321.6	-83.87	321.6	-92.69	321.6	-86.51
322.1	-81.37	322.1	-83.92	322.1	-81.25
322.6	-88.7	322.6	-80.74	322.6	-81.82
323.1	-87.08	323.1	-82.87	323.1	-82.83
323.6	-102.55	323.6	-91.84	323.6	-96.77
324.1	-85.59	324.1	-94.77	324.1	-80.47
324.6	-78.55	324.6	-87.43	324.6	-76.46
325.1	-81.82	325.1	-96.13	325.1	-79.96
325.6	-88.65	325.6	-103.98	325.6	-86.23
326.1	-81.71	326.1	-80.07	326.1	-82.03
326.6	-87.8	326.6	-82.7	326.6	-92.27
327.1	-77.07	327.1	-80.57	327.1	-84.49
327.6	-75.24	327.6	-89.26	327.6	-72.81
328.1	-98.25	328.1	-85.3	328.1	-91.1
328.6	-91.97	328.6	-83.88	328.6	-97.07
329.1	-82.07	329.1	-85.95	329.1	-84.13
329.6	-79.05	329.6	-89.82	329.6	-77.36
330.1	-82.21	330.1	-88.1	330.1	-78.9
330.6	-83.84	330.6	-85.9	330.6	-79.33
331.1	-85.77	331.1	-90.89	331.1	-86.22
331.6	-82.06	331.6	-82.79	331.6	-80.04
332.1	-78.09	332.1	-81.51	332.1	-78.79
332.6	-82.02	332.6	-83.05	332.6	-85.33
333.1	-86.34	333.1	-98.07	333.1	-94.55
333.6	-81.7	333.6	-97.47	333.6	-79.63
334.1	-81.05	334.1	-89.17	334.1	-77.84
334.6	-91.32	334.6	-89.31	334.6	-87.91
335.1	-85.15	335.1	-100.23	335.1	-83.7
335.6	-85.1	335.6	-82.27	335.6	-82
336.1	-77.55	336.1	-103.35	336.1	-75.75
336.6	-79.76	336.6	-84.29	336.6	-76.49
337.1	-80.16	337.1	-78.78	337.1	-82.77
337.6	-80.2	337.6	-93.26	337.6	-77.92
338.1	-77.92	338.1	-87.76	338.1	-78.08
338.6	-77.95	338.6	-82.73	338.6	-77.31
339.1	-79.91	339.1	-75	339.1	-78.93
339.6	-71.14	339.6	-90.04	339.6	-70.6
340.1	-85.98	340.1	-90.9	340.1	-90.13
340.6	-82.52	340.6	-86.6	340.6	-80.2
341.1	-80.12	341.1	-87.12	341.1	-78.49
341.6	-83.83	341.6	-103.84	341.6	-83.93
342.1	-71.55	342.1	-85.55	342.1	-72.42
342.6	-72.74	342.6	-86.63	342.6	-76.9
343.1	-76.08	343.1	-84.67	343.1	-79.54
343.6	-71.72	343.6	-90.96	343.6	-72.32
344.1	-68.15	344.1	-84.78	344.1	-69.59
344.6	-82.9	344.6	-81.37	344.6	-79.73
345.1	-83.42	345.1	-81.13	345.1	-79.54
345.6	-77.07	345.6	-81.4	345.6	-76.23
346.1	-73.67	346.1	-85.74	346.1	-77.12
346.6	-70.3	346.6	-80.05	346.6	-73.49
347.1	-79.89	347.1	-85.07	347.1	-79.4
347.6	-70.09	347.6	-76.7	347.6	-70.77
348.1	-68.97	348.1	-80.08	348.1	-70.31
348.6	-61.93	348.6	-75.82	348.6	-64.22
349.1	-66.1	349.1	-97.49	349.1	-71.68
349.6	-75.35	349.6	-83.6	349.6	-82.65
350.1	-72.98	350.1	-73.27	350.1	-69.01
350.6	-60.48	350.6	-68.47	350.6	-61.75
351.1	-66.81	351.1	-74.47	351.1	-66.94
351.6	-68.13	351.6	-77.07	351.6	-68
352.1	-62.34	352.1	-83.56	352.1	-65.86
352.6	-67.64	352.6	-75.47	352.6	-68.11
353.1	-69.42	353.1	-82.77	353.1	-71.15
353.6	-71.72	353.6	-88.21	353.6	-74.56
354.1	-63.03	354.1	-74.96	354.1	-65.39
354.6	-56.29	354.6	-69.28	354.6	-58.46
355.1	-50.42	355.1	-61.91	355.1	-52.5
355.6	-54.03	355.6	-65.41	355.6	-55.91
356.1	-57.41	356.1	-68.91	356.1	-59.6
356.6	-53.41	356.6	-65	356.6	-55.42
357.1	-58.21	357.1	-69.43	357.1	-59.95
357.6	-76.35	357.6	-86.24	357.6	-78.07
358.1	-57.81	358.1	-70.56	358.1	-60.11
358.6	-53.62	358.6	-65.38	358.6	-56.35
359.1	-62.08	359.1	-73.6	359.1	-64.73
359.6	-56.62	359.6	-69.9	359.6	-58.95
360.1	-74.75	360.1	-85.39	360.1	-77.65
360.6	-82.13	360.6	-87.29	360.6	-86.25
361.1	-71.6	361.1	-80.83	361.1	-73.28
361.6	-67.64	361.6	-82.03	361.6	-70.26
362.1	-71.43	362.1	-84.25	362.1	-72.93
362.6	-73.28	362.6	-79.16	362.6	-74.25
363.1	-69.09	363.1	-80.36	363.1	-71.5
363.6	-87.79	363.6	-91.04	363.6	-90.86
364.1	-76.87	364.1	-88.87	364.1	-80.3
364.6	-82.03	364.6	-91.86	364.6	-87.4
365.1	-82.02	365.1	-89.67	365.1	-84.07
365.6	-77.58	365.6	-93.21	365.6	-82.29
366.1	-80.8	366.1	-95.41	366.1	-83.05
366.6	-76.34	366.6	-96.48	366.6	-78.47
367.1	-81.9	367.1	-91.07	367.1	-89.84
367.6	-86.21	367.6	-101.72	367.6	-81.08
368.1	-70.63	368.1	-83.52	368.1	-80.35
368.6	-74.32	368.6	-82.44	368.6	-77
369.1	-77.94	369.1	-88.66	369.1	-82.49
369.6	-67.17	369.6	-78.39	369.6	-72.5
370.1	-70.35	370.1	-79.07	370.1	-71.55
370.6	-79.76	370.6	-91.86	370.6	-84.64
371.1	-83.36	371.1	-87	371.1	-86.87
371.6	-69.13	371.6	-78.29	371.6	-74.64
372.1	-83.1	372.1	-90.34	372.1	-81.79
372.6	-75.28	372.6	-88.68	372.6	-77.68
373.1	-79.07	373.1	-84.2	373.1	-79.61
373.6	-82.92	373.6	-87.18	373.6	-83.07
374.1	-74.98	374.1	-84.91	374.1	-76.83
374.6	-78.35	374.6	-82.82	374.6	-79.9
375.1	-77.16	375.1	-90.6	375.1	-82.33
375.6	-80.97	375.6	-103.47	375.6	-84.57
376.1	-82.2	376.1	-85.54	376.1	-86.51
376.6	-85.58	376.6	-92.83	376.6	-86.58
377.1	-75.31	377.1	-85.71	377.1	-78.04
377.6	-73.88	377.6	-77.33	377.6	-73.29
378.1	-79.92	378.1	-79.88	378.1	-91.52
378.6	-78.71	378.6	-92.55	378.6	-81.32
379.1	-79.71	379.1	-93.96	379.1	-81.06
379.6	-73.84	379.6	-79.39	379.6	-74.86
380.1	-89.91	380.1	-86.37	380.1	-90.15
380.6	-83.14	380.6	-89.87	380.6	-93.91
381.1	-83.85	381.1	-91.02	381.1	-85.45
381.6	-80.39	381.6	-85.06	381.6	-82.41
382.1	-80.18	382.1	-78.67	382.1	-83.58
382.6	-78.21	382.6	-88.8	382.6	-84.39
383.1	-78.19	383.1	-85.49	383.1	-81.25
383.6	-79.76	383.6	-86.78	383.6	-82.88
384.1	-79.19	384.1	-84.47	384.1	-82.99
384.6	-84.68	384.6	-90.85	384.6	-87.42
385.1	-75.16	385.1	-86.08	385.1	-81.91
385.6	-86.99	385.6	-89.12	385.6	-98.33
386.1	-88.85	386.1	-89.46	386.1	-90.24
386.6	-85.29	386.6	-88.22	386.6	-90.56
387.1	-88.45	387.1	-88.57	387.1	-92.65
387.6	-92.03	387.6	-96.26	387.6	-91.77
388.1	-83.08	388.1	-100.48	388.1	-87.57
388.6	-86.47	388.6	-107.84	388.6	-89.21
389.1	-78.35	389.1	-90.76	389.1	-85.17
389.6	-83.5	389.6	-94.69	389.6	-84.1
390.1	-87.04	390.1	-89.17	390.1	-90.61
390.6	-84.16	390.6	-89.69	390.6	-89.98
391.1	-82.53	391.1	-91.1	391.1	-87.23
391.6	-82.16	391.6	-103.51	391.6	-87.28
392.1	-80.08	392.1	-99.65	392.1	-83.56
392.6	-81.1	392.6	-85.21	392.6	-84.51
393.1	-84.34	393.1	-86.84	393.1	-79.68
393.6	-80.95	393.6	-89.55	393.6	-83.27
394.1	-79.31	394.1	-89.16	394.1	-83.05
394.6	-95.86	394.6	-94.47	394.6	-89.74
395.1	-88.78	395.1	-93.88	395.1	-94.48
395.6	-78.6	395.6	-88.65	395.6	-81.23
396.1	-89.57	396.1	-101.99	396.1	-88.59
396.6	-90.26	396.6	-96.94	396.6	-97.52
397.1	-89.41	397.1	-93.05	397.1	-89.21
397.6	-85.74	397.6	-83.11	397.6	-83.85
398.1	-83.98	398.1	-92.06	398.1	-86.85
398.6	-86.16	398.6	-88.09	398.6	-91.1
399.1	-84.71	399.1	-88.87	399.1	-91.94
399.6	-94.56	399.6	-87.94	399.6	-86.58
400.1	-85.02	400.1	-87.83	400.1	-87.69
400.6	-88.93	400.6	-109.13	400.6	-96.26
401.1	-84.71	401.1	-100.22	401.1	-87.24
401.6	-83.14	401.6	-96.28	401.6	-91.22
402.1	-91.32	402.1	-82.64	402.1	-85.49
402.6	-90.66	402.6	-99.27	402.6	-98.6
403.1	-82.33	403.1	-91.73	403.1	-85.15
403.6	-99.45	403.6	-102.02	403.6	-86.51
404.1	-103.11	404.1	-103.54	404.1	-105.4
404.6	-87.8	404.6	-89.71	404.6	-91.87
405.1	-91.69	405.1	-106.85	405.1	-102.57
405.6	-90.16	405.6	-96.48	405.6	-95
406.1	-86.16	406.1	-96.51	406.1	-90.34
406.6	-91.68	406.6	-90.91	406.6	-97.52
407.1	-89.25	407.1	-87.64	407.1	-86.15
407.6	-94.17	407.6	-90.53	407.6	-85.18
408.1	-91.46	408.1	-92.88	408.1	-93.58
408.6	-101.92	408.6	-101.92	408.6	-113.82
409.1	-85.25	409.1	-88.38	409.1	-90.26
409.6	-92.02	409.6	-97	409.6	-106.22
410.1	-90.27	410.1	-102.35	410.1	-92.62
410.6	-86.12	410.6	-87.93	410.6	-87.41
411.1	-94.88	411.1	-89.93	411.1	-99.3
411.6	-78.5	411.6	-85.57	411.6	-84.85
412.1	-87.63	412.1	-99.16	412.1	-94.81
412.6	-83.1	412.6	-92.08	412.6	-87.58
413.1	-101.01	413.1	-94.61	413.1	-94.2
413.6	-98.87	413.6	-90.3	413.6	-88.97
414.1	-94.03	414.1	-99.38	414.1	-89.33
414.6	-89.4	414.6	-96.85	414.6	-92.98
415.1	-82.28	415.1	-101.73	415.1	-85.17
415.6	-89.56	415.6	-99.78	415.6	-87.62
416.1	-94.96	416.1	-92.78	416.1	-92.92
416.6	-93.08	416.6	-85.31	416.6	-89.46
417.1	-94.47	417.1	-87.76	417.1	-84.81
417.6	-86.19	417.6	-102.84	417.6	-90.36
418.1	-87.18	418.1	-95.81	418.1	-98.45
418.6	-88.43	418.6	-98.28	418.6	-89.29
419.1	-85.96	419.1	-92.35	419.1	-88.86
419.6	-82.92	419.6	-86.03	419.6	-93.43
420.1	-88.57	420.1	-88.68	420.1	-88.24
420.6	-90.48	420.6	-110.49	420.6	-92.47
421.1	-82.58	421.1	-81.94	421.1	-90.08
421.6	-103.79	421.6	-87.95	421.6	-90.86
422.1	-93.46	422.1	-97.61	422.1	-91.8
422.6	-88.67	422.6	-89.78	422.6	-98.82
423.1	-87.47	423.1	-90.59	423.1	-95.64
423.6	-88.63	423.6	-86.09	423.6	-93.41
424.1	-96.56	424.1	-93.99	424.1	-95.27
424.6	-83.89	424.6	-82.67	424.6	-93.61
425.1	-87.1	425.1	-94.25	425.1	-92.9
425.6	-85.69	425.6	-86.62	425.6	-82.16
426.1	-87.52	426.1	-95.9	426.1	-85.03
426.6	-96.35	426.6	-90.06	426.6	-89.86
427.1	-92.39	427.1	-94.03	427.1	-96.97
427.6	-94.84	427.6	-97.8	427.6	-93.87
428.1	-102.09	428.1	-99.87	428.1	-89.33
428.6	-95.66	428.6	-92.76	428.6	-92.79
429.1	-89.36	429.1	-93.92	429.1	-89.46
429.6	-91.57	429.6	-100.42	429.6	-98.32
430.1	-94.78	430.1	-91.14	430.1	-92.08
430.6	-90.7	430.6	-87.09	430.6	-89.89
431.1	-83.89	431.1	-88.94	431.1	-82.64
431.6	-84.56	431.6	-81.75	431.6	-82.46
432.1	-88.84	432.1	-92.84	432.1	-86.19
432.6	-93.59	432.6	-110.88	432.6	-103.14
433.1	-98.28	433.1	-85.9	433.1	-87.64
433.6	-92.97	433.6	-87.74	433.6	-90.53
434.1	-92.12	434.1	-91.31	434.1	-93.12
434.6	-97.05	434.6	-90.94	434.6	-102.05
435.1	-93.46	435.1	-103.14	435.1	-98.01
435.6	-85.63	435.6	-86.7	435.6	-89.08
436.1	-96.07	436.1	-87.81	436.1	-88.89
436.6	-90.18	436.6	-90.97	436.6	-102.55
437.1	-92.7	437.1	-91.23	437.1	-102.11
437.6	-88.92	437.6	-87.35	437.6	-96.13
438.1	-92.32	438.1	-98.02	438.1	-105.54
438.6	-91.35	438.6	-92.05	438.6	-100.64
439.1	-84.08	439.1	-81.59	439.1	-87.54
439.6	-83.36	439.6	-86.66	439.6	-91.15
440.1	-102.09	440.1	-89.4	440.1	-91.68
440.6	-99.92	440.6	-95.9	440.6	-100.81
441.1	-92.56	441.1	-100.53	441.1	-100.16
441.6	-86.2	441.6	-91.78	441.6	-100.48
442.1	-94.47	442.1	-92.45	442.1	-91.09
442.6	-100.73	442.6	-89.8	442.6	-95.3
443.1	-95.15	443.1	-89.86	443.1	-97.57
443.6	-90.47	443.6	-89.71	443.6	-98.93
444.1	-93.37	444.1	-93.07	444.1	-94.6
444.6	-81.62	444.6	-81.9	444.6	-85.42
445.1	-86.98	445.1	-87.59	445.1	-93.9
445.6	-85.2	445.6	-84.14	445.6	-88.68
446.1	-89.33	446.1	-94.24	446.1	-96.26
446.6	-87.94	446.6	-89.19	446.6	-99.01
447.1	-95.38	447.1	-91.11	447.1	-99.67
447.6	-86.15	447.6	-81.24	447.6	-89.26
448.1	-91.27	448.1	-91.13	448.1	-104.19
448.6	-88.97	448.6	-89.7	448.6	-105.81
449.1	-99.12	449.1	-93.76	449.1	-99.27
449.6	-96.01	449.6	-94.72	449.6	-91.73
450.1	-89.9	450.1	-92.8	450.1	-92.09
450.6	-91.26	450.6	-88.17	450.6	-93.14
451.1	-108.64	451.1	-88.57	451.1	-86.57
451.6	-97.29	451.6	-87.56	451.6	-82.58
452.1	-88.08	452.1	-89.96	452.1	-94.98
452.6	-96.12	452.6	-90.15	452.6	-89.94
453.1	-105.61	453.1	-94.64	453.1	-93.95
453.6	-91.51	453.6	-93.34	453.6	-90.12
454.1	-96.81	454.1	-92.71	454.1	-93.13
454.6	-91.25	454.6	-99.59	454.6	-96.65
455.1	-99.76	455.1	-88.51	455.1	-99.68
455.6	-95.91	455.6	-95.49	455.6	-104.17
456.1	-92.23	456.1	-92.92	456.1	-94.83
456.6	-89.71	456.6	-87.19	456.6	-91.79
457.1	-88.67	457.1	-81.1	457.1	-87.59
457.6	-83.24	457.6	-78.85	457.6	-85.12
458.1	-87.51	458.1	-87.93	458.1	-89.84
458.6	-93.17	458.6	-93.15	458.6	-110.23
459.1	-90.52	459.1	-87.2	459.1	-93.57
459.6	-87.26	459.6	-84.66	459.6	-90.06
460.1	-85.67	460.1	-78.09	460.1	-79.1
460.6	-90.85	460.6	-81.62	460.6	-84.14
461.1	-85.51	461.1	-79.11	461.1	-84.38
461.6	-80.7	461.6	-79.79	461.6	-86.46
462.1	-86.81	462.1	-87.02	462.1	-93.32
462.6	-91.06	462.6	-91.95	462.6	-97.55
463.1	-98.01	463.1	-110.92	463.1	-104.6
463.6	-94.16	463.6	-106	463.6	-107.2
464.1	-88.32	464.1	-92.86	464.1	-119.95
464.6	-86.08	464.6	-82.79	464.6	-88.14
465.1	-90.99	465.1	-81.66	465.1	-83.97
465.6	-83.59	465.6	-80.53	465.6	-83.55
466.1	-86.45	466.1	-83.49	466.1	-87.33
466.6	-91.1	466.6	-89.53	466.6	-96.29
467.1	-94.26	467.1	-88.84	467.1	-91.45
467.6	-89.32	467.6	-84.65	467.6	-89.52
468.1	-95.78	468.1	-84.07	468.1	-88
468.6	-86.36	468.6	-86.3	468.6	-94.68
469.1	-90.4	469.1	-86.22	469.1	-89.37
469.6	-98.83	469.6	-85.31	469.6	-95.74
470.1	-94.78	470.1	-83.91	470.1	-90.56
470.6	-89.56	470.6	-83.65	470.6	-85.93
471.1	-97.4	471.1	-103.49	471.1	-95.33
471.6	-88.59	471.6	-80.4	471.6	-79.89
472.1	-90.84	472.1	-89.81	472.1	-89.21
472.6	-110.59	472.6	-97.07	472.6	-94.13
473.1	-87.18	473.1	-89.32	473.1	-93.14
473.6	-89.97	473.6	-86.77	473.6	-87.81
474.1	-90.16	474.1	-85.95	474.1	-90.79
474.6	-87.32	474.6	-82.69	474.6	-85.12
475.1	-87.06	475.1	-83.93	475.1	-85.68
475.6	-91.1	475.6	-79.89	475.6	-80.37
476.1	-85.95	476.1	-79.79	476.1	-82.02
476.6	-82.42	476.6	-77.31	476.6	-80.16
477.1	-85.95	477.1	-81.3	477.1	-83.92
477.6	-93.98	477.6	-88.26	477.6	-89.06
478.1	-94.1	478.1	-95.74	478.1	-94.43
478.6	-84.93	478.6	-80.53	478.6	-82.34
479.1	-85.62	479.1	-82.15	479.1	-85.06
479.6	-100.75	479.6	-91.55	479.6	-92.02
480.1	-86.61	480.1	-82.11	480.1	-84.39
480.6	-80.45	480.6	-76.74	480.6	-79.32
481.1	-81.43	481.1	-75.48	481.1	-77.45
481.6	-94.32	481.6	-87.15	481.6	-88.48
482.1	-75.41	482.1	-71.95	482.1	-73.26
482.6	-78.39	482.6	-73.56	482.6	-75.77
483.1	-79	483.1	-75.18	483.1	-78.35
483.6	-88.91	483.6	-99.29	483.6	-95.6
484.1	-76.64	484.1	-73.18	484.1	-74.9
484.6	-83.64	484.6	-79.78	484.6	-82.49
485.1	-84.25	485.1	-82.15	485.1	-85.96
485.6	-71.26	485.6	-68.82	485.6	-70.96
486.1	-77.59	486.1	-72.83	486.1	-74.14
486.6	-86.21	486.6	-80.53	486.6	-82.74
487.1	-78.01	487.1	-74.34	487.1	-77.23
487.6	-79.25	487.6	-74.59	487.6	-76.6
488.1	-77.42	488.1	-74.52	488.1	-77.74
488.6	-76.93	488.6	-73.27	488.6	-75.49
489.1	-68.52	489.1	-64.59	489.1	-66.77
489.6	-72.92	489.6	-68.84	489.6	-70.92
490.1	-66.72	490.1	-62.48	490.1	-64.67
490.6	-81.6	490.6	-77.1	490.6	-79.55
491.1	-75.52	491.1	-71.43	491.1	-73.35
491.6	-68.66	491.6	-65.48	491.6	-67.78
492.1	-67.01	492.1	-63.1	492.1	-65.14
492.6	-82.16	492.6	-78.53	492.6	-81.16
493.1	-86.41	493.1	-80.35	493.1	-82.63
493.6	-76.78	493.6	-74.36	493.6	-77.23
494.1	-69.56	494.1	-65.56	494.1	-67.81
494.6	-78.74	494.6	-74.57	494.6	-77.22
495.1	-77.34	495.1	-73.27	495.1	-74.9
495.6	-72.21	495.6	-68.67	495.6	-70.57
496.1	-72.1	496.1	-68.69	496.1	-70.74
496.6	-77.18	496.6	-73.36	496.6	-75.36
497.1	-74.85	497.1	-69.87	497.1	-71.43
497.6	-79.05	497.6	-75.8	497.6	-77.77
498.1	-74.8	498.1	-71.69	498.1	-73.79
498.6	-75.93	498.6	-72.89	498.6	-75.25
499.1	-75.85	499.1	-71.57	499.1	-74.55
499.6	-90.12	499.6	-85.2	499.6	-85.98
500.1	-89.41	500.1	-83.01	500.1	-84.69
500.6	-82.63	500.6	-78.38	500.6	-79.65
501.1	-79.61	501.1	-75.91	501.1	-77.41
501.6	-76.67	501.6	-73.87	501.6	-76.34
502.1	-89.92	502.1	-84.41	502.1	-84.23
502.6	-99.46	502.6	-93.59	502.6	-100.86
503.1	-85.21	503.1	-81.55	503.1	-84.3
503.6	-92.38	503.6	-86.73	503.6	-93.3
504.1	-77.78	504.1	-76.21	504.1	-78.59
504.6	-80.59	504.6	-76.29	504.6	-77.32
505.1	-87.98	505.1	-84.68	505.1	-87.24
505.6	-84.44	505.6	-80.73	505.6	-81.93
506.1	-99.96	506.1	-101.85	506.1	-98.48
506.6	-84.11	506.6	-81.64	506.6	-83.03
507.1	-89.28	507.1	-86.28	507.1	-89.66
507.6	-111.56	507.6	-98.43	507.6	-97.67
508.1	-91.06	508.1	-89.56	508.1	-89.59
508.6	-100.11	508.6	-94.16	508.6	-91.92
509.1	-97	509.1	-93.78	509.1	-95.15
509.6	-90.83	509.6	-89.05	509.6	-94.54
510.1	-85.58	510.1	-86.43	510.1	-92.82
510.6	-87.94	510.6	-85.42	510.6	-89.28
511.1	-84.6	511.1	-83.28	511.1	-88.27
511.6	-89.15	511.6	-87.31	511.6	-90.74
512.1	-91.62	512.1	-91.66	512.1	-94.96
512.6	-96.76	512.6	-94.42	512.6	-93.79
513.1	-90.31	513.1	-85.97	513.1	-87.39
513.6	-94.31	513.6	-87.31	513.6	-88.89
514.1	-116.63	514.1	-97.12	514.1	-96.1
514.6	-88.93	514.6	-86.71	514.6	-88.69
515.1	-95.31	515.1	-106.95	515.1	-104.92
515.6	-98.99	515.6	-98.56	515.6	-106.63
516.1	-91.8	516.1	-88.47	516.1	-89.83
516.6	-90.96	516.6	-90.49	516.6	-93.89
517.1	-91.13	517.1	-99.29	517.1	-105.51
517.6	-89.77	517.6	-89.93	517.6	-91.54
518.1	-82.39	518.1	-80.21	518.1	-83.34
518.6	-91.17	518.6	-88.19	518.6	-89.34
519.1	-91.08	519.1	-90.71	519.1	-90.45
519.6	-90.94	519.6	-93.07	519.6	-90.87
520.1	-84.73	520.1	-84.4	520.1	-87.69
520.6	-105.37	520.6	-106.21	520.6	-106.28
521.1	-94.03	521.1	-88.84	521.1	-88.17
521.6	-94.81	521.6	-91.9	521.6	-92.4
522.1	-85.39	522.1	-83.03	522.1	-86.98
522.6	-79.6	522.6	-77.77	522.6	-81.8
523.1	-95.3	523.1	-98.72	523.1	-93.51
523.6	-102.98	523.6	-95.67	523.6	-97.78
524.1	-89.21	524.1	-84.17	524.1	-85.68
524.6	-91.05	524.6	-91.81	524.6	-100.97
525.1	-87.45	525.1	-85.23	525.1	-91.46
525.6	-97.4	525.6	-91.07	525.6	-92.79
526.1	-89.73	526.1	-87.04	526.1	-89.78
526.6	-92.39	526.6	-87.53	526.6	-89.45
527.1	-87.57	527.1	-86.83	527.1	-89.76
527.6	-88.41	527.6	-86.51	527.6	-90.4
528.1	-99.65	528.1	-92.85	528.1	-92.17
528.6	-99.9	528.6	-101.55	528.6	-108.27
529.1	-105.63	529.1	-103.52	529.1	-104.17
529.6	-92.64	529.6	-92.54	529.6	-94.54
530.1	-101.88	530.1	-96.06	530.1	-100.16
530.6	-95	530.6	-89.63	530.6	-94.57
531.1	-99.69	531.1	-90.38	531.1	-91.19
531.6	-90.03	531.6	-88.41	531.6	-91.8
532.1	-94.02	532.1	-94.76	532.1	-95.73
532.6	-97.92	532.6	-105.34	532.6	-99.4
533.1	-93.53	533.1	-96.77	533.1	-98.08
533.6	-98.37	533.6	-96.75	533.6	-97.91
534.1	-107.35	534.1	-97.6	534.1	-94.83
534.6	-96.39	534.6	-100.64	534.6	-101.3
535.1	-108.99	535.1	-106.26	535.1	-105.02
535.6	-100.38	535.6	-93.84	535.6	-92.51
536.1	-90.4	536.1	-87.71	536.1	-87.75
536.6	-91.93	536.6	-90.85	536.6	-93.63
537.1	-95.26	537.1	-91.07	537.1	-93.06
537.6	-90.61	537.6	-87.88	537.6	-88.56
538.1	-99.3	538.1	-99.34	538.1	-96.64
538.6	-94.24	538.6	-92.18	538.6	-94.64
539.1	-97.44	539.1	-94.96	539.1	-95.39
539.6	-99.12	539.6	-97.31	539.6	-101.22
540.1	-108.31	540.1	-101.43	540.1	-100.72
540.6	-99.73	540.6	-102.77	540.6	-101.07
541.1	-96.7	541.1	-96.81	541.1	-95.99
541.6	-104.38	541.6	-103.9	541.6	-100.44
542.1	-93.81	542.1	-95.82	542.1	-100.34
542.6	-102.17	542.6	-97.29	542.6	-96.63
543.1	-101.7	543.1	-92.63	543.1	-103.23
543.6	-103.08	543.6	-101.82	543.6	-105.23
544.1	-99.27	544.1	-98.06	544.1	-105.75
544.6	-87.72	544.6	-86.26	544.6	-89.89
545.1	-96.81	545.1	-94.93	545.1	-94.9
545.6	-90.72	545.6	-85.86	545.6	-89.61
546.1	-96.78	546.1	-99.71	546.1	-100.77
546.6	-94.11	546.6	-102.22	546.6	-94.64
547.1	-103.41	547.1	-97.42	547.1	-99.37
547.6	-96.4	547.6	-94.84	547.6	-96.4
548.1	-107.88	548.1	-91.94	548.1	-102.81
548.6	-92.61	548.6	-90.57	548.6	-91.66
549.1	-94.65	549.1	-102.12	549.1	-104.78
549.6	-93.48	549.6	-93.82	549.6	-96.93
550.1	-94.19	550.1	-92.52	550.1	-94.23
550.6	-90.15	550.6	-88.43	550.6	-93.14
551.1	-115.42	551.1	-94.4	551.1	-97.56
551.6	-94.44	551.6	-97.23	551.6	-101.56
552.1	-88.41	552.1	-84.23	552.1	-88.17
552.6	-93.87	552.6	-88.64	552.6	-91.58
553.1	-85.39	553.1	-84.52	553.1	-88.78
553.6	-95.46	553.6	-91.88	553.6	-112.53
554.1	-107.39	554.1	-96.16	554.1	-100.96
554.6	-100.33	554.6	-92.2	554.6	-103.01
555.1	-100	555.1	-95.65	555.1	-100.8
555.6	-95.25	555.6	-91.82	555.6	-105.68
556.1	-96.02	556.1	-91.27	556.1	-100.35
556.6	-96.65	556.6	-92.56	556.6	-98.95
557.1	-92.69	557.1	-92.66	557.1	-99.23
557.6	-93.91	557.6	-94.04	557.6	-96.4
558.1	-103.21	558.1	-103.78	558.1	-104.98
558.6	-94.53	558.6	-95.39	558.6	-101.33
559.1	-94.28	559.1	-96.11	559.1	-100.99
559.6	-105.21	559.6	-102.6	559.6	-105.96
560.1	-119.68	560.1	-115.83	560.1	-102.93
560.6	-96.79	560.6	-93.31	560.6	-93.94
561.1	-102.47	561.1	-89.52	561.1	-94.73
561.6	-97.25	561.6	-93.14	561.6	-97.68
562.1	-109.65	562.1	-99.55	562.1	-99.66
562.6	-104.43	562.6	-98.31	562.6	-97.81
563.1	-97.17	563.1	-110.6	563.1	-111
563.6	-125.15	563.6	-107.24	563.6	-102.42
564.1	-98.04	564.1	-105.47	564.1	-98.55
564.6	-106.9	564.6	-106.45	564.6	-99.58
565.1	-100.21	565.1	-100.64	565.1	-97.43
565.6	-102.09	565.6	-99.03	565.6	-98.49
566.1	-95.95	566.1	-94.41	566.1	-95.98
566.6	-100.27	566.6	-99.81	566.6	-96.99
567.1	-102.78	567.1	-98.92	567.1	-99.89
567.6	-96.2	567.6	-95.62	567.6	-92.78
568.1	-85	568.1	-85.44	568.1	-84.7
568.6	-99.13	568.6	-107.2	568.6	-102.09
569.1	-98.52	569.1	-95.93	569.1	-97.23
569.6	-106.84	569.6	-99.77	569.6	-106.42
570.1	-115.19	570.1	-104.94	570.1	-110.64
570.6	-101.72	570.6	-110.03	570.6	-110.61
571.1	-98.49	571.1	-114.92	571.1	-115.18
571.6	-101.63	571.6	-96.47	571.6	-105.99
572.1	-105.24	572.1	-101.03	572.1	-101.36
572.6	-108.26	572.6	-103.24	572.6	-102.26
573.1	-109.53	573.1	-99.89	573.1	-97.37
573.6	-103.55	573.6	-105.94	573.6	-111.2
574.1	-98.81	574.1	-107.44	574.1	-105.69
574.6	-93.83	574.6	-97.06	574.6	-100.26
575.1	-91.58	575.1	-92.05	575.1	-95.61
575.6	-101.82	575.6	-100.79	575.6	-106.74
576.1	-103.67	576.1	-99.32	576.1	-111.67
576.6	-110.54	576.6	-102.97	576.6	-105.8
577.1	-101.71	577.1	-105.11	577.1	-108.64
577.6	-110.19	577.6	-97.14	577.6	-96.47
578.1	-96.07	578.1	-107.17	578.1	-95.55
578.6	-110.1	578.6	-98.68	578.6	-98.33
579.1	-101.74	579.1	-102.44	579.1	-99.57
579.6	-94.15	579.6	-110.54	579.6	-111.7
580.1	-94.82	580.1	-100.83	580.1	-101.02
580.6	-102.42	580.6	-104.36	580.6	-117.51
581.1	-103.77	581.1	-101.99	581.1	-109.55
581.6	-105.4	581.6	-93.67	581.6	-95.45
582.1	-97.06	582.1	-104.2	582.1	-97.25
582.6	-98.19	582.6	-106.09	582.6	-103.47
583.1	-90.3	583.1	-96.38	583.1	-96.21
583.6	-102.53	583.6	-101.23	583.6	-98.25
584.1	-95.73	584.1	-92.61	584.1	-92.4
584.6	-111.76	584.6	-112.36	584.6	-105.7
585.1	-107.24	585.1	-104.53	585.1	-110.01
585.6	-104.55	585.6	-103.2	585.6	-103.91
586.1	-99.39	586.1	-94.1	586.1	-95.5
586.6	-104.59	586.6	-103.18	586.6	-134.59
587.1	-105.62	587.1	-104.36	587.1	-104.08
587.6	-118.31	587.6	-102.58	587.6	-104.27
588.1	-111.21	588.1	-114.77	588.1	-128.99
588.6	-104.18	588.6	-100.5	588.6	-108.49
589.1	-106.32	589.1	-100.92	589.1	-103.7
589.6	-113.19	589.6	-97.57	589.6	-103.31
590.1	-100.53	590.1	-94.6	590.1	-94.78
590.6	-106.08	590.6	-105.56	590.6	-103.02
591.1	-91.23	591.1	-95.11	591.1	-97.25
591.6	-115.89	591.6	-107	591.6	-99.23
592.1	-98.86	592.1	-121.01	592.1	-117.11
592.6	-108.83	592.6	-100.94	592.6	-110.14
593.1	-102.71	593.1	-102.08	593.1	-101.71
593.6	-97.89	593.6	-102.02	593.6	-94.19
594.1	-98.48	594.1	-96.27	594.1	-94.83
594.6	-97.53	594.6	-99.72	594.6	-100.01
595.1	-98.78	595.1	-93.8	595.1	-101.01
595.6	-100.72	595.6	-93.65	595.6	-106.28
596.1	-102	596.1	-99.38	596.1	-103.32
596.6	-121.53	596.6	-104.74	596.6	-106.3
597.1	-98.82	597.1	-101.35	597.1	-105.67
597.6	-91.27	597.6	-98.56	597.6	-100.68
598.1	-112.64	598.1	-104.24	598.1	-103.74
598.6	-104.96	598.6	-105.67	598.6	-103.06
599.1	-108.93	599.1	-112.37	599.1	-107.08
599.6	-114.77	599.6	-122.55	599.6	-105.42
600.1	-109.21	600.1	-110.4	600.1	-110.77
600.6	-104.35	600.6	-103.05	600.6	-113.25
601.1	-105.93	601.1	-103.4	601.1	-113.27
601.6	-109.52	601.6	-98.72	601.6	-110.5
602.1	-95.46	602.1	-94.22	602.1	-94.05
602.6	-104.43	602.6	-100.6	602.6	-107.74
603.1	-101.36	603.1	-102.77	603.1	-99.03
603.6	-121.04	603.6	-101.42	603.6	-100.39
604.1	-105.09	604.1	-105.48	604.1	-99.52
604.6	-102.7	604.6	-99.54	604.6	-97.46
605.1	-104.8	605.1	-99.73	605.1	-111.91
605.6	-102.59	605.6	-100.48	605.6	-112.29
606.1	-109.81	606.1	-99.43	606.1	-124.93
606.6	-103.86	606.6	-105.57	606.6	-102.48
607.1	-97.36	607.1	-94.68	607.1	-99.35
607.6	-101.66	607.6	-99.85	607.6	-101.51
608.1	-102.29	608.1	-95.56	608.1	-96.3
608.6	-101.44	608.6	-93.68	608.6	-96.58
609.1	-103.52	609.1	-99.54	609.1	-105.47
609.6	-89.43	609.6	-96.3	609.6	-112.34
610.1	-92.92	610.1	-92.8	610.1	-101.02
610.6	-100.31	610.6	-96.13	610.6	-108.4
611.1	-98.84	611.1	-102.75	611.1	-101.76
611.6	-96.1	611.6	-100.71	611.6	-104.73
612.1	-103.74	612.1	-98.8	612.1	-103.99
612.6	-99.5	612.6	-109.77	612.6	-108.76
613.1	-112.79	613.1	-101.04	613.1	-109.01
613.6	-104.69	613.6	-103.97	613.6	-125.32
614.1	-104.12	614.1	-97.76	614.1	-113.8
614.6	-103.38	614.6	-97.09	614.6	-98.51
615.1	-99	615.1	-92.13	615.1	-99.81
615.6	-101.39	615.6	-98.59	615.6	-106.17
616.1	-103.19	616.1	-97.45	616.1	-104.52
616.6	-104.97	616.6	-109.25	616.6	-117.17
617.1	-105.19	617.1	-100.74	617.1	-113.7
617.6	-102.57	617.6	-98.56	617.6	-102.88
618.1	-101.71	618.1	-96.34	618.1	-107.13
618.6	-97.85	618.6	-99.48	618.6	-103.97
619.1	-97.06	619.1	-98.51	619.1	-99.39
619.6	-102.23	619.6	-96.91	619.6	-122.17
620.1	-99.24	620.1	-96.63	620.1	-111.35
620.6	-104.02	620.6	-102.84	620.6	-106.29
621.1	-99.64	621.1	-98.87	621.1	-102.02
621.6	-96.76	621.6	-92.17	621.6	-103.1
622.1	-98	622.1	-90.51	622.1	-104.5
622.6	-104.54	622.6	-103.38	622.6	-100.36
623.1	-101.52	623.1	-103.04	623.1	-108.84
623.6	-99.59	623.6	-92.97	623.6	-104.75
624.1	-92.31	624.1	-87.65	624.1	-97.4
624.6	-91.16	624.6	-92.46	624.6	-98.41
625.1	-84.77	625.1	-80.54	625.1	-90.22
625.6	-84.36	625.6	-79.85	625.6	-90.09
626.1	-82.67	626.1	-78.15	626.1	-87.97
626.6	-82.7	626.6	-77.62	626.6	-87.23
627.1	-78.61	627.1	-73.88	627.1	-84.26
627.6	-82.05	627.6	-77.32	627.6	-87.24
628.1	-83.59	628.1	-79.05	628.1	-90.27
628.6	-83.98	628.6	-80.18	628.6	-89.32
629.1	-81.94	629.1	-77.98	629.1	-87.35
629.6	-83.18	629.6	-79.11	629.6	-88.59
630.1	-86.51	630.1	-82.94	630.1	-92.24
630.6	-88.65	630.6	-85.8	630.6	-93.42
631.1	-94.9	631.1	-91.23	631.1	-100.27
631.6	-102.9	631.6	-100.26	631.6	-110.96
632.1	-111.44	632.1	-102.35	632.1	-96.62
632.6	-96.94	632.6	-93.8	632.6	-99.81
633.1	-98.07	633.1	-94.77	633.1	-99.71
633.6	-103.32	633.6	-94.82	633.6	-97.65
634.1	-107.45	634.1	-96.57	634.1	-104.14
634.6	-101.43	634.6	-94.37	634.6	-100.92
635.1	-99.29	635.1	-96.01	635.1	-105.64
635.6	-108.35	635.6	-102.59	635.6	-103.44
636.1	-109.5	636.1	-107.04	636.1	-103.03
636.6	-100.58	636.6	-96.08	636.6	-101.56
637.1	-99.13	637.1	-94.26	637.1	-103.58
637.6	-92.94	637.6	-91.36	637.6	-98.34
638.1	-102.51	638.1	-98.89	638.1	-105.82
638.6	-107.3	638.6	-103.59	638.6	-99.04
639.1	-105.17	639.1	-100.24	639.1	-107.27
639.6	-111.08	639.6	-106.05	639.6	-119.11
640.1	-106.42	640.1	-109.01	640.1	-105.65
640.6	-101.09	640.6	-105.14	640.6	-100.79
641.1	-106.59	641.1	-112.55	641.1	-123.95
641.6	-107.87	641.6	-110.57	641.6	-119.82
642.1	-106.86	642.1	-105.32	642.1	-106.16
642.6	-104.84	642.6	-98.72	642.6	-110.47
643.1	-100.86	643.1	-101.84	643.1	-115.83
643.6	-92.99	643.6	-92.56	643.6	-107.73
644.1	-99.96	644.1	-97.97	644.1	-101.85
644.6	-103.43	644.6	-95.62	644.6	-101.38
645.1	-106.56	645.1	-102.75	645.1	-105.3
645.6	-103.36	645.6	-99.3	645.6	-113.13
646.1	-113.44	646.1	-117.59	646.1	-104.39
646.6	-101.42	646.6	-101.08	646.6	-114.8
647.1	-102.42	647.1	-108.43	647.1	-107.56
647.6	-95.14	647.6	-109.12	647.6	-101.35
648.1	-99.35	648.1	-103.63	648.1	-104.35
648.6	-107.86	648.6	-101.73	648.6	-102.43
649.1	-101.32	649.1	-97.51	649.1	-103.84
649.6	-105.82	649.6	-101.3	649.6	-115.38
650.1	-118.05	650.1	-113.73	650.1	-108.96
650.6	-114.43	650.6	-124.04	650.6	-105.9
651.1	-110.65	651.1	-109.18	651.1	-100.37
651.6	-106.48	651.6	-103.32	651.6	-105.44
652.1	-108.32	652.1	-108.29	652.1	-104.69
652.6	-104.45	652.6	-108.54	652.6	-101.37
653.1	-117.54	653.1	-110.43	653.1	-108.67
653.6	-111.85	653.6	-113	653.6	-124.74
654.1	-115.63	654.1	-110.37	654.1	-112.91
654.6	-108.36	654.6	-107.93	654.6	-108.68
655.1	-107.36	655.1	-110.3	655.1	-109.5
655.6	-125.86	655.6	-115.91	655.6	-109.9
656.1	-103.85	656.1	-101.14	656.1	-101.96
656.6	-116.02	656.6	-108.19	656.6	-104.19
657.1	-111.11	657.1	-103.29	657.1	-93.03
657.6	-102.89	657.6	-104	657.6	-123.98
658.1	-99.45	658.1	-100.63	658.1	-107.04
658.6	-117.96	658.6	-111.7	658.6	-114.7
659.1	-107.77	659.1	-112.13	659.1	-102.24
659.6	-108.63	659.6	-117.65	659.6	-107.06
660.1	-102.06	660.1	-106.26	660.1	-95.9
660.6	-104.89	660.6	-107.17	660.6	-115.79
661.1	-107.63	661.1	-113.2	661.1	-104.49
661.6	-111.1	661.6	-112.95	661.6	-101.91
662.1	-103.95	662.1	-110.31	662.1	-95.47
662.6	-103.58	662.6	-108.37	662.6	-110.13
663.1	-107.05	663.1	-106.66	663.1	-106.44
663.6	-110.75	663.6	-115.42	663.6	-107.43
664.1	-111.25	664.1	-115.48	664.1	-102.98
664.6	-110.07	664.6	-118.47	664.6	-108.77
665.1	-112.11	665.1	-117.19	665.1	-109.55
665.6	-100.71	665.6	-112.42	665.6	-102.21
666.1	-96.26	666.1	-106.78	666.1	-107.5
666.6	-107.35	666.6	-107.62	666.6	-109.28
667.1	-112.74	667.1	-110.93	667.1	-111.53
667.6	-112.49	667.6	-106.58	667.6	-122.15
668.1	-108.8	668.1	-108.45	668.1	-108.04
668.6	-123.88	668.6	-116.64	668.6	-107.36
669.1	-111.74	669.1	-115.13	669.1	-110.4
669.6	-116.58	669.6	-116.83	669.6	-122.94
670.1	-106.25	670.1	-121.48	670.1	-118.09
670.6	-108.61	670.6	-119.21	670.6	-107
671.1	-121.02	671.1	-121.95	671.1	-104.9
671.6	-113.92	671.6	-108.64	671.6	-107.1
672.1	-112.59	672.1	-108.42	672.1	-108.02
672.6	-105.58	672.6	-109.34	672.6	-111.89
673.1	-100.88	673.1	-107.37	673.1	-104.25
673.6	-110.28	673.6	-109.7	673.6	-122.43
674.1	-113.56	674.1	-110.32	674.1	-119.96
674.6	-134.32	674.6	-106.54	674.6	-121.77
675.1	-108.25	675.1	-113.89	675.1	-112.3
675.6	-108.42	675.6	-120.51	675.6	-110
676.1	-108.43	676.1	-109.05	676.1	-117.33
676.6	-112.38	676.6	-108.88	676.6	-113.51
677.1	-115.69	677.1	-125.13	677.1	-112.42
677.6	-108.42	677.6	-124.87	677.6	-114.7
678.1	-111.38	678.1	-114.82	678.1	-116.89
678.6	-115.64	678.6	-116.5	678.6	-108.33
679.1	-118.22	679.1	-118.98	679.1	-109.87
679.6	-126.76	679.6	-119.8	679.6	-109
680.1	-113.51	680.1	-123.81	680.1	-107.92
680.6	-112.38	680.6	-105.85	680.6	-106
681.1	-105.35	681.1	-117.36	681.1	-104.61
681.6	-104.52	681.6	-122.69	681.6	-110.05
682.1	-103.26	682.1	-106.83	682.1	-105.55
682.6	-111.97	682.6	-103.3	682.6	-107.01
683.1	-110.9	683.1	-115.25	683.1	-105.71
683.6	-118.41	683.6	-119.75	683.6	-112.42
684.1	-116.06	684.1	-114.3	684.1	-118.26
684.6	-97.46	684.6	-104.16	684.6	-113.41
685.1	-120.74	685.1	-113.32	685.1	-113.09
685.6	-102.58	685.6	-111.01	685.6	-105.34
686.1	-111.4	686.1	-109.26	686.1	-109.46
686.6	-116.35	686.6	-120.16	686.6	-114.9
687.1	-106.48	687.1	-115.72	687.1	-112.78
687.6	-109.07	687.6	-113.35	687.6	-120.7
688.1	-117.39	688.1	-118.55	688.1	-117.1
688.6	-113.13	688.6	-120.57	688.6	-114.5
689.1	-120.59	689.1	-116.29	689.1	-111.96
689.6	-117.64	689.6	-115.25	689.6	-120.13
690.1	-116.37	690.1	-120.65	690.1	-113.7
690.6	-109.57	690.6	-119.08	690.6	-119.89
691.1	-105.02	691.1	-115.02	691.1	-111.93
691.6	-111.37	691.6	-126.19	691.6	-110.32
692.1	-128.75	692.1	-115.52	692.1	-107.7
692.6	-118.92	692.6	-116.91	692.6	-115.15
693.1	-120.15	693.1	-120.18	693.1	-128.07
693.6	-126.07	693.6	-114.91	693.6	-116.32
694.1	-115.31	694.1	-118.38	694.1	-112.86
694.6	-115.77	694.6	-118.96	694.6	-119.6
695.1	-109.67	695.1	-102.92	695.1	-110.8
695.6	-111.98	695.6	-109.75	695.6	-119.3
696.1	-113.32	696.1	-110.24	696.1	-111.46
696.6	-120.75	696.6	-113.42	696.6	-112.49
697.1	-105.46	697.1	-108.44	697.1	-109.7
697.6	-121.46	697.6	-121.14	697.6	-112.03
698.1	-109.64	698.1	-126.8	698.1	-110.48
698.6	-111.27	698.6	-111.3	698.6	-115.46
699.1	-108.16	699.1	-107.93	699.1	-121.17
699.6	-105.24	699.6	-109.81	699.6	-110.68
700.1	-112.72	700.1	-117.07	700.1	-131.41
700.6	-124.03	700.6	-137.81	700.6	-118.16
701.1	-118.82	701.1	-115.34	701.1	-109.26
701.6	-109.75	701.6	-114.86	701.6	-123.79
702.1	-117.1	702.1	-119.91	702.1	-119.18
702.6	-111.63	702.6	-118.14	702.6	-112.08
703.1	-112.21	703.1	-121.28	703.1	-121.97
703.6	-129.43	703.6	-120.87	703.6	-129.58
704.1	-104.89	704.1	-111.19	704.1	-128.88
704.6	-115.42	704.6	-121.22	704.6	-118.3
705.1	-113.8	705.1	-114.43	705.1	-122.19
705.6	-113.66	705.6	-117.54	705.6	-124.33
706.1	-116.56	706.1	-123.43	706.1	-117.05
706.6	-110.29	706.6	-112.78	706.6	-110.45
707.1	-118.49	707.1	-113.42	707.1	-109.69
707.6	-113.91	707.6	-117.85	707.6	-107.36
708.1	-113.69	708.1	-116.06	708.1	-111.7
708.6	-108.84	708.6	-117.92	708.6	-111.95
709.1	-114.16	709.1	-117.84	709.1	-117.44
709.6	-119.59	709.6	-114.77	709.6	-110.59
710.1	-109.94	710.1	-116.87	710.1	-108.79
710.6	-111.95	710.6	-110.88	710.6	-118.35
711.1	-116.11	711.1	-107.72	711.1	-111.76
711.6	-115.71	711.6	-121.01	711.6	-115.73
712.1	-116.07	712.1	-119.5	712.1	-112.33
712.6	-117.12	712.6	-114.64	712.6	-114.88
713.1	-118.06	713.1	-116.06	713.1	-122.09
713.6	-117.23	713.6	-118.88	713.6	-115.29
714.1	-100.96	714.1	-113.4	714.1	-100.42
714.6	-110.62	714.6	-114.38	714.6	-121.64
715.1	-116.56	715.1	-120.05	715.1	-114.86
715.6	-115.05	715.6	-117.81	715.6	-123.11
716.1	-114.06	716.1	-115.06	716.1	-112.05
716.6	-108.27	716.6	-116.15	716.6	-110.29
717.1	-107.85	717.1	-141.6	717.1	-123.7
717.6	-114.05	717.6	-121.82	717.6	-117.8
718.1	-116.16	718.1	-120.18	718.1	-112.8
718.6	-111.09	718.6	-122.31	718.6	-118.24
719.1	-113.69	719.1	-115.72	719.1	-127.53
719.6	-119.69	719.6	-113.43	719.6	-116.03
720.1	-117.93	720.1	-116.24	720.1	-112.53
720.6	-102.59	720.6	-106.11	720.6	-110.49
721.1	-110.44	721.1	-124.42	721.1	-110.91
721.6	-112.21	721.6	-138.21	721.6	-118.78
722.1	-112.69	722.1	-119.64	722.1	-109.97
722.6	-118.31	722.6	-114.42	722.6	-109.58
723.1	-118.47	723.1	-111.29	723.1	-112.1
723.6	-107.73	723.6	-105.69	723.6	-113.67
724.1	-104.45	724.1	-105.46	724.1	-102.53
724.6	-102.01	724.6	-108.5	724.6	-109.38
725.1	-113.54	725.1	-116.72	725.1	-112.42
725.6	-119.47	725.6	-117.25	725.6	-116.2
726.1	-127.09	726.1	-117.74	726.1	-120.95
726.6	-118.83	726.6	-118.59	726.6	-119.74
727.1	-112.15	727.1	-108.32	727.1	-102.54
727.6	-114.73	727.6	-129.31	727.6	-119.46
728.1	-115.52	728.1	-123.13	728.1	-116.77
728.6	-116.24	728.6	-123.45	728.6	-116.96
729.1	-112.79	729.1	-112.35	729.1	-109.29
729.6	-118.66	729.6	-118.2	729.6	-111.59
730.1	-112.06	730.1	-118.85	730.1	-109.88
730.6	-115.28	730.6	-123.12	730.6	-117.27
731.1	-116.2	731.1	-117.17	731.1	-108.89
731.6	-112.04	731.6	-120.26	731.6	-121.12
732.1	-103.75	732.1	-110.64	732.1	-121
732.6	-104.48	732.6	-117.05	732.6	-111.58
733.1	-105.62	733.1	-104.97	733.1	-101.25
733.6	-110.56	733.6	-122.92	733.6	-112.95
734.1	-108.08	734.1	-114.83	734.1	-105.73
734.6	-121.26	734.6	-130.06	734.6	-124.4
735.1	-108.48	735.1	-118.55	735.1	-112.03
735.6	-109.45	735.6	-116.8	735.6	-111.39
736.1	-106.4	736.1	-120.81	736.1	-101.5
736.6	-111.76	736.6	-114.47	736.6	-114.45
737.1	-112.63	737.1	-114.9	737.1	-116.43
737.6	-111.25	737.6	-113.63	737.6	-119.49
738.1	-110.09	738.1	-116.79	738.1	-111.91
738.6	-125.29	738.6	-126.41	738.6	-120.11
739.1	-116.57	739.1	-124.28	739.1	-111.54
739.6	-121.93	739.6	-124.75	739.6	-118.77
740.1	-108.53	740.1	-123.82	740.1	-111.5
740.6	-132.44	740.6	-124.7	740.6	-125.12
741.1	-110.21	741.1	-121.59	741.1	-112.74
741.6	-107.06	741.6	-122.03	741.6	-114.75
742.1	-106.55	742.1	-112.02	742.1	-110.26
742.6	-111.36	742.6	-124.38	742.6	-121.55
743.1	-113.57	743.1	-123.56	743.1	-117.01
743.6	-121.07	743.6	-119.5	743.6	-115.57
744.1	-110.28	744.1	-114.66	744.1	-108.19
744.6	-112.97	744.6	-122.33	744.6	-122.74
745.1	-110.77	745.1	-128.15	745.1	-114.48
745.6	-117.23	745.6	-123.64	745.6	-113.27
746.1	-113.99	746.1	-133.08	746.1	-116.68
746.6	-123.69	746.6	-112.43	746.6	-109.13
747.1	-111.08	747.1	-107.23	747.1	-119.05
747.6	-120.45	747.6	-130.65	747.6	-123.57
748.1	-121.01	748.1	-118.38	748.1	-121.62
748.6	-106.22	748.6	-113.74	748.6	-107.64
749.1	-125.76	749.1	-123.01	749.1	-117.46
749.6	-117.92	749.6	-131.04	749.6	-117.55
750.1	-119.38	750.1	-125.84	750.1	-127.33
750.6	-108.12	750.6	-108.59	750.6	-105.65
751.1	-117.43	751.1	-126.47	751.1	-122.97
751.6	-117.69	751.6	-120.6	751.6	-121.72
752.1	-113.47	752.1	-120.96	752.1	-107.54
752.6	-117.77	752.6	-118.8	752.6	-116.11
753.1	-118.38	753.1	-120.55	753.1	-116.29
753.6	-111.09	753.6	-124.18	753.6	-122.88
754.1	-109.17	754.1	-118.73	754.1	-111.53
754.6	-115.86	754.6	-131.64	754.6	-120.96
755.1	-111.47	755.1	-133.09	755.1	-113.4
755.6	-112.51	755.6	-126.42	755.6	-111.27
756.1	-119.2	756.1	-134.63	756.1	-118.32
756.6	-117.15	756.6	-138.48	756.6	-119.29
757.1	-118.2	757.1	-114.82	757.1	-124.74
757.6	-111.47	757.6	-118.33	757.6	-114.72
758.1	-109.92	758.1	-118.55	758.1	-115.36
758.6	-116.12	758.6	-120.06	758.6	-123.04
759.1	-114.76	759.1	-119.67	759.1	-115.8
759.6	-123.66	759.6	-117.52	759.6	-114.76
760.1	-118.34	760.1	-125.46	760.1	-133.54
760.6	-111.3	760.6	-116.38	760.6	-113.42
761.1	-115.58	761.1	-125.54	761.1	-122.93
761.6	-110.59	761.6	-130.99	761.6	-115.43
762.1	-115.57	762.1	-124.44	762.1	-111.88
762.6	-113.36	762.6	-118.35	762.6	-120.97
763.1	-113.66	763.1	-116.43	763.1	-114.66
763.6	-111.9	763.6	-117.24	763.6	-110.95
764.1	-114.21	764.1	-112.96	764.1	-114.67
764.6	-114.11	764.6	-133.49	764.6	-113.65
765.1	-124.75	765.1	-121.15	765.1	-120.43
765.6	-107.56	765.6	-113.35	765.6	-107.98
766.1	-108.94	766.1	-106.19	766.1	-130.33
766.6	-118.39	766.6	-135.25	766.6	-123.63
767.1	-104.56	767.1	-117.52	767.1	-109.37
767.6	-102.03	767.6	-105.69	767.6	-101.11
768.1	-110.17	768.1	-122.9	768.1	-118.96
768.6	-108.98	768.6	-123.27	768.6	-108.76
769.1	-108.32	769.1	-115.86	769.1	-112.53
769.6	-117.01	769.6	-119.05	769.6	-118.42
770.1	-119.87	770.1	-123.43	770.1	-124.43
770.6	-112.61	770.6	-124.67	770.6	-115.73
771.1	-116.23	771.1	-120.91	771.1	-113.54
771.6	-117.62	771.6	-125.75	771.6	-120.85
772.1	-113.5	772.1	-122.99	772.1	-116.07
772.6	-109.65	772.6	-115.22	772.6	-114.31
773.1	-111.93	773.1	-130.76	773.1	-114.89
773.6	-110.29	773.6	-120.82	773.6	-110.41
774.1	-107.59	774.1	-117.09	774.1	-112.71
774.6	-117.26	774.6	-126.92	774.6	-125.61
775.1	-103.74	775.1	-106.93	775.1	-113.07
775.6	-126.48	775.6	-129.23	775.6	-131.15
776.1	-114.63	776.1	-122.07	776.1	-111.74
776.6	-113.93	776.6	-118.82	776.6	-111.77
777.1	-109.21	777.1	-122.56	777.1	-108.6
777.6	-115.59	777.6	-129.76	777.6	-119.32
778.1	-118.31	778.1	-124.56	778.1	-121.91
778.6	-105.5	778.6	-107.59	778.6	-118.66
779.1	-106.03	779.1	-117.44	779.1	-110.11
779.6	-114.24	779.6	-132.87	779.6	-125.73
780.1	-105.63	780.1	-118.47	780.1	-115.74
780.6	-110.46	780.6	-136.96	780.6	-109.22
781.1	-100.55	781.1	-117.71	781.1	-102.77
781.6	-107.42	781.6	-119.66	781.6	-110.41
782.1	-110.47	782.1	-122.41	782.1	-118.07
782.6	-106.12	782.6	-113.18	782.6	-106.47
783.1	-101.77	783.1	-113.22	783.1	-104.07
783.6	-122.32	783.6	-118.2	783.6	-118.53
784.1	-115.17	784.1	-119.77	784.1	-115.47
784.6	-112.12	784.6	-120.75	784.6	-110.29
785.1	-115.33	785.1	-125.02	785.1	-112.35
785.6	-103.34	785.6	-109.55	785.6	-109.8
786.1	-103.09	786.1	-107.57	786.1	-108.92
786.6	-101.37	786.6	-112.3	786.6	-104.24
787.1	-100.57	787.1	-115.53	787.1	-102.43
787.6	-104.23	787.6	-114.69	787.6	-105.88
788.1	-102.15	788.1	-111.72	788.1	-104.81
788.6	-101.15	788.6	-111.42	788.6	-103.69
789.1	-100.62	789.1	-109.89	789.1	-103.51
789.6	-96.19	789.6	-105.63	789.6	-98.42
790.1	-99.95	790.1	-107.85	790.1	-103.22
790.6	-97.59	790.6	-106.15	790.6	-101.37
791.1	-91	791.1	-99.71	791.1	-94.4
791.6	-90.12	791.6	-98.3	791.6	-93.43
792.1	-86.16	792.1	-94.5	792.1	-89.51
792.6	-87.03	792.6	-95.32	792.6	-90.37
793.1	-98.47	793.1	-106.38	793.1	-101.56
793.6	-94.38	793.6	-102.84	793.6	-97.61
794.1	-90.53	794.1	-99.59	794.1	-93.7
794.6	-111.49	794.6	-112.59	794.6	-109.59
795.1	-97.29	795.1	-104.63	795.1	-100.32
795.6	-87.34	795.6	-95.41	795.6	-90.48
796.1	-96.88	796.1	-105.46	796.1	-100.52
796.6	-86.86	796.6	-96.67	796.6	-90.39
797.1	-89.23	797.1	-96.88	797.1	-92.88
797.6	-99.57	797.6	-106.94	797.6	-102.74
798.1	-107.96	798.1	-111.16	798.1	-114.25
798.6	-118.15	798.6	-116.3	798.6	-125.78
799.1	-117.68	799.1	-122.02	799.1	-115.12
799.6	-106.82	799.6	-120.44	799.6	-107.19
800.1	-101.49	800.1	-109.85	800.1	-104.64
800.6	-102.56	800.6	-109.47	800.6	-106.83
801.1	-95.47	801.1	-105.63	801.1	-99.06
801.6	-104.05	801.6	-115.18	801.6	-106.45
802.1	-115.85	802.1	-117.05	802.1	-118.94
802.6	-104.9	802.6	-110.33	802.6	-112.93
803.1	-105.33	803.1	-108.93	803.1	-109.77
803.6	-100.79	803.6	-107.62	803.6	-105.45
804.1	-112.45	804.1	-119.72	804.1	-113.86
804.6	-105.15	804.6	-116.58	804.6	-108.4
805.1	-113.58	805.1	-127.42	805.1	-117.96
805.6	-110.37	805.6	-118.63	805.6	-110.82
806.1	-96.73	806.1	-105.78	806.1	-98.67
806.6	-101.59	806.6	-109.11	806.6	-108.31
807.1	-116.66	807.1	-111.6	807.1	-116.07
807.6	-111.73	807.6	-120.67	807.6	-110.82
808.1	-117.05	808.1	-124.85	808.1	-120.47
808.6	-107.64	808.6	-114.39	808.6	-108.12
809.1	-109.29	809.1	-110.41	809.1	-109.4
809.6	-111.98	809.6	-112.87	809.6	-106.5
810.1	-108.06	810.1	-118.4	810.1	-109.86
810.6	-100.06	810.6	-106.97	810.6	-101.72
811.1	-108.92	811.1	-118.89	811.1	-111.07
811.6	-114.97	811.6	-126.96	811.6	-117.12
812.1	-118.6	812.1	-118.58	812.1	-118.72
812.6	-115.91	812.6	-122.05	812.6	-116.4
813.1	-111.51	813.1	-118.51	813.1	-114.23
813.6	-104.53	813.6	-110.98	813.6	-106.35
814.1	-99.43	814.1	-105.78	814.1	-101.64
814.6	-118.12	814.6	-123.3	814.6	-122.03
815.1	-107.32	815.1	-119.87	815.1	-109.28
815.6	-115.76	815.6	-138.74	815.6	-117.53
816.1	-111.7	816.1	-115.97	816.1	-113.62
816.6	-114.91	816.6	-119.15	816.6	-110.66
817.1	-95.56	817.1	-99.61	817.1	-94.81
817.6	-110.3	817.6	-120.68	817.6	-112.3
818.1	-104.56	818.1	-112.63	818.1	-106.16
818.6	-100.58	818.6	-107.84	818.6	-102.51
819.1	-106.41	819.1	-111.93	819.1	-108.29
819.6	-100.62	819.6	-107.89	819.6	-101.94
820.1	-116.69	820.1	-120.81	820.1	-114.22
820.6	-105.47	820.6	-110.24	820.6	-106.03
821.1	-110.76	821.1	-114.07	821.1	-109.22
821.6	-107.85	821.6	-116.53	821.6	-108.86
822.1	-106.7	822.1	-112.46	822.1	-109.02
822.6	-106.68	822.6	-111.17	822.6	-108.81
823.1	-109.26	823.1	-114	823.1	-111.63
823.6	-99.23	823.6	-101.5	823.6	-100.62
824.1	-109.32	824.1	-112.98	824.1	-110.91
824.6	-97.44	824.6	-100.19	824.6	-97.82
825.1	-108.76	825.1	-112.97	825.1	-110.24
825.6	-107.96	825.6	-113.02	825.6	-110.18
826.1	-103.64	826.1	-109.41	826.1	-103.8
826.6	-105.72	826.6	-111.42	826.6	-109.02
827.1	-99.2	827.1	-104.04	827.1	-100.9
827.6	-108.37	827.6	-113.98	827.6	-110.68
828.1	-96.48	828.1	-101.76	828.1	-99.38
828.6	-104.15	828.6	-108.29	828.6	-105.18
829.1	-106.46	829.1	-110.45	829.1	-105.93
829.6	-107.93	829.6	-110.85	829.6	-109.11
830.1	-106.62	830.1	-113.62	830.1	-107.54
830.6	-102.23	830.6	-107.25	830.6	-103.55
831.1	-94.56	831.1	-101.41	831.1	-95.79
831.6	-99.17	831.6	-105.21	831.6	-99.5
832.1	-104.02	832.1	-108.75	832.1	-104.05
832.6	-107.07	832.6	-111.06	832.6	-107.17
833.1	-96.95	833.1	-101.77	833.1	-98.46
833.6	-90.8	833.6	-94.92	833.6	-91.42
834.1	-102.08	834.1	-105.99	834.1	-102
834.6	-97.57	834.6	-101.74	834.6	-97.83
835.1	-86.24	835.1	-90.79	835.1	-86.91
835.6	-88.14	835.6	-92.62	835.6	-88.95
836.1	-90.53	836.1	-94.92	836.1	-91.54
836.6	-88.29	836.6	-92.54	836.6	-89.12
837.1	-96.94	837.1	-100.93	837.1	-97.75
837.6	-89.06	837.6	-93.46	837.6	-90.28
838.1	-89.79	838.1	-93.76	838.1	-90.55
838.6	-101.14	838.6	-105.06	838.6	-101.53
839.1	-94.54	839.1	-98.23	839.1	-95.04
839.6	-108.05	839.6	-113.3	839.6	-110.45
840.1	-103.13	840.1	-105.92	840.1	-103.62
840.6	-93.45	840.6	-97.36	840.6	-94.08
841.1	-91.17	841.1	-95.09	841.1	-91.76
841.6	-106.03	841.6	-111.92	841.6	-107.5
842.1	-104.38	842.1	-108.16	842.1	-105.11
842.6	-100.8	842.6	-103.81	842.6	-101.78
843.1	-96.97	843.1	-100.76	843.1	-98.17
843.6	-100.8	843.6	-105.32	843.6	-102.32
844.1	-100.03	844.1	-103.98	844.1	-100.63
844.6	-98.26	844.6	-101.86	844.6	-98.65
845.1	-96.42	845.1	-99.7	845.1	-97.19
845.6	-119.54	845.6	-130.13	845.6	-126.83
846.1	-101.85	846.1	-107.1	846.1	-103
846.6	-103.41	846.6	-109.11	846.6	-105.73
847.1	-101.74	847.1	-104.37	847.1	-101.98
847.6	-106.73	847.6	-110.12	847.6	-106.78
848.1	-97.68	848.1	-99.84	848.1	-97.14
848.6	-103.36	848.6	-106.53	848.6	-105.2
849.1	-104.14	849.1	-108.47	849.1	-107.02
849.6	-110.08	849.6	-114.79	849.6	-112.97
850.1	-104.72	850.1	-108.11	850.1	-104.48
850.6	-106.64	850.6	-109.87	850.6	-107.82
851.1	-109.09	851.1	-111.9	851.1	-110.34
851.6	-104.67	851.6	-107.53	851.6	-106.12
852.1	-108.06	852.1	-111.57	852.1	-109.56
852.6	-100.46	852.6	-105.03	852.6	-100.33
853.1	-107.41	853.1	-110.8	853.1	-115.33
853.6	-109.47	853.6	-111.08	853.6	-109.96
854.1	-101.01	854.1	-106.21	854.1	-104.72
854.6	-104.54	854.6	-109.18	854.6	-104.81
855.1	-103.25	855.1	-107.43	855.1	-103.9
855.6	-104.83	855.6	-107.79	855.6	-105.94
856.1	-106.87	856.1	-109.95	856.1	-108.27
856.6	-108.98	856.6	-111.96	856.6	-111.08
857.1	-112.82	857.1	-116.09	857.1	-114.78
857.6	-117.04	857.6	-123.84	857.6	-121.31
858.1	-119.36	858.1	-127.41	858.1	-124.68
858.6	-116	858.6	-119.38	858.6	-120.43
859.1	-117.17	859.1	-117.35	859.1	-118.77
859.6	-109.11	859.6	-112.35	859.6	-110.45
860.1	-106.83	860.1	-111.01	860.1	-107.61
860.6	-107.43	860.6	-110.06	860.6	-106.7
861.1	-107.59	861.1	-109.62	861.1	-108.21
861.6	-107.43	861.6	-109.3	861.6	-107.58
862.1	-112.63	862.1	-113.41	862.1	-111.5
862.6	-110.4	862.6	-113.84	862.6	-110.69
863.1	-105.57	863.1	-108.56	863.1	-106.14
863.6	-107.61	863.6	-109.25	863.6	-107.49
864.1	-119.69	864.1	-126.06	864.1	-121.34
864.6	-111.89	864.6	-116.45	864.6	-114.41
865.1	-116.27	865.1	-120.84	865.1	-116.44
865.6	-113.18	865.6	-114.41	865.6	-112.76
866.1	-108.91	866.1	-110.6	866.1	-109
866.6	-122.43	866.6	-119.39	866.6	-118.79
867.1	-116.48	867.1	-117.33	867.1	-115.2
867.6	-121.78	867.6	-121.8	867.6	-116.8
868.1	-116.24	868.1	-116.68	868.1	-114.43
868.6	-117.75	868.6	-117.55	868.6	-117.7
869.1	-116.84	869.1	-117.2	869.1	-113.4
869.6	-119.54	869.6	-118.88	869.6	-120.57
870.1	-114.99	870.1	-122.9	870.1	-118.86
870.6	-123.31	870.6	-124	870.6	-117.15
871.1	-121.49	871.1	-123.37	871.1	-119.91
871.6	-118.42	871.6	-116.59	871.6	-113.55
872.1	-128.3	872.1	-124.6	872.1	-119.26
872.6	-124.52	872.6	-127.07	872.6	-141.05
873.1	-115.18	873.1	-118.3	873.1	-116.44
873.6	-113.01	873.6	-113.42	873.6	-110.99
874.1	-111.08	874.1	-113.24	874.1	-110.36
874.6	-118.95	874.6	-120.21	874.6	-119.56
875.1	-126.19	875.1	-123.79	875.1	-136.6
875.6	-119.87	875.6	-117.36	875.6	-116.5
876.1	-119.61	876.1	-113.47	876.1	-117.12
876.6	-114.64	876.6	-111.64	876.6	-113.81
877.1	-126.44	877.1	-116.1	877.1	-115.71
877.6	-110.5	877.6	-112.29	877.6	-108.92
878.1	-119.44	878.1	-119.66	878.1	-120.52
878.6	-119.27	878.6	-123.02	878.6	-120.59
879.1	-121.37	879.1	-119.01	879.1	-115.74
879.6	-127.54	879.6	-128.75	879.6	-124.35
880.1	-113.55	880.1	-114.8	880.1	-115.08
880.6	-112.11	880.6	-112.27	880.6	-110.95
881.1	-112.03	881.1	-113.7	881.1	-112.2
881.6	-121.99	881.6	-120.89	881.6	-122.54
882.1	-119.26	882.1	-117.04	882.1	-118.19
882.6	-116.82	882.6	-115.89	882.6	-119.25
883.1	-117.41	883.1	-115.58	883.1	-116.78
883.6	-114.47	883.6	-113.18	883.6	-115.2
884.1	-120.23	884.1	-118.35	884.1	-119.6
884.6	-111.98	884.6	-118.34	884.6	-112.98
885.1	-114.19	885.1	-137.99	885.1	-119.66
885.6	-114.31	885.6	-113.79	885.6	-113.76
886.1	-107.82	886.1	-109	886.1	-107.23
886.6	-116.17	886.6	-115.63	886.6	-117.59
887.1	-120.68	887.1	-120.82	887.1	-126.42
887.6	-123.51	887.6	-124.61	887.6	-122.01
888.1	-125.18	888.1	-124.81	888.1	-126.97
888.6	-109.46	888.6	-109.58	888.6	-109.44
889.1	-126.01	889.1	-121.48	889.1	-120.84
889.6	-125.59	889.6	-124.67	889.6	-123.44
890.1	-123.36	890.1	-123.13	890.1	-127.21
890.6	-123.79	890.6	-120.56	890.6	-120.82
891.1	-124.2	891.1	-126.61	891.1	-131.43
891.6	-115.89	891.6	-116.65	891.6	-114.38
892.1	-120.96	892.1	-120.92	892.1	-116.35
892.6	-129.75	892.6	-123.3	892.6	-124.3
893.1	-124.67	893.1	-119.78	893.1	-124.25
893.6	-119.71	893.6	-116.41	893.6	-117.98
894.1	-104.08	894.1	-116.84	894.1	-106.29
894.6	-118.94	894.6	-119.67	894.6	-121.16
895.1	-116.32	895.1	-115.04	895.1	-116.99
895.6	-113.9	895.6	-109.9	895.6	-118.86
896.1	-118.68	896.1	-119.59	896.1	-120.69
896.6	-128.4	896.6	-121.52	896.6	-124.14
897.1	-123.27	897.1	-128.18	897.1	-122.47
897.6	-118.64	897.6	-122.76	897.6	-120.16
898.1	-114.57	898.1	-117.67	898.1	-116.76
898.6	-127.35	898.6	-124.28	898.6	-125.56
899.1	-120.99	899.1	-120.43	899.1	-126.3
899.6	-125.52	899.6	-126.24	899.6	-122.44
900.1	-120.26	900.1	-118.21	900.1	-119.22
900.6	-124.93	900.6	-128.28	900.6	-127.64
901.1	-121.17	901.1	-117.52	901.1	-118.44
901.6	-118.01	901.6	-116.36	901.6	-119.14
902.1	-126.19	902.1	-119.41	902.1	-119.99
902.6	-121.7	902.6	-137.36	902.6	-124.07
903.1	-115.52	903.1	-118.33	903.1	-118.05
903.6	-112.51	903.6	-115.03	903.6	-114.69
904.1	-117.64	904.1	-119.67	904.1	-123.07
904.6	-121.56	904.6	-118.77	904.6	-122.39
905.1	-120.4	905.1	-117.15	905.1	-123.24
905.6	-118.41	905.6	-115.56	905.6	-120.3
906.1	-131.84	906.1	-119.62	906.1	-117.71
906.6	-118.54	906.6	-129.89	906.6	-120.32
907.1	-124.08	907.1	-122.28	907.1	-120.05
907.6	-121.72	907.6	-117.44	907.6	-117.85
908.1	-116.83	908.1	-114.05	908.1	-117.32
908.6	-130.46	908.6	-124.11	908.6	-122.58
909.1	-112.88	909.1	-117.65	909.1	-114.36
909.6	-120.19	909.6	-116.22	909.6	-115.9
910.1	-125.13	910.1	-114.17	910.1	-116.47
910.6	-121.98	910.6	-120.08	910.6	-120.9
911.1	-121.79	911.1	-129.09	911.1	-119.97
911.6	-116.55	911.6	-118.71	911.6	-119.38
912.1	-118.73	912.1	-128.95	912.1	-119.25
912.6	-123.6	912.6	-122.16	912.6	-127.2
913.1	-115.69	913.1	-112.18	913.1	-113.67
913.6	-115.41	913.6	-118.18	913.6	-118.81
914.1	-110.21	914.1	-112.69	914.1	-111.67
914.6	-115.5	914.6	-116.55	914.6	-117.96
915.1	-126.64	915.1	-124.59	915.1	-121.05
915.6	-121	915.6	-118.81	915.6	-120.23
916.1	-117.82	916.1	-118.41	916.1	-117.2
916.6	-124.72	916.6	-128.38	916.6	-131.54
917.1	-125.94	917.1	-122.39	917.1	-122.47
917.6	-119.39	917.6	-111.94	917.6	-113.01
918.1	-117.6	918.1	-116.49	918.1	-121.37
918.6	-120.24	918.6	-127.95	918.6	-123.51
919.1	-123.94	919.1	-126.53	919.1	-125.19
919.6	-125.35	919.6	-121.56	919.6	-122.45
920.1	-124.11	920.1	-122.25	920.1	-126.91
920.6	-116.26	920.6	-115.4	920.6	-115.93
921.1	-122.56	921.1	-125.24	921.1	-125.59
921.6	-122.72	921.6	-121.02	921.6	-121.14
922.1	-121.93	922.1	-124.97	922.1	-135.33
922.6	-129.65	922.6	-117.47	922.6	-128.87
923.1	-109.52	923.1	-106.94	923.1	-109.04
923.6	-111.74	923.6	-113.63	923.6	-120.97
924.1	-110.56	924.1	-112.36	924.1	-119.79
924.6	-130.1	924.6	-122.15	924.6	-133.47
925.1	-138.25	925.1	-130.31	925.1	-137.1
925.6	-119.38	925.6	-116.34	925.6	-119.42
926.1	-126.4	926.1	-130.76	926.1	-129.49
926.6	-118.13	926.6	-117.91	926.6	-118.18
927.1	-117.89	927.1	-117.48	927.1	-118.66
927.6	-132.53	927.6	-122.15	927.6	-120.14
928.1	-116.64	928.1	-121.03	928.1	-115.16
928.6	-130.84	928.6	-120.87	928.6	-123.31
929.1	-122.26	929.1	-119.6	929.1	-120.17
929.6	-115.81	929.6	-120.55	929.6	-131.7
930.1	-122	930.1	-128.58	930.1	-126.43
930.6	-133.98	930.6	-128.64	930.6	-130.78
931.1	-114.13	931.1	-111.98	931.1	-115.96
931.6	-126.07	931.6	-130.06	931.6	-129.68
932.1	-125	932.1	-124.31	932.1	-131.4
932.6	-123.78	932.6	-120.49	932.6	-120.79
933.1	-124.12	933.1	-131.76	933.1	-138.07
933.6	-123.44	933.6	-124.71	933.6	-130.11
934.1	-115.92	934.1	-113.12	934.1	-117.16
934.6	-121.67	934.6	-122.47	934.6	-129.98
935.1	-115.57	935.1	-114.58	935.1	-116.2
935.6	-126.83	935.6	-118	935.6	-122.8
936.1	-131.84	936.1	-125.2	936.1	-122.12
936.6	-115.75	936.6	-114.59	936.6	-117.55
937.1	-126.77	937.1	-120.44	937.1	-123.3
937.6	-124.47	937.6	-117.35	937.6	-112.66
938.1	-121.98	938.1	-121.17	938.1	-124.42
938.6	-126.2	938.6	-121.2	938.6	-126.83
939.1	-119.65	939.1	-118.68	939.1	-122.12
939.6	-121.37	939.6	-119.11	939.6	-122.88
940.1	-130.43	940.1	-128.74	940.1	-142.8
940.6	-124.73	940.6	-121.28	940.6	-127.61
941.1	-120.92	941.1	-116.91	941.1	-135.65
941.6	-116.23	941.6	-116.86	941.6	-122.03
942.1	-121.52	942.1	-121.42	942.1	-129.89
942.6	-117.84	942.6	-115.61	942.6	-117.29
943.1	-106.32	943.1	-107.2	943.1	-117.92
943.6	-105.8	943.6	-104.97	943.6	-111.92
944.1	-113.03	944.1	-112.96	944.1	-116.04
944.6	-114.2	944.6	-113.22	944.6	-119.63
945.1	-118.03	945.1	-115.69	945.1	-122.08
945.6	-124	945.6	-118.58	945.6	-121.52
946.1	-133.41	946.1	-132.26	946.1	-129.46
946.6	-117.23	946.6	-114.2	946.6	-121.05
947.1	-114.42	947.1	-111.89	947.1	-119.05
947.6	-120.08	947.6	-116.38	947.6	-121.41
948.1	-115.64	948.1	-124.47	948.1	-130.54
948.6	-116.55	948.6	-120.63	948.6	-120.36
949.1	-119.44	949.1	-116.23	949.1	-121.71
949.6	-125.12	949.6	-129.15	949.6	-125.71
950.1	-117.29	950.1	-116.98	950.1	-128.83
950.6	-120.63	950.6	-116.7	950.6	-124
951.1	-117.99	951.1	-120.66	951.1	-123.35
951.6	-114.21	951.6	-110.93	951.6	-119.13
952.1	-137.31	952.1	-132.27	952.1	-127.83
952.6	-116.14	952.6	-115.27	952.6	-128.9
953.1	-114.48	953.1	-129.91	953.1	-122.23
953.6	-126.45	953.6	-120.59	953.6	-122.58
954.1	-118.34	954.1	-114.69	954.1	-119.3
954.6	-122.29	954.6	-120.96	954.6	-127.03
955.1	-121.24	955.1	-119.35	955.1	-125.19
955.6	-128.42	955.6	-124.38	955.6	-128.51
956.1	-118.96	956.1	-119	956.1	-129.99
956.6	-115.69	956.6	-112.94	956.6	-122.7
957.1	-116.24	957.1	-113.56	957.1	-120.69
957.6	-116.55	957.6	-119.06	957.6	-141.41
958.1	-126.3	958.1	-123.23	958.1	-129.07
958.6	-116.59	958.6	-115.07	958.6	-124.15
959.1	-111.39	959.1	-110.01	959.1	-117.03
959.6	-117.38	959.6	-114.97	959.6	-122.75
960.1	-106.83	960.1	-104.68	960.1	-112.48
960.6	-110.07	960.6	-108.29	960.6	-116.99
961.1	-117.02	961.1	-114.08	961.1	-123.56
961.6	-113.04	961.6	-111.77	961.6	-125.56
962.1	-114.4	962.1	-115.06	962.1	-141.03
962.6	-124.27	962.6	-122.52	962.6	-129.77
963.1	-123.25	963.1	-120.64	963.1	-128.13
963.6	-122.34	963.6	-117.24	963.6	-122.22
964.1	-119.66	964.1	-119	964.1	-135.66
964.6	-111.25	964.6	-109.79	964.6	-122.43
965.1	-115.3	965.1	-113.03	965.1	-122.57
965.6	-111.7	965.6	-108.98	965.6	-118.67
966.1	-113.88	966.1	-114.82	966.1	-124.87
966.6	-112.2	966.6	-110.96	966.6	-121.61
967.1	-109.74	967.1	-107.3	967.1	-116.73
967.6	-112.91	967.6	-112.12	967.6	-123.81
968.1	-107.71	968.1	-105.06	968.1	-112.61
968.6	-98.22	968.6	-96.94	968.6	-109.2
969.1	-113.8	969.1	-112.19	969.1	-117.65
969.6	-108.08	969.6	-106.56	969.6	-116.21
970.1	-108.42	970.1	-107.57	970.1	-120.22
970.6	-105.68	970.6	-104.89	970.6	-116.71
971.1	-104.65	971.1	-104.36	971.1	-115.55
971.6	-108.82	971.6	-112.08	971.6	-124.19
972.1	-107	972.1	-104.84	972.1	-115.48
972.6	-104.32	972.6	-103.32	972.6	-114.17
973.1	-108.24	973.1	-108.06	973.1	-116.67
973.6	-90.64	973.6	-89.9	973.6	-101.64
974.1	-97.11	974.1	-96.09	974.1	-107.71
974.6	-92.2	974.6	-91.23	974.6	-103.18
975.1	-118	975.1	-116.43	975.1	-123.57
975.6	-102	975.6	-101.2	975.6	-111.16
976.1	-101.37	976.1	-100.83	976.1	-114.38
976.6	-112.81	976.6	-112.69	976.6	-124.37
977.1	-105.51	977.1	-104.69	977.1	-116.64
977.6	-101.59	977.6	-101.06	977.6	-112.94
978.1	-108.09	978.1	-108.17	978.1	-120.86
978.6	-102.87	978.6	-102.34	978.6	-114.79
979.1	-101.96	979.1	-100.19	979.1	-111.18
979.6	-108.95	979.6	-108.17	979.6	-118.64
980.1	-133.27	980.1	-137.64	980.1	-136.19
980.6	-117.52	980.6	-115.51	980.6	-124.71
981.1	-105.02	981.1	-104.51	981.1	-117.31
981.6	-108.17	981.6	-107.19	981.6	-118.85
982.1	-113.29	982.1	-113.14	982.1	-133.1
982.6	-111.25	982.6	-112.87	982.6	-136.76
983.1	-109.5	983.1	-111.14	983.1	-122.7
983.6	-107	983.6	-107.62	983.6	-125.62
984.1	-103.96	984.1	-105.17	984.1	-120.4
984.6	-116.07	984.6	-115.99	984.6	-120.65
985.1	-112.03	985.1	-112.26	985.1	-113.35
985.6	-124.24	985.6	-123.99	985.6	-125.49
986.1	-116.24	986.1	-116.11	986.1	-126.41
986.6	-109.87	986.6	-110.69	986.6	-121.32
987.1	-119.59	987.1	-122.33	987.1	-121.93
987.6	-114.37	987.6	-119.93	987.6	-127.92
988.1	-115.72	988.1	-117.21	988.1	-127.87
988.6	-114.73	988.6	-112.88	988.6	-120.61
989.1	-114.61	989.1	-115.65	989.1	-128.77
989.6	-119.5	989.6	-120.58	989.6	-127.18
990.1	-120.22	990.1	-116.3	990.1	-126.3
990.6	-116.95	990.6	-114.82	990.6	-129.17
991.1	-118.27	991.1	-121.28	991.1	-124
991.6	-115.47	991.6	-118.35	991.6	-134.88
992.1	-118.85	992.1	-123.83	992.1	-138.88
992.6	-118.73	992.6	-115.85	992.6	-122.82
993.1	-110.88	993.1	-112.28	993.1	-126.8
993.6	-114.51	993.6	-115.97	993.6	-126.21
994.1	-115.83	994.1	-115.98	994.1	-128.89
994.6	-120.05	994.6	-119.36	994.6	-128.59
995.1	-120.12	995.1	-124.87	995.1	-134.37
995.6	-118.01	995.6	-117.42	995.6	-121.44
996.1	-133.75	996.1	-129.7	996.1	-123.93
996.6	-119.06	996.6	-115.08	996.6	-133.38
997.1	-113.85	997.1	-113.64	997.1	-121.49
997.6	-123.99	997.6	-125.99	997.6	-131.25
998.1	-113.23	998.1	-114.22	998.1	-127.37
998.6	-111.52	998.6	-109.73	998.6	-122.96
999.1	-113.24	999.1	-116.67	999.1	-124.52
999.6	-114.5	999.6	-112.79	999.6	-119.09
[truncated: 2,001 more rows]
