# Supplementary material for: Feature extraction and pattern recognition of gas pipeline flow noise signals in a strong noisy background
Source: PeerJ Comput Sci. 2024 Jul 5;10:e2087. doi: 10.7717/peerj-cs.2087 (PMC11232584; doi:10.7717/peerj-cs.2087)
Supplement: Data S1 [file peerj-cs-10-2087-s001.zip › data/Soil Porosity of 0.5.xlsx]

## Sheet: Sheet1
0.1	95.66	0.1	83.36	0.1	90.28
0.6	83.76	0.6	89.27	0.6	95.14
1.1	-0.7	1.1	-2.57	1.1	-6.54
1.6	-2.26	1.6	-17.86	1.6	-4.08
2.1	-4.89	2.1	-2.31	2.1	5.56
2.6	-4.04	2.6	-6.67	2.6	-6.24
3.1	0.05	3.1	-1.18	3.1	-3.4
3.6	-11.36	3.6	-6.42	3.6	-2.12
4.1	-14.62	4.1	-17.47	4.1	-15.37
4.6	-10.14	4.6	-9.11	4.6	-7.96
5.1	-11.11	5.1	-18.82	5.1	-19.63
5.6	2.23	5.6	-0.42	5.6	-4.04
6.1	-6.24	6.1	-4.24	6.1	-3.18
6.6	-9.4	6.6	-13.31	6.6	-11.45
7.1	-6.79	7.1	-5.63	7.1	-4.89
7.6	-9.92	7.6	-12.5	7.6	-15.37
8.1	-10.34	8.1	-10.13	8.1	-10.38
8.6	-22.3	8.6	-19.66	8.6	-17.57
9.1	-11.78	9.1	-9.04	9.1	-7.59
9.6	-10.83	9.6	-11.34	9.6	-10.27
10.1	-24.22	10.1	-24.25	10.1	-24.33
10.6	-30.63	10.6	-22.95	10.6	-17.68
11.1	-19.96	11.1	-23.42	11.1	-29.51
11.6	-18.96	11.6	-20.58	11.6	-21.8
12.1	-10.14	12.1	-11.04	12.1	-13.13
12.6	-16.65	12.6	-15.77	12.6	-15.73
13.1	-16	13.1	-14.84	13.1	-14.38
13.6	-16.14	13.6	-15.65	13.6	-16.01
14.1	-16.63	14.1	-18.16	14.1	-20.13
14.6	-31.31	14.6	-34.57	14.6	-40.9
15.1	-26.33	15.1	-32.16	15.1	-23.32
15.6	-21.37	15.6	-22.47	15.6	-23.96
16.1	-16.95	16.1	-18.43	16.1	-19.78
16.6	-14.75	16.6	-16.16	16.6	-18.35
17.1	-21.69	17.1	-22.74	17.1	-24.02
17.6	-33.15	17.6	-32.66	17.6	-24.27
18.1	-19.76	18.1	-18.42	18.1	-18.33
18.6	-35.83	18.6	-33.51	18.6	-28.85
19.1	-15.57	19.1	-17.26	19.1	-19.83
19.6	-18.28	19.6	-20.33	19.6	-21.64
20.1	-18.33	20.1	-19.48	20.1	-20.28
20.6	-23.71	20.6	-25.1	20.6	-26.55
21.1	-31.06	21.1	-27.06	21.1	-20.49
21.6	-29.97	21.6	-33.89	21.6	-36.79
22.1	-26.21	22.1	-22.92	22.1	-21.46
22.6	-24.79	22.6	-25.81	22.6	-27.52
23.1	-30.63	23.1	-40.86	23.1	-30.14
23.6	-20.29	23.6	-22.94	23.6	-26.62
24.1	-21.56	24.1	-20.33	24.1	-19.98
24.6	-31.73	24.6	-28.11	24.6	-26.58
25.1	-25.89	25.1	-24.2	25.1	-23.41
25.6	-19.39	25.6	-18.81	25.6	-18.98
26.1	-35.71	26.1	-35.23	26.1	-35.23
26.6	-32.3	26.6	-31.08	26.6	-30.32
27.1	-22.8	27.1	-20.92	27.1	-20.83
27.6	-30.01	27.6	-21.84	27.6	-19.49
28.1	-30.88	28.1	-32.32	28.1	-31.29
28.6	-19.98	28.6	-20.75	28.6	-21.56
29.1	-29.44	29.1	-28.82	29.1	-27.77
29.6	-27.57	29.6	-28.12	29.6	-28.48
30.1	-28.62	30.1	-21.81	30.1	-20.22
30.6	-31.54	30.6	-28.11	30.6	-26.27
31.1	-25.84	31.1	-23.24	31.1	-23.27
31.6	-35.47	31.6	-47.05	31.6	-44.57
32.1	-38.9	32.1	-39.2	32.1	-38.34
32.6	-29.94	32.6	-26.69	32.6	-26.38
33.1	-30.75	33.1	-25.34	33.1	-23.84
33.6	-24.93	33.6	-25.39	33.6	-24.11
34.1	-27.1	34.1	-25.17	34.1	-23.05
34.6	-35.27	34.6	-29.05	34.6	-26.34
35.1	-40.59	35.1	-31.51	35.1	-30.58
35.6	-34.91	35.6	-30.83	35.6	-29.21
36.1	-29.65	36.1	-28.05	36.1	-28.37
36.6	-41.33	36.6	-32.72	36.6	-34.26
37.1	-48.54	37.1	-52.71	37.1	-46.19
37.6	-29.27	37.6	-26.79	37.6	-25.86
38.1	-31.19	38.1	-26.65	38.1	-26.68
38.6	-25.56	38.6	-24.53	38.6	-23.64
39.1	-26.71	39.1	-24.15	39.1	-25.04
39.6	-19.25	39.6	-15.17	39.6	-17.02
40.1	-31.43	40.1	-29.04	40.1	-30.39
40.6	-21.42	40.6	-18.58	40.6	-20.71
41.1	-25.44	41.1	-22.09	41.1	-24.52
41.6	-35	41.6	-30.84	41.6	-34.18
42.1	-22.18	42.1	-19.53	42.1	-22.4
42.6	-30.82	42.6	-28.37	42.6	-31.37
43.1	-29.65	43.1	-28.04	43.1	-31.61
43.6	-8.14	43.6	-5.92	43.6	-9.1
44.1	-10.97	44.1	-8.93	44.1	-12.52
44.6	-33.2	44.6	-32.64	44.6	-44.68
45.1	-18.42	45.1	-16.65	45.1	-20.48
45.6	-26.1	45.6	-25.01	45.6	-29.66
46.1	-22.05	46.1	-20.84	46.1	-27.5
46.6	-21.11	46.6	-20.38	46.6	-28.45
47.1	-22.46	47.1	-21.36	47.1	-26.47
47.6	-17.57	47.6	-16.49	47.6	-21.35
48.1	-20.69	48.1	-19.71	48.1	-24.14
48.6	-26.76	48.6	-25.68	48.6	-27.56
49.1	-34.77	49.1	-34.17	49.1	-39.08
49.6	-22.36	49.6	-21.09	49.6	-23.69
50.1	-45.34	50.1	-48.45	50.1	-52.34
50.6	-25.2	50.6	-23.61	50.6	-26.13
51.1	-32.39	51.1	-31.9	51.1	-36.03
51.6	-20.88	51.6	-19.68	51.6	-22.86
52.1	-38.08	52.1	-37.9	52.1	-42.88
52.6	-36.09	52.6	-35.01	52.6	-36.93
53.1	-34.97	53.1	-33.04	53.1	-34.01
53.6	-30.21	53.6	-30.57	53.6	-34.45
54.1	-33.96	54.1	-31.83	54.1	-33.29
54.6	-29.1	54.6	-28.18	54.6	-31.32
55.1	-27.4	55.1	-25.9	55.1	-28.05
55.6	-26.34	55.6	-26.89	55.6	-34.06
56.1	-26.27	56.1	-24.8	56.1	-28.04
56.6	-46.15	56.6	-45.64	56.6	-48.21
57.1	-37.4	57.1	-36.25	57.1	-38.18
57.6	-34.27	57.6	-35.44	57.6	-39.25
58.1	-33.64	58.1	-35.22	58.1	-45.16
58.6	-36.59	58.6	-35.51	58.6	-39.6
59.1	-38.28	59.1	-38.64	59.1	-44.98
59.6	-41.02	59.6	-41.2	59.6	-47.64
60.1	-34.48	60.1	-34.68	60.1	-39.35
60.6	-31.82	60.6	-30.51	60.6	-33.42
61.1	-31.87	61.1	-27.93	61.1	-28.11
61.6	-32.16	61.6	-30.55	61.6	-32.72
62.1	-39.85	62.1	-45.9	62.1	-47.91
62.6	-32.65	62.6	-35.3	62.6	-35.35
63.1	-37.28	63.1	-46.36	63.1	-41.53
63.6	-40.26	63.6	-40.02	63.6	-42.65
64.1	-37.08	64.1	-39.82	64.1	-53.88
64.6	-39.01	64.6	-40.78	64.6	-48.88
65.1	-38.33	65.1	-37.56	65.1	-46.98
65.6	-48.02	65.6	-46.19	65.6	-44.86
66.1	-42.45	66.1	-50.73	66.1	-45.59
66.6	-39.53	66.6	-39.01	66.6	-44.95
67.1	-38.52	67.1	-43.06	67.1	-58.76
67.6	-41.18	67.6	-49.36	67.6	-46.86
68.1	-41.15	68.1	-44.31	68.1	-67.67
68.6	-42.41	68.6	-42.86	68.6	-48.88
69.1	-43.72	69.1	-37.56	69.1	-36.64
69.6	-41.03	69.6	-44	69.6	-63.11
70.1	-42.25	70.1	-41.44	70.1	-41.93
70.6	-42.77	70.6	-51.41	70.6	-41.92
71.1	-36.35	71.1	-44.8	71.1	-42.81
71.6	-35.96	71.6	-43.99	71.6	-43.78
72.1	-58.05	72.1	-45.24	72.1	-40.56
72.6	-48.2	72.6	-63.22	72.6	-45.85
73.1	-42.15	73.1	-45.18	73.1	-52.3
73.6	-50.26	73.6	-50.63	73.6	-58.06
74.1	-44.49	74.1	-52.69	74.1	-49.23
74.6	-49.9	74.6	-64.02	74.6	-46.76
75.1	-47.05	75.1	-61.56	75.1	-46.94
75.6	-44.77	75.6	-49.48	75.6	-50.02
76.1	-58.9	76.1	-49.27	76.1	-43.2
76.6	-44.07	76.6	-46.86	76.6	-45.35
77.1	-40.47	77.1	-48.44	77.1	-47.72
77.6	-55.36	77.6	-48.32	77.6	-43.59
78.1	-50.61	78.1	-44.4	78.1	-42.7
78.6	-49.95	78.6	-39.86	78.6	-36.01
79.1	-51.19	79.1	-47.19	79.1	-41.76
79.6	-40.91	79.6	-35.72	79.6	-29.67
80.1	-37.01	80.1	-43.43	80.1	-46.46
80.6	-48.58	80.6	-52.83	80.6	-64.89
81.1	-59.2	81.1	-52.13	81.1	-53.64
81.6	-41.32	81.6	-52.03	81.6	-45.56
82.1	-49.31	82.1	-47.51	82.1	-42.85
82.6	-43.36	82.6	-45.46	82.6	-45.38
83.1	-42.25	83.1	-49.18	83.1	-43.49
83.6	-36.75	83.6	-53.64	83.6	-38.17
84.1	-43.45	84.1	-60.5	84.1	-45.26
84.6	-47.03	84.6	-54.87	84.6	-47.23
85.1	-45.76	85.1	-49.3	85.1	-48.53
85.6	-42.08	85.6	-46.29	85.6	-39.07
86.1	-47.06	86.1	-41.79	86.1	-37.18
86.6	-44.45	86.6	-62.15	86.6	-47.74
87.1	-45.62	87.1	-55.34	87.1	-52.05
87.6	-52.14	87.6	-69.04	87.6	-51.01
88.1	-52.2	88.1	-48.16	88.1	-41.8
88.6	-46.23	88.6	-45.77	88.6	-39.68
89.1	-35.58	89.1	-42.56	89.1	-32.15
89.6	-35.38	89.6	-64.29	89.6	-36.09
90.1	-41.79	90.1	-57.7	90.1	-42.41
90.6	-35.46	90.6	-47.79	90.6	-33.65
91.1	-37.37	91.1	-52.88	91.1	-36.51
91.6	-34.4	91.6	-53.66	91.6	-34.24
92.1	-38.41	92.1	-56.13	92.1	-37.92
92.6	-37.71	92.6	-56.21	92.6	-37.37
93.1	-39.86	93.1	-67.62	93.1	-41.09
93.6	-47.95	93.6	-56.36	93.6	-48.25
94.1	-43.5	94.1	-55.75	94.1	-42.47
94.6	-30.21	94.6	-43.46	94.6	-29.18
95.1	-34.1	95.1	-52.28	95.1	-34.11
95.6	-48.74	95.6	-70.33	95.6	-51.66
96.1	-50.73	96.1	-58.15	96.1	-47.8
96.6	-35.91	96.6	-47.43	96.6	-34.73
97.1	-32.07	97.1	-48.93	97.1	-31.96
97.6	-31.23	97.6	-44.45	97.6	-30.28
98.1	-32.64	98.1	-45.87	98.1	-31.89
98.6	-50.28	98.6	-62.15	98.6	-49.78
99.1	-35.66	99.1	-60.94	99.1	-36.63
99.6	-30.56	99.6	-55.58	99.6	-31.56
100.1	-27	100.1	-45.31	100.1	-27.15
100.6	-34.7	100.6	-48.96	100.6	-34.15
101.1	-30.78	101.1	-47.69	101.1	-30.78
101.6	-34.2	101.6	-52.51	101.6	-34.35
102.1	-30.37	102.1	-68.33	102.1	-32.14
102.6	-35.12	102.6	-44.44	102.6	-32.53
103.1	-35.06	103.1	-48.91	103.1	-36.19
103.6	-38.82	103.6	-54.61	103.6	-38.77
104.1	-39.31	104.1	-50.63	104.1	-40.72
104.6	-42.27	104.6	-56.38	104.6	-45.14
105.1	-41.84	105.1	-58.39	105.1	-47.37
105.6	-42.66	105.6	-53.38	105.6	-42.11
106.1	-44.03	106.1	-53.63	106.1	-50.88
106.6	-41.52	106.6	-59.09	106.6	-41.86
107.1	-40.96	107.1	-52.74	107.1	-40
107.6	-45.01	107.6	-58.39	107.6	-44.34
108.1	-48.1	108.1	-68	108.1	-49.94
108.6	-45.49	108.6	-67.35	108.6	-47.05
109.1	-41.44	109.1	-69.52	109.1	-43.37
109.6	-39.72	109.6	-68.75	109.6	-41.68
110.1	-59.6	110.1	-61.09	110.1	-66.31
110.6	-45.61	110.6	-59.97	110.6	-49.43
111.1	-50.18	111.1	-56.23	111.1	-49.3
111.6	-45.77	111.6	-68.3	111.6	-47.42
112.1	-52.18	112.1	-58.24	112.1	-76.04
112.6	-59.87	112.6	-57.7	112.6	-51.62
113.1	-49.06	113.1	-52.81	113.1	-44.52
113.6	-56.13	113.6	-59.36	113.6	-51.37
114.1	-61.72	114.1	-54.39	114.1	-49.88
114.6	-53.39	114.6	-61.75	114.6	-50.79
115.1	-51.53	115.1	-59.05	115.1	-49.03
115.6	-51.33	115.6	-62.44	115.6	-61.24
116.1	-53.75	116.1	-68.58	116.1	-57.91
116.6	-56.71	116.6	-58.43	116.6	-62.69
117.1	-49.63	117.1	-52.71	117.1	-44.72
117.6	-51.05	117.6	-60.21	117.6	-52.54
118.1	-49.15	118.1	-74.79	118.1	-50.99
118.6	-58.67	118.6	-64.26	118.6	-58.7
119.1	-68.73	119.1	-68.33	119.1	-62.84
119.6	-53.79	119.6	-62.81	119.6	-52.46
120.1	-55.38	120.1	-60.4	120.1	-53.6
120.6	-55.78	120.6	-72.52	120.6	-56.52
121.1	-49.08	121.1	-65.1	121.1	-52.19
121.6	-54.93	121.6	-64.59	121.6	-66.98
122.1	-55.01	122.1	-68.08	122.1	-55.85
122.6	-45.01	122.6	-58.66	122.6	-49.88
123.1	-56.87	123.1	-66.65	123.1	-56.67
123.6	-60.35	123.6	-63.28	123.6	-55.73
124.1	-63.79	124.1	-69.79	124.1	-70
124.6	-66.6	124.6	-69.72	124.6	-73.3
125.1	-63.96	125.1	-64.49	125.1	-57.67
125.6	-52.85	125.6	-58.19	125.6	-50.7
126.1	-60.52	126.1	-60.63	126.1	-59.93
126.6	-69.86	126.6	-66.63	126.6	-61.88
127.1	-60.75	127.1	-61.95	127.1	-57.32
127.6	-69.48	127.6	-77.28	127.6	-73.51
128.1	-69.93	128.1	-65.16	128.1	-59.3
128.6	-66.16	128.6	-65.91	128.6	-72.84
129.1	-59.91	129.1	-63.69	129.1	-58.69
129.6	-47.98	129.6	-70.52	129.6	-51.71
130.1	-63.27	130.1	-74.68	130.1	-65.04
130.6	-51.95	130.6	-59.12	130.6	-63.56
131.1	-60.7	131.1	-67.69	131.1	-58.24
131.6	-56.32	131.6	-67	131.6	-62.29
132.1	-58.89	132.1	-88.97	132.1	-62.37
132.6	-51.88	132.6	-64.24	132.6	-58.88
133.1	-58.34	133.1	-62.26	133.1	-53.95
133.6	-60.28	133.6	-60.19	133.6	-58.39
134.1	-59.1	134.1	-75.45	134.1	-58.76
134.6	-86.73	134.6	-76.71	134.6	-77.39
135.1	-62.42	135.1	-70.4	135.1	-65.39
135.6	-63.42	135.6	-64.87	135.6	-66.85
136.1	-59.37	136.1	-62.57	136.1	-61.74
136.6	-56.06	136.6	-78.13	136.6	-58.65
137.1	-58.36	137.1	-68.16	137.1	-64.79
137.6	-47.17	137.6	-59.4	137.6	-52.78
138.1	-58.65	138.1	-80.55	138.1	-64.99
138.6	-61.7	138.6	-74.4	138.6	-70.01
139.1	-65.34	139.1	-72.13	139.1	-68.97
139.6	-59.45	139.6	-65.77	139.6	-58.29
140.1	-52.91	140.1	-72.09	140.1	-53.87
140.6	-60.06	140.6	-68.31	140.6	-67.83
141.1	-70.67	141.1	-79.99	141.1	-71.71
141.6	-61.32	141.6	-74.29	141.6	-61.57
142.1	-66.43	142.1	-72.62	142.1	-77.08
142.6	-59.76	142.6	-62.22	142.6	-57.26
143.1	-64.48	143.1	-62.08	143.1	-58.32
143.6	-64.99	143.6	-67.39	143.6	-61.9
144.1	-53.9	144.1	-58.63	144.1	-71.77
144.6	-63.52	144.6	-67.47	144.6	-64.16
145.1	-64.38	145.1	-73.34	145.1	-73.59
145.6	-76.17	145.6	-71.88	145.6	-68.53
146.1	-69.8	146.1	-73.21	146.1	-73.56
146.6	-67.88	146.6	-67.9	146.6	-72.62
147.1	-67.44	147.1	-72.85	147.1	-75.47
147.6	-63.55	147.6	-73.33	147.6	-70.83
148.1	-65.56	148.1	-70.38	148.1	-83.35
148.6	-73.78	148.6	-71.11	148.6	-69.53
149.1	-60.67	149.1	-79.18	149.1	-62.7
149.6	-71.56	149.6	-75.99	149.6	-73.61
150.1	-64.96	150.1	-75.86	150.1	-72.19
150.6	-66.14	150.6	-74.18	150.6	-76.83
151.1	-60.69	151.1	-71.78	151.1	-68.22
151.6	-64.05	151.6	-65.16	151.6	-62.98
152.1	-64.67	152.1	-66.14	152.1	-64.11
152.6	-66.41	152.6	-67.69	152.6	-61.26
153.1	-67.96	153.1	-73.96	153.1	-76.05
153.6	-65.17	153.6	-82.07	153.6	-68.38
154.1	-77.71	154.1	-70.67	154.1	-67.08
154.6	-72.27	154.6	-65.24	154.6	-61.65
155.1	-65.55	155.1	-67.85	155.1	-63.62
155.6	-68	155.6	-68.89	155.6	-68.5
156.1	-64.37	156.1	-66.44	156.1	-74.58
156.6	-87.68	156.6	-68	156.6	-68.03
157.1	-62.41	157.1	-82.78	157.1	-66.02
157.6	-70.97	157.6	-72.4	157.6	-68.94
158.1	-58.75	158.1	-71.91	158.1	-61.18
158.6	-62	158.6	-73.43	158.6	-65.55
159.1	-64.86	159.1	-76.45	159.1	-69.91
159.6	-73.78	159.6	-68.69	159.6	-65.35
160.1	-83.21	160.1	-68.7	160.1	-68.54
160.6	-79.41	160.6	-91.03	160.6	-80.95
161.1	-67.12	161.1	-72.19	161.1	-84.17
161.6	-59.16	161.6	-60.27	161.6	-68.78
162.1	-60.6	162.1	-68.67	162.1	-70.5
162.6	-77.11	162.6	-80.69	162.6	-84.21
163.1	-69.01	163.1	-75.97	163.1	-70.51
163.6	-100.63	163.6	-69.91	163.6	-68.47
164.1	-75.83	164.1	-80.36	164.1	-80.18
164.6	-72.17	164.6	-78.23	164.6	-76.59
165.1	-62.55	165.1	-65.48	165.1	-72.24
165.6	-78.03	165.6	-82.62	165.6	-103.69
166.1	-73.3	166.1	-66.98	166.1	-66.92
166.6	-65.74	166.6	-64.34	166.6	-61.89
167.1	-75.66	167.1	-70.18	167.1	-68.55
167.6	-70.17	167.6	-69.99	167.6	-66.55
168.1	-68.29	168.1	-70.29	168.1	-71.75
168.6	-69.36	168.6	-69.88	168.6	-70.32
169.1	-77.63	169.1	-80.41	169.1	-89.05
169.6	-76.06	169.6	-70.55	169.6	-68.34
170.1	-75.06	170.1	-68.99	170.1	-68.83
170.6	-71.19	170.6	-68.99	170.6	-66.34
171.1	-69.09	171.1	-68.66	171.1	-63.66
171.6	-72.68	171.6	-68.71	171.6	-66.76
172.1	-70.21	172.1	-68.51	172.1	-67.8
172.6	-62.7	172.6	-69.26	172.6	-69.35
173.1	-73.14	173.1	-83.71	173.1	-82.51
173.6	-73.38	173.6	-73.67	173.6	-66.84
174.1	-70.26	174.1	-80.98	174.1	-72.95
174.6	-73.09	174.6	-77.22	174.6	-73.52
175.1	-64.37	175.1	-84.77	175.1	-68.91
175.6	-67.07	175.6	-77.06	175.6	-67.07
176.1	-75.02	176.1	-88.43	176.1	-76.62
176.6	-68.95	176.6	-72.02	176.6	-68.59
177.1	-66.79	177.1	-73.99	177.1	-74.15
177.6	-68.22	177.6	-79.26	177.6	-70.57
178.1	-49.77	178.1	-60.72	178.1	-56.38
178.6	-74.08	178.6	-67.32	178.6	-69.93
179.1	-60.25	179.1	-66.67	179.1	-77.5
179.6	-86.64	179.6	-64.66	179.6	-64.94
180.1	-78.58	180.1	-69.33	180.1	-71.91
180.6	-70.07	180.6	-71.29	180.6	-80.74
181.1	-87.65	181.1	-70.71	181.1	-74.03
181.6	-66.19	181.6	-66.91	181.6	-86.58
182.1	-72.9	182.1	-83.16	182.1	-74.27
182.6	-70.38	182.6	-86.48	182.6	-75.53
183.1	-79.98	183.1	-76.21	183.1	-74.89
183.6	-76.36	183.6	-69.56	183.6	-72.24
184.1	-72.34	184.1	-72.83	184.1	-73.46
184.6	-72.77	184.6	-74.41	184.6	-69.66
185.1	-78.6	185.1	-83.52	185.1	-83.02
185.6	-76.43	185.6	-74.49	185.6	-70.94
186.1	-86.38	186.1	-83.68	186.1	-79.14
186.6	-70.18	186.6	-72.88	186.6	-79.2
187.1	-69.1	187.1	-73.87	187.1	-88.05
187.6	-65.1	187.6	-65.49	187.6	-66.69
188.1	-73.61	188.1	-81.57	188.1	-81.77
188.6	-65.6	188.6	-73.63	188.6	-76.43
189.1	-91.25	189.1	-76.82	189.1	-80.58
189.6	-82.23	189.6	-73.18	189.6	-73.53
190.1	-76.8	190.1	-75.37	190.1	-74.05
190.6	-65.15	190.6	-62.66	190.6	-67.28
191.1	-73.84	191.1	-71.34	191.1	-79.73
191.6	-80.8	191.6	-78.92	191.6	-80.65
192.1	-93.01	192.1	-68.27	192.1	-70.42
192.6	-78.22	192.6	-76.61	192.6	-86.05
193.1	-69.38	193.1	-86.32	193.1	-73.66
193.6	-74.41	193.6	-78.84	193.6	-72.81
194.1	-64.86	194.1	-69.25	194.1	-61.9
194.6	-74.23	194.6	-72.11	194.6	-69.98
195.1	-79.93	195.1	-74.17	195.1	-77.29
195.6	-77.61	195.6	-77.82	195.6	-77.29
196.1	-77.46	196.1	-69.38	196.1	-68.43
196.6	-63.93	196.6	-65.89	196.6	-64.4
197.1	-74.23	197.1	-83.94	197.1	-80.12
197.6	-56.32	197.6	-60.12	197.6	-66.74
198.1	-60.38	198.1	-67.47	198.1	-77.41
198.6	-65.87	198.6	-70.39	198.6	-84.24
199.1	-101.04	199.1	-80.53	199.1	-83.93
199.6	-76.19	199.6	-75.31	199.6	-80.33
200.1	-80.98	200.1	-76.59	200.1	-75.3
200.6	-74.35	200.6	-82.95	200.6	-77.37
201.1	-72.19	201.1	-70.18	201.1	-78.22
201.6	-72.84	201.6	-67.97	201.6	-74.91
202.1	-77.22	202.1	-71.43	202.1	-76.58
202.6	-79.31	202.6	-78.13	202.6	-76.73
203.1	-82.03	203.1	-81.73	203.1	-81.14
203.6	-82.25	203.6	-76.95	203.6	-80.99
204.1	-78.33	204.1	-73.66	204.1	-79.47
204.6	-75.65	204.6	-67.31	204.6	-67.81
205.1	-65.03	205.1	-79.49	205.1	-67.17
205.6	-76.57	205.6	-73.11	205.6	-74.53
206.1	-79.72	206.1	-87.58	206.1	-89.37
206.6	-81.32	206.6	-81.94	206.6	-77.11
207.1	-78.61	207.1	-76.63	207.1	-83.83
207.6	-74.81	207.6	-84.2	207.6	-82.64
208.1	-73.96	208.1	-72.41	208.1	-78.27
208.6	-73.07	208.6	-74.53	208.6	-77.48
209.1	-79.26	209.1	-79.68	209.1	-94.58
209.6	-79.37	209.6	-92.31	209.6	-81.2
210.1	-80.63	210.1	-88.45	210.1	-90.78
210.6	-83.69	210.6	-74.41	210.6	-81.66
211.1	-83.6	211.1	-74.48	211.1	-79.65
211.6	-91.39	211.6	-73.03	211.6	-78.82
212.1	-72.29	212.1	-70.02	212.1	-83.24
212.6	-79.37	212.6	-82.15	212.6	-82.6
213.1	-69.05	213.1	-73.6	213.1	-79.02
213.6	-73	213.6	-79.54	213.6	-83.79
214.1	-64.62	214.1	-89.4	214.1	-68.86
214.6	-83.68	214.6	-77.35	214.6	-85.66
215.1	-77.16	215.1	-76.22	215.1	-93.45
215.6	-76.51	215.6	-74.75	215.6	-79.06
216.1	-75.37	216.1	-77.09	216.1	-83.27
216.6	-80.13	216.6	-79.08	216.6	-86.65
217.1	-78.18	217.1	-74.62	217.1	-90.73
217.6	-69	217.6	-68.07	217.6	-76.54
218.1	-70.92	218.1	-68.44	218.1	-82.52
218.6	-80.45	218.6	-72.06	218.6	-82.3
219.1	-89.17	219.1	-78.48	219.1	-90.67
219.6	-83.28	219.6	-82.68	219.6	-91.58
220.1	-75.62	220.1	-80.12	220.1	-87.08
220.6	-77.27	220.6	-77.61	220.6	-83.04
221.1	-72.83	221.1	-75.19	221.1	-81.03
221.6	-85.78	221.6	-87.24	221.6	-88.09
222.1	-99.07	222.1	-77.38	222.1	-82.68
222.6	-79.93	222.6	-74.18	222.6	-73.98
223.1	-86.68	223.1	-69.15	223.1	-73.85
223.6	-84.27	223.6	-80.85	223.6	-82.68
224.1	-82.39	224.1	-79.66	224.1	-90.52
224.6	-80.62	224.6	-77.27	224.6	-85.43
225.1	-82.33	225.1	-67.26	225.1	-69.35
225.6	-81.32	225.6	-70.17	225.6	-80.55
226.1	-75.22	226.1	-71.16	226.1	-83.52
226.6	-85.93	226.6	-75.58	226.6	-82.8
227.1	-76.85	227.1	-67.06	227.1	-72.41
227.6	-78.99	227.6	-72.74	227.6	-75.3
228.1	-74.16	228.1	-68.73	228.1	-80.08
228.6	-86.84	228.6	-81.22	228.6	-87.25
229.1	-94.02	229.1	-72.37	229.1	-83.44
229.6	-67.32	229.6	-66.61	229.6	-79.85
230.1	-75.52	230.1	-75.75	230.1	-85.14
230.6	-82.68	230.6	-74.24	230.6	-86.16
231.1	-81.54	231.1	-70.87	231.1	-79.08
231.6	-83.58	231.6	-72.37	231.6	-78.33
232.1	-89.59	232.1	-75.08	232.1	-86.94
232.6	-89.64	232.6	-80.67	232.6	-87.1
233.1	-90.02	233.1	-72.46	233.1	-82.67
233.6	-85.52	233.6	-78.85	233.6	-81.69
234.1	-72.91	234.1	-71.27	234.1	-72.74
234.6	-81.76	234.6	-86.36	234.6	-86.59
235.1	-77.84	235.1	-73.81	235.1	-75.2
235.6	-81.59	235.6	-71.13	235.6	-78.45
236.1	-77.64	236.1	-71.93	236.1	-80.81
236.6	-85.69	236.6	-69.87	236.6	-90.83
237.1	-72.58	237.1	-62.77	237.1	-76.1
237.6	-86.06	237.6	-80.51	237.6	-84.96
238.1	-92.87	238.1	-73.06	238.1	-84.3
238.6	-85.65	238.6	-70.04	238.6	-79.16
239.1	-81.86	239.1	-79.87	239.1	-87.34
239.6	-87.91	239.6	-76.63	239.6	-93.66
240.1	-78.42	240.1	-79.04	240.1	-90.7
240.6	-81.78	240.6	-71.87	240.6	-83.71
241.1	-84.7	241.1	-74.73	241.1	-86.24
241.6	-91.69	241.6	-72.97	241.6	-81.63
242.1	-85.15	242.1	-80.3	242.1	-89.2
242.6	-82.96	242.6	-74.97	242.6	-92.01
243.1	-81	243.1	-81.52	243.1	-87.83
243.6	-83.95	243.6	-70.76	243.6	-83.39
244.1	-83.18	244.1	-75.87	244.1	-111.31
244.6	-77.56	244.6	-66.36	244.6	-93.78
245.1	-80.36	245.1	-72.59	245.1	-88.44
245.6	-76.68	245.6	-62.6	245.6	-80.09
246.1	-82.53	246.1	-63.22	246.1	-79.57
246.6	-77.35	246.6	-62.36	246.6	-80.59
247.1	-75.5	247.1	-61.67	247.1	-79.35
247.6	-71.89	247.6	-58.58	247.6	-79.8
248.1	-81.65	248.1	-65.68	248.1	-81.56
248.6	-79.92	248.6	-65.35	248.6	-79.39
249.1	-78.17	249.1	-65.57	249.1	-74.91
249.6	-78.24	249.6	-68.87	249.6	-83.35
250.1	-83.11	250.1	-73.43	250.1	-87.44
250.6	-70.43	250.6	-70.95	250.6	-77.67
251.1	-78.46	251.1	-72.56	251.1	-85.37
251.6	-76.07	251.6	-74	251.6	-79.41
252.1	-67.31	252.1	-59.37	252.1	-81.77
252.6	-69.5	252.6	-58.47	252.6	-70.88
253.1	-77.83	253.1	-62.58	253.1	-79.28
253.6	-76.16	253.6	-60.85	253.6	-74.04
254.1	-69.21	254.1	-54.49	254.1	-68.54
254.6	-67.62	254.6	-53.74	254.6	-68.19
255.1	-76.96	255.1	-65.03	255.1	-76.86
255.6	-66.99	255.6	-54.71	255.6	-69.62
256.1	-90.01	256.1	-74.77	256.1	-82.3
256.6	-68.13	256.6	-51.2	256.6	-65.88
257.1	-65.92	257.1	-52.64	257.1	-66.16
257.6	-63.4	257.6	-50.57	257.6	-63.4
258.1	-72.84	258.1	-60.4	258.1	-74.06
258.6	-77.35	258.6	-64.68	258.6	-78.01
259.1	-87.5	259.1	-73.83	259.1	-81.85
259.6	-91.14	259.6	-72	259.6	-77.98
260.1	-74.58	260.1	-63.68	260.1	-73.98
260.6	-75.31	260.6	-62.15	260.6	-72.74
261.1	-67.58	261.1	-55.51	261.1	-66.19
261.6	-67.68	261.6	-57.88	261.6	-65.9
262.1	-89.89	262.1	-70.75	262.1	-83.17
262.6	-78.86	262.6	-70.01	262.6	-76.39
263.1	-81.61	263.1	-73.86	263.1	-84.71
263.6	-72.6	263.6	-64.58	263.6	-76.18
264.1	-82.23	264.1	-67.93	264.1	-76.97
264.6	-101.25	264.6	-73.35	264.6	-80.05
265.1	-71.45	265.1	-63.34	265.1	-71.68
265.6	-72.41	265.6	-58.19	265.6	-72.51
266.1	-83.59	266.1	-73.5	266.1	-87.11
266.6	-77.81	266.6	-69.22	266.6	-74.68
267.1	-79.59	267.1	-75.39	267.1	-88
267.6	-74.66	267.6	-66.7	267.6	-79.97
268.1	-88.51	268.1	-81.99	268.1	-91.3
268.6	-82.62	268.6	-89.34	268.6	-96.91
269.1	-74.92	269.1	-63.16	269.1	-71.1
269.6	-96.02	269.6	-91.89	269.6	-92.92
270.1	-75.82	270.1	-67.63	270.1	-91.16
270.6	-83.28	270.6	-77.53	270.6	-81.14
271.1	-84.24	271.1	-75.67	271.1	-78.72
271.6	-86.3	271.6	-84.11	271.6	-84.81
272.1	-88.38	272.1	-82.14	272.1	-93
272.6	-86.29	272.6	-83.19	272.6	-82.84
273.1	-77.2	273.1	-66.77	273.1	-70.61
273.6	-81.95	273.6	-81.59	273.6	-91.12
274.1	-76.95	274.1	-76.39	274.1	-82.23
274.6	-79.84	274.6	-69.87	274.6	-75.74
275.1	-86.34	275.1	-76.41	275.1	-80.49
275.6	-90.94	275.6	-80.61	275.6	-82.41
276.1	-88.38	276.1	-89.42	276.1	-89.44
276.6	-90.96	276.6	-85.23	276.6	-88.81
277.1	-80.59	277.1	-85.82	277.1	-86.59
277.6	-75.48	277.6	-79.22	277.6	-88.03
278.1	-73.67	278.1	-80.84	278.1	-72.44
278.6	-78.78	278.6	-78.85	278.6	-79.52
279.1	-77.94	279.1	-79.76	279.1	-83.72
279.6	-82.57	279.6	-76.93	279.6	-92.8
280.1	-68.51	280.1	-66.24	280.1	-65.06
280.6	-80.86	280.6	-79.37	280.6	-84.46
281.1	-68.59	281.1	-72.83	281.1	-69.17
281.6	-83.72	281.6	-84.69	281.6	-79.12
282.1	-70.52	282.1	-86.09	282.1	-67.79
282.6	-83.6	282.6	-87.86	282.6	-84.89
283.1	-81.08	283.1	-91.76	283.1	-82.27
283.6	-87.37	283.6	-94.16	283.6	-90.2
284.1	-87.9	284.1	-88.91	284.1	-88.28
284.6	-83.9	284.6	-77.89	284.6	-77.94
285.1	-82.54	285.1	-81.26	285.1	-82.03
285.6	-83.77	285.6	-82.89	285.6	-83.09
286.1	-84.54	286.1	-80.88	286.1	-94.57
286.6	-79.23	286.6	-81.52	286.6	-77.55
287.1	-85.66	287.1	-84.39	287.1	-80.02
287.6	-101.23	287.6	-82.49	287.6	-92
288.1	-89.65	288.1	-84.03	288.1	-90.46
288.6	-96.74	288.6	-86.38	288.6	-86.33
289.1	-107.78	289.1	-88.7	289.1	-90.34
289.6	-94.55	289.6	-88.36	289.6	-94.93
290.1	-90.82	290.1	-82.42	290.1	-84.17
290.6	-83.81	290.6	-81.16	290.6	-78.43
291.1	-91.86	291.1	-83.32	291.1	-92.28
291.6	-82.87	291.6	-82.06	291.6	-81.32
292.1	-87.46	292.1	-81.4	292.1	-91.55
292.6	-87.85	292.6	-80.15	292.6	-95.5
293.1	-88.68	293.1	-78.59	293.1	-103.81
293.6	-75.49	293.6	-66	293.6	-81.83
294.1	-83.54	294.1	-74.79	294.1	-77.11
294.6	-76.02	294.6	-67.77	294.6	-78.78
295.1	-100.69	295.1	-84.33	295.1	-90.28
295.6	-76.41	295.6	-77.06	295.6	-82.54
296.1	-79.65	296.1	-74.01	296.1	-97.84
296.6	-80.41	296.6	-76.01	296.6	-84.93
297.1	-86.9	297.1	-85.05	297.1	-85.08
297.6	-97.4	297.6	-84.15	297.6	-79.48
298.1	-85.91	298.1	-83.12	298.1	-72.56
298.6	-82.93	298.6	-72.82	298.6	-83.38
299.1	-84.51	299.1	-76.73	299.1	-96.1
299.6	-80.81	299.6	-71.19	299.6	-80.82
300.1	-78.17	300.1	-71.12	300.1	-84.22
300.6	-82.55	300.6	-69.63	300.6	-77.52
301.1	-84.53	301.1	-72.38	301.1	-82.32
301.6	-78.36	301.6	-72.86	301.6	-82.33
302.1	-79.95	302.1	-79.39	302.1	-86.73
302.6	-87.39	302.6	-87.76	302.6	-91.02
303.1	-75.86	303.1	-71.22	303.1	-89.08
303.6	-84.68	303.6	-77.75	303.6	-79.78
304.1	-78.55	304.1	-76.84	304.1	-90.01
304.6	-86.33	304.6	-74.77	304.6	-84.98
305.1	-90.63	305.1	-77.02	305.1	-83.51
305.6	-88	305.6	-74.79	305.6	-81.71
306.1	-84.97	306.1	-80.17	306.1	-86.44
306.6	-93.71	306.6	-95.25	306.6	-93.73
307.1	-83.66	307.1	-82.3	307.1	-82.96
307.6	-83	307.6	-78.58	307.6	-90.7
308.1	-83.33	308.1	-78.53	308.1	-101.13
308.6	-85.9	308.6	-82.12	308.6	-95.57
309.1	-91.32	309.1	-101.47	309.1	-93.87
309.6	-93.78	309.6	-87.45	309.6	-84.16
310.1	-96.97	310.1	-88.95	310.1	-94
310.6	-94.76	310.6	-86.98	310.6	-93.14
311.1	-84.49	311.1	-84.13	311.1	-83.43
311.6	-91.41	311.6	-96.18	311.6	-83.44
312.1	-84.59	312.1	-84.17	312.1	-82.71
312.6	-93.06	312.6	-86.4	312.6	-90.99
313.1	-87.09	313.1	-82.71	313.1	-93.63
313.6	-90.77	313.6	-83.5	313.6	-87.36
314.1	-91.99	314.1	-83.93	314.1	-83.95
314.6	-86.29	314.6	-81.95	314.6	-86.42
315.1	-89.61	315.1	-82.53	315.1	-80.31
315.6	-94.42	315.6	-77.5	315.6	-79.62
316.1	-98.77	316.1	-91.5	316.1	-90.26
316.6	-88.72	316.6	-84.41	316.6	-89.89
317.1	-93.54	317.1	-90.29	317.1	-89.51
317.6	-87.58	317.6	-92.9	317.6	-86.39
318.1	-87.02	318.1	-87.16	318.1	-84.65
318.6	-88.22	318.6	-86.52	318.6	-93.38
319.1	-94.92	319.1	-93.8	319.1	-90.42
319.6	-81.88	319.6	-83.4	319.6	-84.22
320.1	-89.04	320.1	-83.94	320.1	-97.82
320.6	-82.98	320.6	-81.87	320.6	-81.7
321.1	-93.92	321.1	-91.47	321.1	-93.54
321.6	-89.48	321.6	-96.96	321.6	-92.45
322.1	-86.79	322.1	-88.53	322.1	-86.87
322.6	-93.11	322.6	-86.07	322.6	-87.65
323.1	-92.5	323.1	-87.56	323.1	-88.59
323.6	-110.64	323.6	-98.07	323.6	-101.94
324.1	-91.06	324.1	-100.79	324.1	-86.09
324.6	-84.23	324.6	-92.37	324.6	-82.19
325.1	-87.44	325.1	-100.71	325.1	-85.55
325.6	-93.87	325.6	-104.43	325.6	-92.04
326.1	-87.35	326.1	-85.04	326.1	-87.89
326.6	-94	326.6	-88.15	326.6	-98.1
327.1	-82.63	327.1	-87.34	327.1	-90.64
327.6	-81.13	327.6	-94.61	327.6	-78.45
328.1	-105.13	328.1	-91	328.1	-97.5
328.6	-98.49	328.6	-89.83	328.6	-103.02
329.1	-88.17	329.1	-92.24	329.1	-89.63
329.6	-84.74	329.6	-93.97	329.6	-83.29
330.1	-88.29	330.1	-92.52	330.1	-84.29
330.6	-89.98	330.6	-90.73	330.6	-84.89
331.1	-91.57	331.1	-95.82	331.1	-92.13
331.6	-88.01	331.6	-88.76	331.6	-85.91
332.1	-83.71	332.1	-87.76	332.1	-84.74
332.6	-87.53	332.6	-88.08	332.6	-91.62
333.1	-92.63	333.1	-102.44	333.1	-99.04
333.6	-87.55	333.6	-102.51	333.6	-85.43
334.1	-86.91	334.1	-95.09	334.1	-83.79
334.6	-97.2	334.6	-95.08	334.6	-93.74
335.1	-90.85	335.1	-103.76	335.1	-89.33
335.6	-90.82	335.6	-87.37	335.6	-88.33
336.1	-83.61	336.1	-104.58	336.1	-81.49
336.6	-85.84	336.6	-89.55	336.6	-82.25
337.1	-86.35	337.1	-84.68	337.1	-88.85
337.6	-86.38	337.6	-97.92	337.6	-83.7
338.1	-83.87	338.1	-92.53	338.1	-83.94
338.6	-83.96	338.6	-88.56	338.6	-82.97
339.1	-86.2	339.1	-80.98	339.1	-85.35
339.6	-77.09	339.6	-94	339.6	-76.5
340.1	-92.27	340.1	-95.85	340.1	-96.13
340.6	-88.7	340.6	-91.99	340.6	-86.12
341.1	-86.17	341.1	-92.81	341.1	-84.44
341.6	-89.94	341.6	-110.99	341.6	-89.84
342.1	-77.61	342.1	-91.57	342.1	-78.35
342.6	-78.59	342.6	-90.56	342.6	-82.98
343.1	-82.32	343.1	-89.43	343.1	-85.32
343.6	-77.86	343.6	-96.29	343.6	-78.23
344.1	-74.18	344.1	-89.8	344.1	-75.6
344.6	-89.11	344.6	-87	344.6	-85.87
345.1	-89.72	345.1	-86.7	345.1	-85.72
345.6	-83.25	345.6	-87.14	345.6	-82.37
346.1	-79.88	346.1	-91.38	346.1	-83.2
346.6	-76.47	346.6	-85.59	346.6	-79.67
347.1	-85.87	347.1	-90.87	347.1	-85.61
347.6	-76.2	347.6	-82.98	347.6	-76.96
348.1	-75.18	348.1	-86.38	348.1	-76.66
348.6	-68.14	348.6	-82.01	348.6	-70.4
349.1	-72.42	349.1	-97.31	349.1	-77.8
349.6	-81.63	349.6	-89.68	349.6	-88.99
350.1	-79.15	350.1	-79.45	350.1	-75.31
350.6	-66.76	350.6	-74.79	350.6	-68.07
351.1	-73.06	351.1	-80.6	351.1	-73.21
351.6	-74.38	351.6	-83.45	351.6	-74.29
352.1	-68.66	352.1	-90.13	352.1	-72.22
352.6	-74.05	352.6	-81.62	352.6	-74.46
353.1	-75.78	353.1	-89.72	353.1	-77.51
353.6	-78.08	353.6	-94.79	353.6	-81
354.1	-69.47	354.1	-81.53	354.1	-71.78
354.6	-62.67	354.6	-76.13	354.6	-64.82
355.1	-56.71	355.1	-68.28	355.1	-58.76
355.6	-60.01	355.6	-71.47	355.6	-61.88
356.1	-63.02	356.1	-74.54	356.1	-65.18
356.6	-58.65	356.6	-70.29	356.6	-60.67
357.1	-63.29	357.1	-74.47	357.1	-65.06
357.6	-81.23	357.6	-91.23	357.6	-83.24
358.1	-62.95	358.1	-75.77	358.1	-65.27
358.6	-58.88	358.6	-70.72	358.6	-61.58
359.1	-67.41	359.1	-79.04	359.1	-70.04
359.6	-62.05	359.6	-75.46	359.6	-64.39
360.1	-80.24	360.1	-91.33	360.1	-83.27
360.6	-87.56	360.6	-92.29	360.6	-91.18
361.1	-77.24	361.1	-86.3	361.1	-78.93
361.6	-73.28	361.6	-87.79	361.6	-75.98
362.1	-77.13	362.1	-90.45	362.1	-78.73
362.6	-78.96	362.6	-84.87	362.6	-79.89
363.1	-74.85	363.1	-86.26	363.1	-77.26
363.6	-93.35	363.6	-97.44	363.6	-96.74
364.1	-82.71	364.1	-94.51	364.1	-86.18
364.6	-87.88	364.6	-98.02	364.6	-92.97
365.1	-87.9	365.1	-95.43	365.1	-89.77
365.6	-83.42	365.6	-98.69	365.6	-88.07
366.1	-86.53	366.1	-102	366.1	-88.92
366.6	-82.22	366.6	-101.7	366.6	-84.19
367.1	-87.96	367.1	-97.58	367.1	-95.56
367.6	-92.25	367.6	-106.34	367.6	-87.23
368.1	-76.55	368.1	-90.49	368.1	-86.44
368.6	-80.22	368.6	-88.56	368.6	-82.96
369.1	-83.82	369.1	-95.05	369.1	-88.29
369.6	-73.12	369.6	-84.42	369.6	-78.5
370.1	-76.32	370.1	-85.19	370.1	-77.48
370.6	-85.68	370.6	-97.44	370.6	-90.45
371.1	-89.22	371.1	-92.48	371.1	-93.12
371.6	-75.11	371.6	-84.16	371.6	-80.83
372.1	-89.11	372.1	-96.11	372.1	-87.83
372.6	-81.24	372.6	-95.17	372.6	-83.78
373.1	-85.02	373.1	-90.36	373.1	-85.71
373.6	-88.92	373.6	-93.16	373.6	-89.17
374.1	-81.02	374.1	-90.99	374.1	-82.96
374.6	-84.32	374.6	-88.97	374.6	-86.07
375.1	-83.14	375.1	-97.34	375.1	-88.47
375.6	-87.05	375.6	-107.25	375.6	-90.64
376.1	-88.27	376.1	-91.37	376.1	-92.67
376.6	-91.51	376.6	-98.88	376.6	-92.91
377.1	-81.36	377.1	-91.48	377.1	-84.13
377.6	-79.97	377.6	-83.24	377.6	-79.45
378.1	-86.33	378.1	-86.65	378.1	-96.87
378.6	-84.76	378.6	-98.9	378.6	-87.45
379.1	-85.75	379.1	-100.02	379.1	-87.15
379.6	-79.87	379.6	-85.95	379.6	-81.02
380.1	-95.55	380.1	-92.25	380.1	-96.71
380.6	-89.2	380.6	-95.16	380.6	-100.11
381.1	-89.68	381.1	-97.63	381.1	-91.63
381.6	-86.35	381.6	-91.32	381.6	-88.52
382.1	-86.27	382.1	-84.82	382.1	-89.71
382.6	-84.27	382.6	-95.3	382.6	-90.68
383.1	-84.21	383.1	-91.93	383.1	-87.42
383.6	-85.79	383.6	-93.29	383.6	-89.11
384.1	-85.14	384.1	-90.59	384.1	-89.3
384.6	-90.64	384.6	-97.46	384.6	-93.37
385.1	-81.28	385.1	-92.27	385.1	-88.42
385.6	-93.29	385.6	-95.48	385.6	-103.43
386.1	-95.3	386.1	-95.83	386.1	-95.94
386.6	-91.43	386.6	-94.31	386.6	-96.72
387.1	-94.27	387.1	-95.14	387.1	-99.3
387.6	-97.78	387.6	-103.55	387.6	-98.29
388.1	-89.27	388.1	-108.39	388.1	-93.91
388.6	-92.75	388.6	-115.65	388.6	-95.24
389.1	-84.55	389.1	-97.31	389.1	-91.15
389.6	-89.69	389.6	-101.01	389.6	-90.5
390.1	-93.14	390.1	-95.21	390.1	-96.98
390.6	-90.22	390.6	-96.34	390.6	-96.38
391.1	-88.78	391.1	-97.29	391.1	-93.29
391.6	-88.47	391.6	-109.6	391.6	-93.34
392.1	-86.3	392.1	-106.93	392.1	-89.65
392.6	-87.25	392.6	-91.51	392.6	-90.74
393.1	-90.76	393.1	-92.86	393.1	-85.92
393.6	-87.22	393.6	-95.67	393.6	-89.62
394.1	-85.55	394.1	-95.23	394.1	-89.27
394.6	-101.66	394.6	-100.04	394.6	-95.95
395.1	-95.16	395.1	-100.24	395.1	-101.05
395.6	-84.83	395.6	-95.13	395.6	-87.62
396.1	-95.89	396.1	-108.15	396.1	-94.94
396.6	-96.53	396.6	-102.44	396.6	-103.85
397.1	-95.6	397.1	-99.12	397.1	-95.32
397.6	-91.85	397.6	-89.24	397.6	-90.15
398.1	-90.38	398.1	-99.07	398.1	-92.99
398.6	-92.18	398.6	-94.62	398.6	-97.03
399.1	-90.79	399.1	-95.69	399.1	-98.05
399.6	-100.45	399.6	-94.38	399.6	-92.56
400.1	-91.24	400.1	-93.89	400.1	-93.68
400.6	-95.24	400.6	-117.55	400.6	-101.81
401.1	-90.99	401.1	-105.59	401.1	-93.63
401.6	-89.45	401.6	-102.2	401.6	-97.9
402.1	-98.12	402.1	-89.03	402.1	-91.94
402.6	-96.72	402.6	-104.13	402.6	-104.97
403.1	-88.6	403.1	-98.29	403.1	-91.41
403.6	-103.93	403.6	-114.42	403.6	-92.3
404.1	-109.56	404.1	-108.72	404.1	-111.23
404.6	-94	404.6	-95.89	404.6	-97.98
405.1	-97.73	405.1	-115.07	405.1	-107.65
405.6	-96.51	405.6	-102.28	405.6	-101.79
406.1	-92.45	406.1	-102.6	406.1	-96.81
406.6	-97.72	406.6	-97.51	406.6	-104.52
407.1	-95.31	407.1	-94.26	407.1	-92.59
407.6	-100.2	407.6	-97.1	407.6	-91.9
408.1	-97.9	408.1	-98.84	408.1	-100.07
408.6	-108.52	408.6	-108.1	408.6	-118.91
409.1	-91.46	409.1	-95	409.1	-96.85
409.6	-98.38	409.6	-103.96	409.6	-112.49
410.1	-96.8	410.1	-108.77	410.1	-98.83
410.6	-92.47	410.6	-94.22	410.6	-93.66
411.1	-100.98	411.1	-96.34	411.1	-105.21
411.6	-84.81	411.6	-92.18	411.6	-91.25
412.1	-94.1	412.1	-107.29	412.1	-100.87
412.6	-89.62	412.6	-98.78	412.6	-93.7
413.1	-108.21	413.1	-101.34	413.1	-100.06
413.6	-105.56	413.6	-96.57	413.6	-94.95
414.1	-100.76	414.1	-106.5	414.1	-95.45
414.6	-95.99	414.6	-103.81	414.6	-98.79
415.1	-88.7	415.1	-109.45	415.1	-91.38
415.6	-96.18	415.6	-106.69	415.6	-93.96
416.1	-101.35	416.1	-99.2	416.1	-99.08
416.6	-99.14	416.6	-91.68	416.6	-95.52
417.1	-100.49	417.1	-94.14	417.1	-91.08
417.6	-92.59	417.6	-110.14	417.6	-96.78
418.1	-93.61	418.1	-102.34	418.1	-105.06
418.6	-94.81	418.6	-105.27	418.6	-95.78
419.1	-92.4	419.1	-98.65	419.1	-95.22
419.6	-89.31	419.6	-92.46	419.6	-99.89
420.1	-95.12	420.1	-94.98	420.1	-94.58
420.6	-97.02	420.6	-117.31	420.6	-98.75
421.1	-88.73	421.1	-88.61	421.1	-96.3
421.6	-109.48	421.6	-94.66	421.6	-97.07
422.1	-100.23	422.1	-104.78	422.1	-98.04
422.6	-95.09	422.6	-96.03	422.6	-104.98
423.1	-93.79	423.1	-96.72	423.1	-102.63
423.6	-95.18	423.6	-92.38	423.6	-99.66
424.1	-103.39	424.1	-100.54	424.1	-101.82
424.6	-90.31	424.6	-89.24	424.6	-99.78
425.1	-93.5	425.1	-100.53	425.1	-99.49
425.6	-92.09	425.6	-93.26	425.6	-88.54
426.1	-93.97	426.1	-102.91	426.1	-91.41
426.6	-102.9	426.6	-96.82	426.6	-96.4
427.1	-98.91	427.1	-100.24	427.1	-103.44
427.6	-101.68	427.6	-103.31	427.6	-100.24
428.1	-108.35	428.1	-106.73	428.1	-95.86
428.6	-102.29	428.6	-98.93	428.6	-99.34
429.1	-95.91	429.1	-100.12	429.1	-95.93
429.6	-98.01	429.6	-106.84	429.6	-104.73
430.1	-100.91	430.1	-97.79	430.1	-98.7
430.6	-96.83	430.6	-93.81	430.6	-96.32
431.1	-90.47	431.1	-95.48	431.1	-89.05
431.6	-91.24	431.6	-88.34	431.6	-88.76
432.1	-95.54	432.1	-99.61	432.1	-92.66
432.6	-100.08	432.6	-115.71	432.6	-109.2
433.1	-104.75	433.1	-92.47	433.1	-94.03
433.6	-99.31	433.6	-94.38	433.6	-96.75
434.1	-98.39	434.1	-97.99	434.1	-99.48
434.6	-103.62	434.6	-97.7	434.6	-107.69
435.1	-99.77	435.1	-110.02	435.1	-104.44
435.6	-92	435.6	-93.22	435.6	-95.13
436.1	-102.33	436.1	-94.31	436.1	-95.51
436.6	-96.53	436.6	-97.57	436.6	-108.61
437.1	-99.15	437.1	-97.64	437.1	-109.14
437.6	-95.29	437.6	-93.81	437.6	-103.02
438.1	-98.73	438.1	-104.11	438.1	-112.7
438.6	-97.9	438.6	-98.68	438.6	-106.82
439.1	-90.55	439.1	-88.39	439.1	-93.79
439.6	-89.94	439.6	-93.46	439.6	-97.35
440.1	-108.78	440.1	-96	440.1	-97.85
440.6	-106.42	440.6	-102.19	440.6	-107.32
441.1	-98.91	441.1	-106.68	441.1	-106.31
441.6	-92.54	441.6	-98.54	441.6	-106.01
442.1	-101.31	442.1	-99.14	442.1	-97.41
442.6	-106.32	442.6	-96.59	442.6	-101.55
443.1	-101.21	443.1	-96.93	443.1	-103.53
443.6	-96.67	443.6	-96.7	443.6	-105.31
444.1	-99.77	444.1	-99.43	444.1	-100.92
444.6	-88.13	444.6	-88.59	444.6	-91.75
445.1	-93.31	445.1	-94.19	445.1	-100.14
445.6	-91.51	445.6	-90.64	445.6	-95.04
446.1	-95.92	446.1	-100.74	446.1	-102.76
446.6	-94.73	446.6	-95.85	446.6	-105.31
447.1	-101.98	447.1	-97.67	447.1	-105.99
447.6	-92.39	447.6	-87.99	447.6	-95.51
448.1	-97.63	448.1	-98.08	448.1	-110.01
448.6	-95.49	448.6	-96.49	448.6	-111.36
449.1	-105.28	449.1	-100.69	449.1	-104.28
449.6	-102.63	449.6	-101.63	449.6	-98.24
450.1	-96.39	450.1	-99.5	450.1	-98.47
450.6	-97.78	450.6	-94.8	450.6	-99.69
451.1	-116.63	451.1	-95.35	451.1	-93.14
451.6	-104.34	451.6	-94.36	451.6	-89.09
452.1	-94.35	452.1	-96.77	452.1	-101.15
452.6	-102.56	452.6	-96.94	452.6	-96.39
453.1	-112.12	453.1	-101.07	453.1	-100.33
453.6	-98.12	453.6	-100.03	453.6	-96.52
454.1	-103.21	454.1	-99.37	454.1	-99.36
454.6	-97.69	454.6	-105.55	454.6	-103.09
455.1	-105.57	455.1	-95.27	455.1	-107.03
455.6	-102.53	455.6	-102.08	455.6	-110.91
456.1	-98.67	456.1	-99.87	456.1	-101.35
456.6	-96.06	456.6	-93.99	456.6	-98.34
457.1	-94.82	457.1	-88.04	457.1	-93.79
457.6	-89.58	457.6	-85.69	457.6	-91.71
458.1	-93.95	458.1	-94.91	458.1	-96.38
458.6	-99.73	458.6	-99.61	458.6	-116.17
459.1	-96.96	459.1	-94.2	459.1	-99.84
459.6	-93.69	459.6	-91.61	459.6	-96.34
460.1	-92.15	460.1	-84.95	460.1	-85.46
460.6	-97.11	460.6	-88.41	460.6	-90.59
461.1	-91.78	461.1	-85.93	461.1	-90.68
461.6	-87.11	461.6	-86.73	461.6	-92.64
462.1	-93.27	462.1	-94.01	462.1	-99.37
462.6	-97.51	462.6	-98.67	462.6	-103.72
463.1	-104.46	463.1	-119.2	463.1	-112.33
463.6	-100.95	463.6	-110.99	463.6	-113.21
464.1	-94.94	464.1	-99.56	464.1	-126.56
464.6	-92.53	464.6	-89.59	464.6	-94.52
465.1	-97.42	465.1	-88.49	465.1	-90.44
465.6	-90.12	465.6	-87.41	465.6	-89.95
466.1	-92.88	466.1	-90.45	466.1	-93.69
466.6	-97.6	466.6	-96.31	466.6	-102.69
467.1	-100.46	467.1	-96.12	467.1	-97.89
467.6	-95.85	467.6	-91.47	467.6	-95.93
468.1	-102.57	468.1	-90.85	468.1	-94.41
468.6	-92.94	468.6	-93.27	468.6	-100.94
469.1	-96.89	469.1	-93.15	469.1	-95.8
469.6	-105.03	469.6	-92.15	469.6	-102
470.1	-101.19	470.1	-90.62	470.1	-97.18
470.6	-95.93	470.6	-90.65	470.6	-92.46
471.1	-103.87	471.1	-110.44	471.1	-102.13
471.6	-95.31	471.6	-87.39	471.6	-86.43
472.1	-97.49	472.1	-96.77	472.1	-95.91
472.6	-116.77	472.6	-104.13	472.6	-100.54
473.1	-93.75	473.1	-96.25	473.1	-99.69
473.6	-96.52	473.6	-93.58	473.6	-94.42
474.1	-96.69	474.1	-92.75	474.1	-97.25
474.6	-93.87	474.6	-89.56	474.6	-91.63
475.1	-93.66	475.1	-90.77	475.1	-92.29
475.6	-97.76	475.6	-86.96	475.6	-86.94
476.1	-92.37	476.1	-86.77	476.1	-88.57
476.6	-88.89	476.6	-84.34	476.6	-86.69
477.1	-92.51	477.1	-88.34	477.1	-90.5
477.6	-100.36	477.6	-95.45	477.6	-95.58
478.1	-100.76	478.1	-102.66	478.1	-101.14
478.6	-91.47	478.6	-87.61	478.6	-88.88
479.1	-92.15	479.1	-89.19	479.1	-91.63
479.6	-107.05	479.6	-98.86	479.6	-98.51
480.1	-93.15	480.1	-89.31	480.1	-90.99
480.6	-87.01	480.6	-83.93	480.6	-85.93
481.1	-88.14	481.1	-82.58	481.1	-84.01
481.6	-100.8	481.6	-94.2	481.6	-95.05
482.1	-82.03	482.1	-79.12	482.1	-79.93
482.6	-84.99	482.6	-80.73	482.6	-82.41
483.1	-85.6	483.1	-82.34	483.1	-85
483.6	-95.72	483.6	-107.23	483.6	-102.14
484.1	-83.31	484.1	-80.43	484.1	-81.61
484.6	-90.24	484.6	-87.01	484.6	-89.18
485.1	-90.89	485.1	-89.48	485.1	-92.7
485.6	-77.93	485.6	-76.11	485.6	-77.72
486.1	-84.29	486.1	-80.03	486.1	-80.93
486.6	-93.03	486.6	-87.69	486.6	-89.63
487.1	-84.77	487.1	-81.69	487.1	-84.02
487.6	-86.05	487.6	-81.96	487.6	-83.41
488.1	-84.22	488.1	-81.94	488.1	-84.64
488.6	-83.71	488.6	-80.64	488.6	-82.42
489.1	-75.32	489.1	-72	489.1	-73.66
489.6	-79.73	489.6	-76.24	489.6	-77.82
490.1	-73.44	490.1	-69.84	490.1	-71.48
490.6	-88.19	490.6	-84.23	490.6	-86.1
491.1	-81.83	491.1	-78.35	491.1	-79.7
491.6	-74.6	491.6	-71.97	491.6	-73.69
492.1	-72.4	492.1	-69.12	492.1	-70.65
492.6	-87.35	492.6	-84.34	492.6	-86.37
493.1	-91.24	493.1	-86.06	493.1	-87.75
493.6	-82.14	493.6	-80.1	493.6	-82.36
494.1	-74.84	494.1	-71.48	494.1	-73.15
494.6	-84.19	494.6	-80.58	494.6	-82.65
495.1	-82.8	495.1	-79.42	495.1	-80.51
495.6	-77.85	495.6	-74.89	495.6	-76.25
496.1	-77.84	496.1	-74.99	496.1	-76.48
496.6	-82.97	496.6	-79.73	496.6	-81.18
497.1	-80.49	497.1	-76.32	497.1	-77.35
497.6	-84.97	497.6	-82.23	497.6	-83.68
498.1	-80.77	498.1	-78.18	498.1	-79.74
498.6	-81.9	498.6	-79.44	498.6	-81.23
499.1	-81.78	499.1	-78.15	499.1	-80.57
499.6	-96.2	499.6	-91.88	499.6	-92.08
500.1	-95.23	500.1	-89.63	500.1	-90.8
500.6	-88.61	500.6	-85.03	500.6	-85.8
501.1	-85.66	501.1	-82.59	501.1	-83.56
501.6	-82.8	501.6	-80.58	501.6	-82.46
502.1	-96.06	502.1	-91.13	502.1	-90.52
502.6	-105.63	502.6	-100.31	502.6	-107
503.1	-91.32	503.1	-88.34	503.1	-90.45
503.6	-98.74	503.6	-93.82	503.6	-99.51
504.1	-84.07	504.1	-83.02	504.1	-84.75
504.6	-86.68	504.6	-83.08	504.6	-83.63
505.1	-94.09	505.1	-91.53	505.1	-93.48
505.6	-90.57	505.6	-87.6	505.6	-88.19
506.1	-106.65	506.1	-108.94	506.1	-104.91
506.6	-90.36	506.6	-88.49	506.6	-89.29
507.1	-95.49	507.1	-93.1	507.1	-95.78
507.6	-116.23	507.6	-105.44	507.6	-104.03
508.1	-97.33	508.1	-96.42	508.1	-95.96
508.6	-106.11	508.6	-101.03	508.6	-98.26
509.1	-103.39	509.1	-100.71	509.1	-101.36
509.6	-97.25	509.6	-96.05	509.6	-100.78
510.1	-92.14	510.1	-93.42	510.1	-99.99
510.6	-94.26	510.6	-92.29	510.6	-95.53
511.1	-90.98	511.1	-90.14	511.1	-94.39
511.6	-95.4	511.6	-94.34	511.6	-97.01
512.1	-98.21	512.1	-98.66	512.1	-101.18
512.6	-103.26	512.6	-101.39	512.6	-100.29
513.1	-96.56	513.1	-92.99	513.1	-93.82
513.6	-100.31	513.6	-94.26	513.6	-95.32
514.1	-121.25	514.1	-103.9	514.1	-102.6
514.6	-95.34	514.6	-93.59	514.6	-95.12
515.1	-101.93	515.1	-112.41	515.1	-111.35
515.6	-105.53	515.6	-105.04	515.6	-112.58
516.1	-98.07	516.1	-95.26	516.1	-96.27
516.6	-97.29	516.6	-97.14	516.6	-100.42
517.1	-97.66	517.1	-106.09	517.1	-111.27
517.6	-96.3	517.6	-96.83	517.6	-97.97
518.1	-88.8	518.1	-87.1	518.1	-89.69
518.6	-97.46	518.6	-95.05	518.6	-95.77
519.1	-97.32	519.1	-97.91	519.1	-96.84
519.6	-97.74	519.6	-100.07	519.6	-97.39
520.1	-91.31	520.1	-91.38	520.1	-94.2
520.6	-111.75	520.6	-112.69	520.6	-112.35
521.1	-100.5	521.1	-95.8	521.1	-94.67
521.6	-101.19	521.6	-98.88	521.6	-98.89
522.1	-91.62	522.1	-90.08	522.1	-93.16
522.6	-86	522.6	-84.76	522.6	-88.13
523.1	-101.77	523.1	-105.72	523.1	-100.07
523.6	-109.86	523.6	-102.47	523.6	-104.74
524.1	-95.5	524.1	-91	524.1	-92.05
524.6	-97.91	524.6	-98.65	524.6	-107.94
525.1	-94.13	525.1	-91.82	525.1	-98.16
525.6	-104.31	525.6	-97.12	525.6	-99.5
526.1	-96.31	526.1	-93.35	526.1	-96.22
526.6	-98.52	526.6	-93.44	526.6	-95.86
527.1	-93.86	527.1	-92.91	527.1	-96.06
527.6	-94.44	527.6	-91.81	527.6	-96.71
528.1	-106.02	528.1	-99.7	528.1	-98.78
528.6	-106.48	528.6	-108.2	528.6	-115.06
529.1	-112.19	529.1	-110.71	529.1	-111.09
529.6	-99.29	529.6	-99.58	529.6	-101.14
530.1	-108.27	530.1	-103.17	530.1	-106.74
530.6	-101.11	530.6	-96.31	530.6	-101.25
531.1	-105.01	531.1	-97.36	531.1	-97.92
531.6	-96.44	531.6	-95	531.6	-98.16
532.1	-100.69	532.1	-101.76	532.1	-102.15
532.6	-105.02	532.6	-112.47	532.6	-106.09
533.1	-100.25	533.1	-103.43	533.1	-104.64
533.6	-104.82	533.6	-103.41	533.6	-104.38
534.1	-113.11	534.1	-104.9	534.1	-101.42
534.6	-102.86	534.6	-107.51	534.6	-107.56
535.1	-116.04	535.1	-111.59	535.1	-110.96
535.6	-106.35	535.6	-101.29	535.6	-99.16
536.1	-96.68	536.1	-95.04	536.1	-94.3
536.6	-98.33	536.6	-98.07	536.6	-99.98
537.1	-101.61	537.1	-98.06	537.1	-99.43
537.6	-97.08	537.6	-94.96	537.6	-95.01
538.1	-106.38	538.1	-106.5	538.1	-102.92
538.6	-100.64	538.6	-99.24	538.6	-101.06
539.1	-103.76	539.1	-102.11	539.1	-101.94
539.6	-105.54	539.6	-104.44	539.6	-107.59
540.1	-114.61	540.1	-108.65	540.1	-107.43
540.6	-106.29	540.6	-110.88	540.6	-107.59
541.1	-103.25	541.1	-104.18	541.1	-102.46
541.6	-111.12	541.6	-111.24	541.6	-107.13
542.1	-100.36	542.1	-102.72	542.1	-106.63
542.6	-108.68	542.6	-104.31	542.6	-103.53
543.1	-109.45	543.1	-99.27	543.1	-109.9
543.6	-110.05	543.6	-108.45	543.6	-112.35
544.1	-106.26	544.1	-105.2	544.1	-112.03
544.6	-94.31	544.6	-93.4	544.6	-96.39
545.1	-103.36	545.1	-102.67	545.1	-101.32
545.6	-97.95	545.6	-92.66	545.6	-96.38
546.1	-103.52	546.1	-106.76	546.1	-107.76
546.6	-101.03	546.6	-109.78	546.6	-100.99
547.1	-109.67	547.1	-104.04	547.1	-105.68
547.6	-103	547.6	-101.6	547.6	-103
548.1	-115.3	548.1	-98.94	548.1	-108.88
548.6	-99.24	548.6	-97.54	548.6	-98.34
549.1	-101.48	549.1	-108.16	549.1	-110.65
549.6	-100.13	549.6	-101.12	549.6	-103.53
550.1	-100.84	550.1	-100.01	550.1	-100.78
550.6	-96.96	550.6	-95.67	550.6	-99.95
551.1	-120.21	551.1	-100.88	551.1	-104.55
551.6	-101.54	551.6	-103.84	551.6	-108.17
552.1	-94.19	552.1	-90.02	552.1	-94.06
552.6	-99.32	552.6	-93.88	552.6	-97.43
553.1	-91.34	553.1	-90.04	553.1	-94.7
553.6	-100.9	553.6	-96.84	553.6	-113.79
554.1	-111.59	554.1	-102.35	554.1	-107.72
554.6	-104.86	554.6	-97.15	554.6	-108.84
555.1	-106.86	555.1	-102.11	555.1	-108.19
555.6	-101.68	555.6	-98.13	555.6	-112.85
556.1	-102.32	556.1	-97.81	556.1	-106.68
556.6	-102.9	556.6	-99.26	556.6	-105.02
557.1	-99.01	557.1	-99.16	557.1	-105.02
557.6	-100.49	557.6	-99.88	557.6	-102.51
558.1	-109.81	558.1	-110.88	558.1	-111.96
558.6	-101.27	558.6	-101.92	558.6	-107.26
559.1	-100.61	559.1	-103.01	559.1	-106.98
559.6	-111.81	559.6	-110.37	559.6	-112.51
560.1	-125.32	560.1	-122.09	560.1	-109.72
560.6	-103.54	560.6	-100.16	560.6	-100.55
561.1	-108.49	561.1	-96.35	561.1	-101.59
561.6	-103.83	561.6	-99.67	561.6	-104.1
562.1	-117.25	562.1	-106.5	562.1	-106.54
562.6	-110.85	562.6	-105.21	562.6	-104.49
563.1	-104.57	563.1	-113.21	563.1	-120.38
563.6	-130.37	563.6	-115.89	563.6	-108.99
564.1	-105.06	564.1	-110.79	564.1	-105.1
564.6	-114.3	564.6	-114.07	564.6	-106.61
565.1	-107.11	565.1	-108.71	565.1	-104.41
565.6	-108.42	565.6	-105.95	565.6	-105.16
566.1	-102.52	566.1	-101.29	566.1	-102.5
566.6	-106.99	566.6	-107.11	566.6	-103.75
567.1	-108.95	567.1	-105.2	567.1	-106.76
567.6	-102.7	567.6	-102.19	567.6	-99.46
568.1	-91.5	568.1	-92.5	568.1	-91.23
568.6	-106.26	568.6	-114.57	568.6	-108.87
569.1	-105.04	569.1	-103.13	569.1	-103.72
569.6	-113.21	569.6	-106.79	569.6	-112.7
570.1	-121.35	570.1	-112.66	570.1	-117.51
570.6	-108.89	570.6	-117.66	570.6	-117.15
571.1	-105.18	571.1	-126.27	571.1	-121.14
571.6	-108.12	571.6	-103.27	571.6	-112.47
572.1	-111.41	572.1	-107.83	572.1	-108.1
572.6	-114.18	572.6	-110.19	572.6	-108.9
573.1	-115.15	573.1	-107.06	573.1	-104.03
573.6	-110.33	573.6	-112.75	573.6	-117.27
574.1	-105.49	574.1	-114.8	574.1	-113.48
574.6	-100.41	574.6	-104.74	574.6	-106.5
575.1	-97.97	575.1	-99.33	575.1	-102.12
575.6	-108.65	575.6	-108.18	575.6	-113.67
576.1	-110.04	576.1	-106.17	576.1	-117.1
576.6	-117.42	576.6	-109.65	576.6	-112.32
577.1	-108.32	577.1	-111.99	577.1	-115.06
577.6	-115.37	577.6	-104.29	577.6	-102.92
578.1	-103.04	578.1	-112.54	578.1	-102.53
578.6	-116.05	578.6	-105.73	578.6	-104.91
579.1	-108.17	579.1	-109.37	579.1	-106.01
579.6	-100.93	579.6	-120.57	579.6	-118.29
580.1	-101.5	580.1	-108.84	580.1	-107.71
580.6	-109.62	580.6	-111.25	580.6	-126.15
581.1	-111.04	581.1	-109.25	581.1	-115.21
581.6	-112.32	581.6	-100.96	581.6	-102.1
582.1	-103.67	582.1	-110.29	582.1	-104
582.6	-104.82	582.6	-112.97	582.6	-110.61
583.1	-97.11	583.1	-103.64	583.1	-102.83
583.6	-108.71	583.6	-109.35	583.6	-104.94
584.1	-102.17	584.1	-99.89	584.1	-99.08
584.6	-117.74	584.6	-117.17	584.6	-112.89
585.1	-113.09	585.1	-112.14	585.1	-116.79
585.6	-111.07	585.6	-110.46	585.6	-110.43
586.1	-105.62	586.1	-101.19	586.1	-101.99
586.6	-111.25	586.6	-109.94	586.6	-145.24
587.1	-111.65	587.1	-111.43	587.1	-110.82
587.6	-125.48	587.6	-109.24	587.6	-110.98
588.1	-118.41	588.1	-120.09	588.1	-134.76
588.6	-110.65	588.6	-107.84	588.6	-114.75
589.1	-112.4	589.1	-108.13	589.1	-110.23
589.6	-117.93	589.6	-104.81	589.6	-109.62
590.1	-106.76	590.1	-101.78	590.1	-101.43
590.6	-112.44	590.6	-112.1	590.6	-109.75
591.1	-97.83	591.1	-102.57	591.1	-103.7
591.6	-122.04	591.6	-115.3	591.6	-106.19
592.1	-105.75	592.1	-123.32	592.1	-123.72
592.6	-114.47	592.6	-108.06	592.6	-116.2
593.1	-109.16	593.1	-109.71	593.1	-108.39
593.6	-104.4	593.6	-109.62	593.6	-100.99
594.1	-105.02	594.1	-103.65	594.1	-101.44
594.6	-104.38	594.6	-107.86	594.6	-106.31
595.1	-105.55	595.1	-101.17	595.1	-107.4
595.6	-107.2	595.6	-100.86	595.6	-112.27
596.1	-109.52	596.1	-106.27	596.1	-110.11
596.6	-125.42	596.6	-111.86	596.6	-113.07
597.1	-105.51	597.1	-109.02	597.1	-112.31
597.6	-98.16	597.6	-106.9	597.6	-107.27
598.1	-120.47	598.1	-111.75	598.1	-110.86
598.6	-111.29	598.6	-114.15	598.6	-110.08
599.1	-115.75	599.1	-119.55	599.1	-114.21
599.6	-122.09	599.6	-127.35	599.6	-112.38
600.1	-115.95	600.1	-118.86	600.1	-117.97
600.6	-111.58	600.6	-109.76	600.6	-119.97
601.1	-113.08	601.1	-110.42	601.1	-120.79
601.6	-116.35	601.6	-105.76	601.6	-118.27
602.1	-102.02	602.1	-100.42	602.1	-100.68
602.6	-111.41	602.6	-108	602.6	-114.92
603.1	-108.43	603.1	-111.16	603.1	-105.86
603.6	-128.23	603.6	-107.81	603.6	-107.27
604.1	-111.87	604.1	-113.24	604.1	-106.28
604.6	-109.43	604.6	-107.58	604.6	-104.26
605.1	-112.06	605.1	-107.09	605.1	-118.86
605.6	-109.16	605.6	-108.04	605.6	-120.04
606.1	-115.72	606.1	-106.78	606.1	-130.6
606.6	-110.58	606.6	-112.55	606.6	-109.78
607.1	-103.79	607.1	-102.33	607.1	-105.93
607.6	-108.92	607.6	-107.67	607.6	-108.36
608.1	-109.73	608.1	-102.99	608.1	-103.21
608.6	-108.24	608.6	-101.2	608.6	-103.06
609.1	-110.05	609.1	-106.54	609.1	-112.42
609.6	-96.15	609.6	-103.79	609.6	-120.86
610.1	-99.45	610.1	-100.21	610.1	-107.39
610.6	-107.12	610.6	-103.52	610.6	-115.56
611.1	-105.89	611.1	-110.43	611.1	-108.87
611.6	-103.26	611.6	-106.65	611.6	-111.53
612.1	-110.82	612.1	-106.26	612.1	-110.87
612.6	-106.36	612.6	-115.26	612.6	-115.56
613.1	-120.47	613.1	-108.17	613.1	-115.64
613.6	-111.62	613.6	-111.64	613.6	-129.12
614.1	-111.58	614.1	-105.15	614.1	-121.73
614.6	-110.79	614.6	-104.01	614.6	-105.71
615.1	-106.3	615.1	-99.5	615.1	-106.37
615.6	-108.82	615.6	-105.9	615.6	-113.65
616.1	-109.84	616.1	-104.99	616.1	-110.99
616.6	-112.4	616.6	-114.15	616.6	-123.78
617.1	-111.68	617.1	-108.16	617.1	-120.42
617.6	-110.02	617.6	-105.63	617.6	-110.11
618.1	-109.12	618.1	-103.9	618.1	-114.1
618.6	-104.97	618.6	-107.67	618.6	-111.4
619.1	-104.92	619.1	-105.67	619.1	-106.32
619.6	-110.18	619.6	-104.13	619.6	-136.58
620.1	-106.78	620.1	-103.96	620.1	-117.73
620.6	-111.49	620.6	-110	620.6	-113.27
621.1	-106.84	621.1	-106.58	621.1	-108.98
621.6	-104.28	621.6	-99.59	621.6	-110.83
622.1	-105.74	622.1	-97.86	622.1	-112.96
622.6	-111.86	622.6	-111.36	622.6	-107.47
623.1	-108.66	623.1	-111.03	623.1	-116.07
623.6	-107.22	623.6	-100.55	623.6	-112.82
624.1	-99.9	624.1	-95.32	624.1	-105.19
624.6	-98.43	624.6	-100.14	624.6	-105.87
625.1	-92.33	625.1	-88.3	625.1	-97.93
625.6	-92.01	625.6	-87.66	625.6	-97.93
626.1	-90.43	626.1	-86.04	626.1	-95.87
626.6	-90.24	626.6	-85.28	626.6	-94.86
627.1	-84.45	627.1	-79.93	627.1	-90.25
627.6	-88.07	627.6	-83.57	627.6	-93.64
628.1	-90.14	628.1	-85.75	628.1	-97.14
628.6	-90.74	628.6	-87.23	628.6	-96.14
629.1	-88.85	629.1	-85.05	629.1	-94.45
629.6	-90.13	629.6	-86.28	629.6	-95.72
630.1	-93.45	630.1	-90.18	630.1	-99.34
630.6	-95.68	630.6	-93.09	630.6	-100.55
631.1	-101.9	631.1	-98.52	631.1	-107.38
631.6	-110.31	631.6	-107.45	631.6	-117.22
632.1	-119.58	632.1	-108.19	632.1	-103.69
632.6	-104.18	632.6	-101	632.6	-107.08
633.1	-105.41	633.1	-102.22	633.1	-106.77
633.6	-110.57	633.6	-102.21	633.6	-104.74
634.1	-113.16	634.1	-103.82	634.1	-111.48
634.6	-107.36	634.6	-102.01	634.6	-108.35
635.1	-106.41	635.1	-103.56	635.1	-112.4
635.6	-116.42	635.6	-109.89	635.6	-110.63
636.1	-116.59	636.1	-114.3	636.1	-110.2
636.6	-107.89	636.6	-103.5	636.6	-108.99
637.1	-106.27	637.1	-101.72	637.1	-110.9
637.6	-100.01	637.6	-98.94	637.6	-105.27
638.1	-109.33	638.1	-106.34	638.1	-113.59
638.6	-114.53	638.6	-111.83	638.6	-106.18
639.1	-112.35	639.1	-107.68	639.1	-114.4
639.6	-118.11	639.6	-113.33	639.6	-126.95
640.1	-113.41	640.1	-116.08	640.1	-112.7
640.6	-108.16	640.6	-114.11	640.6	-107.7
641.1	-113.27	641.1	-119.88	641.1	-130.23
641.6	-114.91	641.6	-119.07	641.6	-127.01
642.1	-113.58	642.1	-113.22	642.1	-112.41
642.6	-112.24	642.6	-106.13	642.6	-117.81
643.1	-107.44	643.1	-108.99	643.1	-121.72
643.6	-99.62	643.6	-99.55	643.6	-115.51
644.1	-107.38	644.1	-105.22	644.1	-109.32
644.6	-111.42	644.6	-102.93	644.6	-108.96
645.1	-112.67	645.1	-109.91	645.1	-112.47
645.6	-110.51	645.6	-106.84	645.6	-119.98
646.1	-119.7	646.1	-123.19	646.1	-111.42
646.6	-108.49	646.6	-108.58	646.6	-122.73
647.1	-109.46	647.1	-115.59	647.1	-114.7
647.6	-102.24	647.6	-114.12	647.6	-108.1
648.1	-106.5	648.1	-112.04	648.1	-111.41
648.6	-114.12	648.6	-109.61	648.6	-109.33
649.1	-108.6	649.1	-105.18	649.1	-110.8
649.6	-113.18	649.6	-108.79	649.6	-123.25
650.1	-125.79	650.1	-120.56	650.1	-115.89
650.6	-121.24	650.6	-129.57	650.6	-112.83
651.1	-117.73	651.1	-117.5	651.1	-107.38
651.6	-113.77	651.6	-111.09	651.6	-112.35
652.1	-115.5	652.1	-116.45	652.1	-111.62
652.6	-111.47	652.6	-117.78	652.6	-108.32
653.1	-124.23	653.1	-117.39	653.1	-115.97
653.6	-118.55	653.6	-120.24	653.6	-130.9
654.1	-123.04	654.1	-117.39	654.1	-119.83
654.6	-115.67	654.6	-114.93	654.6	-115.61
655.1	-114.16	655.1	-117.28	655.1	-116.6
655.6	-132.21	655.6	-122.91	655.6	-116.83
656.1	-110.96	656.1	-108.56	656.1	-108.91
656.6	-122.08	656.6	-115.99	656.6	-111.31
657.1	-119.93	657.1	-110.31	657.1	-99.96
657.6	-110.28	657.6	-111.54	657.6	-131.48
658.1	-106.29	658.1	-107.97	658.1	-113.68
658.6	-125.58	658.6	-119.37	658.6	-121.95
659.1	-114.29	659.1	-119.24	659.1	-109.28
659.6	-114.55	659.6	-120.93	659.6	-113.98
660.1	-109.69	660.1	-114.65	660.1	-102.83
660.6	-112.05	660.6	-115.02	660.6	-122.36
661.1	-114.8	661.1	-120.1	661.1	-111.51
661.6	-118.32	661.6	-121.44	661.6	-109.06
662.1	-111.32	662.1	-117.53	662.1	-102.39
662.6	-110.64	662.6	-115.52	662.6	-117.48
663.1	-114.01	663.1	-113.78	663.1	-113.56
663.6	-117.12	663.6	-122.78	663.6	-114.55
664.1	-117.38	664.1	-122.98	664.1	-109.86
664.6	-117.32	664.6	-127.76	664.6	-115.85
665.1	-119.85	665.1	-124.38	665.1	-116.74
665.6	-107.67	665.6	-122.13	665.6	-109.14
666.1	-103.28	666.1	-113.85	666.1	-113.93
666.6	-114.28	666.6	-115.24	666.6	-116.64
667.1	-119.79	667.1	-118.73	667.1	-118.85
667.6	-119.57	667.6	-113.78	667.6	-130.38
668.1	-115.8	668.1	-115.95	668.1	-115.08
668.6	-132.97	668.6	-123.12	668.6	-114.56
669.1	-118.06	669.1	-121.94	669.1	-117.43
669.6	-123.63	669.6	-124.16	669.6	-128.83
670.1	-113.4	670.1	-131.78	670.1	-125.13
670.6	-115.57	670.6	-129.45	670.6	-114.1
671.1	-126.73	671.1	-128.78	671.1	-111.98
671.6	-120.49	671.6	-115.68	671.6	-113.91
672.1	-119.27	672.1	-115.88	672.1	-115.04
672.6	-112.73	672.6	-116.73	672.6	-119.06
673.1	-107.66	673.1	-115.39	673.1	-111.22
673.6	-117.26	673.6	-116.71	673.6	-127.66
674.1	-120.62	674.1	-117.81	674.1	-127.13
674.6	-135.41	674.6	-113.84	674.6	-127.16
675.1	-115.22	675.1	-120.2	675.1	-119.47
675.6	-115.5	675.6	-131.05	675.6	-117.07
676.1	-115.5	676.1	-117.25	676.1	-124.55
676.6	-118.97	676.6	-116.3	676.6	-120.01
677.1	-122.04	677.1	-132.41	677.1	-119.28
677.6	-115.2	677.6	-135.1	677.6	-122.24
678.1	-118.91	678.1	-122.81	678.1	-123.66
678.6	-122.44	678.6	-125.43	678.6	-115.5
679.1	-124.21	679.1	-126.88	679.1	-117.02
679.6	-135.34	679.6	-127.63	679.6	-115.98
680.1	-120.44	680.1	-130.61	680.1	-115.07
680.6	-119.1	680.6	-113.58	680.6	-113.14
681.1	-112.27	681.1	-124.53	681.1	-111.83
681.6	-111.45	681.6	-126.75	681.6	-116.75
682.1	-109.96	682.1	-114.23	682.1	-113.01
682.6	-119.18	682.6	-110.68	682.6	-114.56
683.1	-117.99	683.1	-123.92	683.1	-112.87
683.6	-125.15	683.6	-128.86	683.6	-119.77
684.1	-123.73	684.1	-120.78	684.1	-124.49
684.6	-104.36	684.6	-111.05	684.6	-119.02
685.1	-125.39	685.1	-120.64	685.1	-120.29
685.6	-109.91	685.6	-118.32	685.6	-112.55
686.1	-117.21	686.1	-117.4	686.1	-116.22
686.6	-123.72	686.6	-127.54	686.6	-122.27
687.1	-113.54	687.1	-122.47	687.1	-120.43
687.6	-116.04	687.6	-121.19	687.6	-127.39
688.1	-124.4	688.1	-125.66	688.1	-124.48
688.6	-120.84	688.6	-128.04	688.6	-121.85
689.1	-129.95	689.1	-122.87	689.1	-119.23
689.6	-125.22	689.6	-122.96	689.6	-127.05
690.1	-122.56	690.1	-127.78	690.1	-120.97
690.6	-116.59	690.6	-127.64	690.6	-127.17
691.1	-112.1	691.1	-121.46	691.1	-119.07
691.6	-118.02	691.6	-136.69	691.6	-117.28
692.1	-132.12	692.1	-123.64	692.1	-114.71
692.6	-126.85	692.6	-124.6	692.6	-122.15
693.1	-126.33	693.1	-128.29	693.1	-136.38
693.6	-136.13	693.6	-122.41	693.6	-123.14
694.1	-122.46	694.1	-125.53	694.1	-119.88
694.6	-122.68	694.6	-126.53	694.6	-127.1
695.1	-116.97	695.1	-110.27	695.1	-117.44
695.6	-119.09	695.6	-117.83	695.6	-126.83
696.1	-119.99	696.1	-118.59	696.1	-118.73
696.6	-128.17	696.6	-121.31	696.6	-119.85
697.1	-112.21	697.1	-116.23	697.1	-116.4
697.6	-129.02	697.6	-129.16	697.6	-119.13
698.1	-116.62	698.1	-132.06	698.1	-117.51
698.6	-118.06	698.6	-118.9	698.6	-122.57
699.1	-115.02	699.1	-115.56	699.1	-127.87
699.6	-112.72	699.6	-117.9	699.6	-119.19
700.1	-119.52	700.1	-124.58	700.1	-141.15
700.6	-132.39	700.6	-142.08	700.6	-125.87
701.1	-127.38	701.1	-123.04	701.1	-116.69
701.6	-116.62	701.6	-121.92	701.6	-132.1
702.1	-124.66	702.1	-126.6	702.1	-127.02
702.6	-118.15	702.6	-125.31	702.6	-119.47
703.1	-118.97	703.1	-129.81	703.1	-128.76
703.6	-134.97	703.6	-127.99	703.6	-136.68
704.1	-111.63	704.1	-118.41	704.1	-133.38
704.6	-122.66	704.6	-129.52	704.6	-125.67
705.1	-121.18	705.1	-121.93	705.1	-130.45
705.6	-120.87	705.6	-125.67	705.6	-131.07
706.1	-124.34	706.1	-130.88	706.1	-124.49
706.6	-117.76	706.6	-120.53	706.6	-117.93
707.1	-126.77	707.1	-120.78	707.1	-116.73
707.6	-122.01	707.6	-125.05	707.6	-114.67
708.1	-119.66	708.1	-123.1	708.1	-120.03
708.6	-115.92	708.6	-123.77	708.6	-118.84
709.1	-121.68	709.1	-125.42	709.1	-124.94
709.6	-126.36	709.6	-122.27	709.6	-117.81
710.1	-117.27	710.1	-124.71	710.1	-115.91
710.6	-118.63	710.6	-118.27	710.6	-125.31
711.1	-123.72	711.1	-115.08	711.1	-118.62
711.6	-122.91	711.6	-127.51	711.6	-122.63
712.1	-123.42	712.1	-126.58	712.1	-119.76
712.6	-124.64	712.6	-122.25	712.6	-121.78
713.1	-125.62	713.1	-123.52	713.1	-130.49
713.6	-124.48	713.6	-126.24	713.6	-123.35
714.1	-108.51	714.1	-120.88	714.1	-107.71
714.6	-117.8	714.6	-121.74	714.6	-130.44
715.1	-123.23	715.1	-127.27	715.1	-122.21
715.6	-122.83	715.6	-125.49	715.6	-131.5
716.1	-121.78	716.1	-122.45	716.1	-119.74
716.6	-115.57	716.6	-123.11	716.6	-116.9
717.1	-114.95	717.1	-146.02	717.1	-132.17
717.6	-121.26	717.6	-128.56	717.6	-125.5
718.1	-123.86	718.1	-127.77	718.1	-120.33
718.6	-118.27	718.6	-129.79	718.6	-125.85
719.1	-120.69	719.1	-123.23	719.1	-135.09
719.6	-126.33	719.6	-120.91	719.6	-123.77
720.1	-125.33	720.1	-123.72	720.1	-119.79
720.6	-109.58	720.6	-113.15	720.6	-116.79
721.1	-117.25	721.1	-130.27	721.1	-117.88
721.6	-119.75	721.6	-145.29	721.6	-126.16
722.1	-120.95	722.1	-126.62	722.1	-117.59
722.6	-126.66	722.6	-122.04	722.6	-116.96
723.1	-124.83	723.1	-118.7	723.1	-119.23
723.6	-115.05	723.6	-113.48	723.6	-121.03
724.1	-111.21	724.1	-112.87	724.1	-109.51
724.6	-108.91	724.6	-115.77	724.6	-117.29
725.1	-120.99	725.1	-124.01	725.1	-120.04
725.6	-127.12	725.6	-124.53	725.6	-123.2
726.1	-134.76	726.1	-125.08	726.1	-127.59
726.6	-125.8	726.6	-126.05	726.6	-127.59
727.1	-118.89	727.1	-115.46	727.1	-109.53
727.6	-121.62	727.6	-138.46	727.6	-126.83
728.1	-122.95	728.1	-131.89	728.1	-124.19
728.6	-124.21	728.6	-132.43	728.6	-124.46
729.1	-119.56	729.1	-120.13	729.1	-116.46
729.6	-125.25	729.6	-125.51	729.6	-118.72
730.1	-120.2	730.1	-126.4	730.1	-117.69
730.6	-122.35	730.6	-130.42	730.6	-124.61
731.1	-123.36	731.1	-125.22	731.1	-116.05
731.6	-119.54	731.6	-128.38	731.6	-128.05
732.1	-110.58	732.1	-118.45	732.1	-127
732.6	-111.81	732.6	-124.37	732.6	-119.66
733.1	-112.93	733.1	-112.55	733.1	-108.38
733.6	-118	733.6	-131.64	733.6	-120.8
734.1	-115.94	734.1	-121.86	734.1	-113.28
734.6	-128.59	734.6	-137.62	734.6	-131.55
735.1	-115.77	735.1	-126.65	735.1	-119.7
735.6	-116.64	735.6	-124.89	735.6	-118.88
736.1	-113.94	736.1	-128.43	736.1	-108.78
736.6	-119.02	736.6	-122.31	736.6	-121.94
737.1	-119.56	737.1	-122.41	737.1	-123.91
737.6	-118.09	737.6	-120.96	737.6	-126.01
738.1	-117.55	738.1	-123.74	738.1	-119.74
738.6	-132.87	738.6	-133.43	738.6	-126.87
739.1	-123.73	739.1	-132.17	739.1	-118.96
739.6	-128.04	739.6	-133.68	739.6	-126.23
740.1	-115.67	740.1	-131.89	740.1	-119.09
740.6	-138.03	740.6	-133.13	740.6	-132.67
741.1	-117.73	741.1	-129.8	741.1	-120.5
741.6	-114.5	741.6	-130.17	741.6	-122.95
742.1	-114.4	742.1	-119.8	742.1	-118.1
742.6	-118.67	742.6	-131.68	742.6	-129.74
743.1	-120.69	743.1	-130.52	743.1	-124.33
743.6	-128.28	743.6	-126.55	743.6	-122.98
744.1	-117.89	744.1	-121.98	744.1	-115.98
744.6	-120.33	744.6	-129.48	744.6	-131.32
745.1	-118.24	745.1	-135.5	745.1	-122.2
745.6	-124.54	745.6	-131.86	745.6	-120.49
746.1	-121.35	746.1	-143.13	746.1	-124.62
746.6	-130.64	746.6	-120.14	746.6	-116.26
747.1	-119.54	747.1	-114.73	747.1	-130.18
747.6	-128.25	747.6	-138.15	747.6	-130.83
748.1	-127.35	748.1	-125.28	748.1	-128.4
748.6	-114.04	748.6	-121.23	748.6	-115.61
749.1	-132.45	749.1	-129.81	749.1	-124.87
749.6	-124.98	749.6	-138.3	749.6	-125.45
750.1	-126.75	750.1	-133.07	750.1	-133.5
750.6	-114.93	750.6	-116.2	750.6	-112.71
751.1	-124.75	751.1	-134.15	751.1	-129.89
751.6	-124.28	751.6	-128.29	751.6	-129.46
752.1	-120.19	752.1	-128.81	752.1	-114.96
752.6	-124.66	752.6	-126.24	752.6	-123
753.1	-125.32	753.1	-127.93	753.1	-123.24
753.6	-118.37	753.6	-130.93	753.6	-130.87
754.1	-116.18	754.1	-125.26	754.1	-119.42
754.6	-123.02	754.6	-137.66	754.6	-128.46
755.1	-119.03	755.1	-140.41	755.1	-121.29
755.6	-120.11	755.6	-135.14	755.6	-119.03
756.1	-126.95	756.1	-144.63	756.1	-126.22
756.6	-124.95	756.6	-144.11	756.6	-127.52
757.1	-125.09	757.1	-122.2	757.1	-131.81
757.6	-118.74	757.6	-125.2	757.6	-122.78
758.1	-117.41	758.1	-125.29	758.1	-123.5
758.6	-123.21	758.6	-126.98	758.6	-130.41
759.1	-121.75	759.1	-127.21	759.1	-122.78
759.6	-131.65	759.6	-125.27	759.6	-122.1
760.1	-125.49	760.1	-132.47	760.1	-141.63
760.6	-118.44	760.6	-123.44	760.6	-121.14
761.1	-123.11	761.1	-133.22	761.1	-130.48
761.6	-118.14	761.6	-136.16	761.6	-123.48
762.1	-124.08	762.1	-131.42	762.1	-119.37
762.6	-120.48	762.6	-125.54	762.6	-129.25
763.1	-121.05	763.1	-123.74	763.1	-122.67
763.6	-119.44	763.6	-124.45	763.6	-118.84
764.1	-121.89	764.1	-120.3	764.1	-122.46
764.6	-122.5	764.6	-139.35	764.6	-121.67
765.1	-131.86	765.1	-128.42	765.1	-127.72
765.6	-115.13	765.6	-120.42	765.6	-115.39
766.1	-116.33	766.1	-113.24	766.1	-134.58
766.6	-126.37	766.6	-144.13	766.6	-130.3
767.1	-112.14	767.1	-125	767.1	-117.55
767.6	-109.35	767.6	-113.27	767.6	-108.58
768.1	-117.48	768.1	-130.05	768.1	-127.85
768.6	-116.53	768.6	-130.3	768.6	-116.5
769.1	-115.94	769.1	-122.82	769.1	-120.75
769.6	-124.15	769.6	-126.17	769.6	-125.8
770.1	-127.34	770.1	-131.3	770.1	-132.19
770.6	-120.42	770.6	-131.13	770.6	-124.12
771.1	-123.41	771.1	-128.52	771.1	-121.1
771.6	-125.3	771.6	-132.44	771.6	-128.99
772.1	-121.19	772.1	-130.01	772.1	-124.29
772.6	-117.35	772.6	-122.34	772.6	-122.21
773.1	-119.61	773.1	-138.68	773.1	-122.91
773.6	-118.21	773.6	-128.44	773.6	-118.14
774.1	-115.27	774.1	-124.48	774.1	-120.56
774.6	-124.38	774.6	-134.7	774.6	-134.16
775.1	-110.95	775.1	-114.24	775.1	-119.5
775.6	-134.55	775.6	-136.52	775.6	-138.06
776.1	-122.56	776.1	-130.02	776.1	-119.38
776.6	-121.86	776.6	-126.48	776.6	-119.49
777.1	-116.98	777.1	-129.6	777.1	-116.35
777.6	-123.76	777.6	-137.13	777.6	-127.58
778.1	-126.48	778.1	-131.38	778.1	-129.91
778.6	-113	778.6	-114.56	778.6	-126.35
779.1	-113.54	779.1	-124.37	779.1	-118.28
779.6	-121.5	779.6	-139.7	779.6	-133.54
780.1	-113.32	780.1	-126.08	780.1	-124.92
780.6	-118.78	780.6	-144.11	780.6	-117.07
781.1	-108.46	781.1	-125.21	781.1	-110.73
781.6	-115.39	781.6	-126.56	781.6	-118.71
782.1	-118.26	782.1	-129.39	782.1	-126.96
782.6	-114.23	782.6	-120.57	782.6	-114.33
783.1	-109.69	783.1	-120.47	783.1	-112.1
783.6	-129.23	783.6	-124.84	783.6	-125.92
784.1	-122.4	784.1	-126.82	784.1	-123.29
784.6	-119.76	784.6	-128.33	784.6	-117.9
785.1	-122.85	785.1	-131.84	785.1	-119.75
785.6	-111.24	785.6	-116.86	785.6	-118.45
786.1	-111.25	786.1	-114.63	786.1	-117.73
786.6	-109.31	786.6	-119.69	786.6	-112.38
787.1	-108.62	787.1	-123.07	787.1	-110.27
787.6	-112.2	787.6	-122.33	787.6	-113.92
788.1	-110.32	788.1	-119	788.1	-113.07
788.6	-109.38	788.6	-118.96	788.6	-111.72
789.1	-108.75	789.1	-117.14	789.1	-111.91
789.6	-104.38	789.6	-113.03	789.6	-106.65
790.1	-108.27	790.1	-115.22	790.1	-111.71
790.6	-105.73	790.6	-113.55	790.6	-109.91
791.1	-99.3	791.1	-107.26	791.1	-102.85
791.6	-98.47	791.6	-105.87	791.6	-101.91
792.1	-94.4	792.1	-101.99	792.1	-97.9
792.6	-94.88	792.6	-102.45	792.6	-98.36
793.1	-104.86	793.1	-112.49	793.1	-107.93
793.6	-100.59	793.6	-108.21	793.6	-104.01
794.1	-97.06	794.1	-105.27	794.1	-100.38
794.6	-118.89	794.6	-119.36	794.6	-117.25
795.1	-104.44	795.1	-111.24	795.1	-107.65
795.6	-94.68	795.6	-101.99	795.6	-97.95
796.1	-104.29	796.1	-112.04	796.1	-108.05
796.6	-94.35	796.6	-103.31	796.6	-98.08
797.1	-96.82	797.1	-103.51	797.1	-100.6
797.6	-107.06	797.6	-113.8	797.6	-110.55
798.1	-114.98	798.1	-118.02	798.1	-122.73
798.6	-125.53	798.6	-123.19	798.6	-134.45
799.1	-125.87	799.1	-128.41	799.1	-122.57
799.6	-114.56	799.6	-128.14	799.6	-114.82
800.1	-109.22	800.1	-116.9	800.1	-112.61
800.6	-110.2	800.6	-116.39	800.6	-114.79
801.1	-103.24	801.1	-112.28	801.1	-106.97
801.6	-111.92	801.6	-122.24	801.6	-114.34
802.1	-123.6	802.1	-124.27	802.1	-127.02
802.6	-112.35	802.6	-116.81	802.6	-121.51
803.1	-112.34	803.1	-115.56	803.1	-117.87
803.6	-108.47	803.6	-114.46	803.6	-113.47
804.1	-120.32	804.1	-126.74	804.1	-121.76
804.6	-112.73	804.6	-123.48	804.6	-116.47
805.1	-121.29	805.1	-135.41	805.1	-125.97
805.6	-118.25	805.6	-126	805.6	-118.63
806.1	-104.56	806.1	-113.13	806.1	-106.46
806.6	-109.4	806.6	-116.05	806.6	-116.96
807.1	-124.1	807.1	-118.28	807.1	-123.3
807.6	-119.21	807.6	-128.41	807.6	-118.27
808.1	-123.8	808.1	-131.2	808.1	-127.95
808.6	-115.2	808.6	-121.4	808.6	-115.86
809.1	-116.47	809.1	-117.19	809.1	-117
809.6	-119.85	809.6	-120.02	809.6	-113.94
810.1	-115.64	810.1	-125.55	810.1	-117.64
810.6	-108.1	810.6	-114.3	810.6	-109.62
811.1	-116.67	811.1	-126.28	811.1	-119.36
811.6	-122.69	811.6	-134.52	811.6	-125.23
812.1	-126.49	812.1	-125.84	812.1	-126.65
812.6	-123.84	812.6	-129.3	812.6	-124.35
813.1	-119.12	813.1	-125.68	813.1	-122.37
813.6	-112.21	813.6	-118.17	813.6	-114.19
814.1	-106.9	814.1	-112.53	814.1	-109.37
814.6	-125.49	814.6	-130.34	814.6	-129
815.1	-114.88	815.1	-126.66	815.1	-116.88
815.6	-123.2	815.6	-142.44	815.6	-125.02
816.1	-119.33	816.1	-123.2	816.1	-121.39
816.6	-122.8	816.6	-126.49	816.6	-118.04
817.1	-103.28	817.1	-106.83	817.1	-102.23
817.6	-117.83	817.6	-127.26	817.6	-120.14
818.1	-112.19	818.1	-119.82	818.1	-114.02
818.6	-108.23	818.6	-115	818.6	-110.22
819.1	-114.28	819.1	-119.42	819.1	-115.96
819.6	-108.24	819.6	-115.05	819.6	-109.73
820.1	-124.85	820.1	-127.43	820.1	-121.68
820.6	-113.12	820.6	-117.42	820.6	-113.6
821.1	-118.6	821.1	-121.35	821.1	-116.74
821.6	-115.46	821.6	-123.92	821.6	-116.67
822.1	-114.02	822.1	-119.45	822.1	-116.72
822.6	-114.07	822.6	-118.14	822.6	-116.55
823.1	-116.8	823.1	-121.08	823.1	-119.4
823.6	-106.93	823.6	-108.72	823.6	-108.1
824.1	-117.03	824.1	-120.07	824.1	-118.6
824.6	-105.17	824.6	-107.37	824.6	-105.31
825.1	-116.47	825.1	-120.14	825.1	-117.72
825.6	-115.58	825.6	-120.24	825.6	-117.97
826.1	-111.5	826.1	-116.74	826.1	-111.57
826.6	-113.26	826.6	-118.43	826.6	-116.79
827.1	-106.94	827.1	-111.31	827.1	-108.63
827.6	-115.89	827.6	-120.9	827.6	-118.27
828.1	-104.11	828.1	-108.94	828.1	-107.15
828.6	-111.77	828.6	-115.46	828.6	-112.8
829.1	-114.42	829.1	-117.78	829.1	-113.64
829.6	-115.85	829.6	-118.2	829.6	-116.9
830.1	-114.46	830.1	-121.02	830.1	-115.28
830.6	-110.03	830.6	-114.65	830.6	-111.27
831.1	-102.43	831.1	-108.87	831.1	-103.49
831.6	-107.11	831.6	-112.53	831.6	-107.24
832.1	-111.95	832.1	-116.03	832.1	-111.76
832.6	-114.92	832.6	-118.44	832.6	-114.82
833.1	-104.78	833.1	-109.21	833.1	-106.24
833.6	-98.71	833.6	-102.35	833.6	-99.17
834.1	-110.04	834.1	-113.45	834.1	-109.72
834.6	-105.57	834.6	-109.31	834.6	-105.64
835.1	-94.19	835.1	-98.29	835.1	-94.68
835.6	-95.99	835.6	-99.98	835.6	-96.62
836.1	-98.21	836.1	-102.17	836.1	-99.07
836.6	-95.73	836.6	-99.52	836.6	-96.4
837.1	-104	837.1	-107.54	837.1	-104.66
837.6	-95.65	837.6	-99.61	837.6	-96.66
838.1	-95.83	838.1	-99.41	838.1	-96.43
838.6	-106.85	838.6	-110.4	838.6	-107.17
839.1	-100.25	839.1	-103.58	839.1	-100.58
839.6	-113.85	839.6	-118.44	839.6	-115.91
840.1	-108.98	840.1	-111.52	840.1	-109.27
840.6	-99.58	840.6	-103.05	840.6	-100.01
841.1	-97.46	841.1	-100.94	841.1	-97.83
841.6	-112.56	841.6	-117.75	841.6	-113.8
842.1	-110.97	842.1	-114.29	842.1	-111.4
842.6	-107.43	842.6	-110.08	842.6	-108.13
843.1	-103.71	843.1	-107.06	843.1	-104.62
843.6	-107.59	843.6	-111.67	843.6	-108.89
844.1	-106.85	844.1	-110.33	844.1	-107.18
844.6	-105.14	844.6	-108.28	844.6	-105.24
845.1	-103.27	845.1	-106.18	845.1	-103.73
845.6	-126.66	845.6	-136.23	845.6	-133.81
846.1	-108.86	846.1	-113.45	846.1	-110.04
846.6	-110.35	846.6	-115.69	846.6	-112.46
847.1	-108.67	847.1	-111.04	847.1	-108.72
847.6	-113.79	847.6	-116.69	847.6	-113.56
848.1	-104.74	848.1	-106.58	848.1	-103.97
848.6	-110.47	848.6	-113.27	848.6	-112.11
849.1	-111.19	849.1	-115	849.1	-113.77
849.6	-117.05	849.6	-121.32	849.6	-119.76
850.1	-111.82	850.1	-114.79	850.1	-111.39
850.6	-113.79	850.6	-116.63	850.6	-114.63
851.1	-116.21	851.1	-118.64	851.1	-117.13
851.6	-111.83	851.6	-114.36	851.6	-113.01
852.1	-115.24	852.1	-118.39	852.1	-116.49
852.6	-107.65	852.6	-111.8	852.6	-107.18
853.1	-114.69	853.1	-117.64	853.1	-121.8
853.6	-116.7	853.6	-117.87	853.6	-116.78
854.1	-108.2	854.1	-113.11	854.1	-111.82
854.6	-111.83	854.6	-115.94	854.6	-111.82
855.1	-110.33	855.1	-114.09	855.1	-111.11
855.6	-112.09	855.6	-114.69	855.6	-112.92
856.1	-114.09	856.1	-116.84	856.1	-115.13
856.6	-116.08	856.6	-118.79	856.6	-117.88
857.1	-119.8	857.1	-122.93	857.1	-121.66
857.6	-123.92	857.6	-130.54	857.6	-128.05
858.1	-126.14	858.1	-133.51	858.1	-130.78
858.6	-123.63	858.6	-126.55	858.6	-128.25
859.1	-124.32	859.1	-124.14	859.1	-124.89
859.6	-116.32	859.6	-119.17	859.6	-117.15
860.1	-114.03	860.1	-117.87	860.1	-114.54
860.6	-114.62	860.6	-116.94	860.6	-113.53
861.1	-114.86	861.1	-116.53	861.1	-114.99
861.6	-114.67	861.6	-116.43	861.6	-114.72
862.1	-119.79	862.1	-120.45	862.1	-118.55
862.6	-117.77	862.6	-120.69	862.6	-117.5
863.1	-112.81	863.1	-115.54	863.1	-113.02
863.6	-114.95	863.6	-116.24	863.6	-114.29
864.1	-127.41	864.1	-133.24	864.1	-128.93
864.6	-119.28	864.6	-123.49	864.6	-121.67
865.1	-123.63	865.1	-127.9	865.1	-123.75
865.6	-120.51	865.6	-121.4	865.6	-119.63
866.1	-116.17	866.1	-117.59	866.1	-115.86
866.6	-129.84	866.6	-126.62	866.6	-125.88
867.1	-123.67	867.1	-124.23	867.1	-121.94
867.6	-129.01	867.6	-128.65	867.6	-123.39
868.1	-123.65	868.1	-123.68	868.1	-121.35
868.6	-125.4	868.6	-124.57	868.6	-124.61
869.1	-124.22	869.1	-124.43	869.1	-120.23
869.6	-127.13	869.6	-125.98	869.6	-127.28
870.1	-122.41	870.1	-129.6	870.1	-126.2
870.6	-131.09	870.6	-131.29	870.6	-124.23
871.1	-129.02	871.1	-130.46	871.1	-126.71
871.6	-125.62	871.6	-123.6	871.6	-120.34
872.1	-134.94	872.1	-131.68	872.1	-126.16
872.6	-131.28	872.6	-134.92	872.6	-145.51
873.1	-122.5	873.1	-125.45	873.1	-123.3
873.6	-120.42	873.6	-120.53	873.6	-117.98
874.1	-118.37	874.1	-120.29	874.1	-117.31
874.6	-126.14	874.6	-127.39	874.6	-126.26
875.1	-133.68	875.1	-131.41	875.1	-143.05
875.6	-127.12	875.6	-124.55	875.6	-123.56
876.1	-126.98	876.1	-120.71	876.1	-123.77
876.6	-122.04	876.6	-118.73	876.6	-121.58
877.1	-133.16	877.1	-123.12	877.1	-122.4
877.6	-117.71	877.6	-119.36	877.6	-115.92
878.1	-126.8	878.1	-126.68	878.1	-127.1
878.6	-126.67	878.6	-129.9	878.6	-127.27
879.1	-128.74	879.1	-126.2	879.1	-122.53
879.6	-134.47	879.6	-135.77	879.6	-131.05
880.1	-120.88	880.1	-121.81	880.1	-121.84
880.6	-119.39	880.6	-119.42	880.6	-117.98
881.1	-119.4	881.1	-120.8	881.1	-119.17
881.6	-129.64	881.6	-128.06	881.6	-129.33
882.1	-126.62	882.1	-124.26	882.1	-125.05
882.6	-124.14	882.6	-123.03	882.6	-125.73
883.1	-124.8	883.1	-122.67	883.1	-123.49
883.6	-121.8	883.6	-120.29	883.6	-121.88
884.1	-127.58	884.1	-125.42	884.1	-126.46
884.6	-119	884.6	-125.69	884.6	-119.98
885.1	-121.56	885.1	-144.32	885.1	-126.81
885.6	-121.79	885.6	-120.86	885.6	-120.44
886.1	-115.19	886.1	-116.08	886.1	-114.17
886.6	-123.47	886.6	-122.71	886.6	-124.38
887.1	-128.04	887.1	-127.91	887.1	-133.04
887.6	-130.66	887.6	-132.12	887.6	-129.44
888.1	-132.59	888.1	-131.98	888.1	-134.32
888.6	-116.83	888.6	-116.67	888.6	-116.28
889.1	-133.1	889.1	-128.61	889.1	-127.61
889.6	-133.32	889.6	-131.96	889.6	-130.85
890.1	-130.48	890.1	-130.41	890.1	-133.56
890.6	-131.37	890.6	-127.71	890.6	-127.61
891.1	-131.54	891.1	-133.56	891.1	-137.13
891.6	-123	891.6	-123.71	891.6	-120.9
892.1	-128.37	892.1	-128.1	892.1	-123.33
892.6	-137.01	892.6	-130.53	892.6	-131.37
893.1	-132.13	893.1	-127.02	893.1	-130.82
893.6	-126.93	893.6	-123.68	893.6	-125.01
894.1	-111.22	894.1	-124.32	894.1	-113.64
894.6	-126.24	894.6	-126.77	894.6	-128.13
895.1	-123.59	895.1	-122.17	895.1	-123.73
895.6	-121.15	895.6	-117.14	895.6	-125.17
896.1	-125.94	896.1	-126.65	896.1	-127.24
896.6	-135.74	896.6	-128.76	896.6	-131.37
897.1	-130.46	897.1	-135.33	897.1	-129.29
897.6	-125.89	897.6	-129.94	897.6	-126.82
898.1	-121.93	898.1	-124.78	898.1	-123.32
898.6	-134.69	898.6	-131.63	898.6	-131.96
899.1	-128.18	899.1	-127.79	899.1	-133.36
899.6	-132.67	899.6	-133.21	899.6	-129.05
900.1	-127.45	900.1	-125.4	900.1	-126.04
900.6	-131.85	900.6	-134.93	900.6	-133.54
901.1	-128.42	901.1	-124.63	901.1	-124.97
901.6	-125.22	901.6	-123.52	901.6	-125.91
902.1	-133.5	902.1	-126.53	902.1	-126.7
902.6	-128.69	902.6	-143.6	902.6	-130.96
903.1	-122.75	903.1	-125.31	903.1	-124.71
903.6	-119.74	903.6	-122.09	903.6	-121.32
904.1	-124.85	904.1	-126.74	904.1	-129.44
904.6	-128.87	904.6	-125.89	904.6	-128.96
905.1	-127.62	905.1	-124.3	905.1	-129.7
905.6	-125.6	905.6	-122.78	905.6	-127.16
906.1	-139.97	906.1	-127.15	906.1	-124.59
906.6	-125.91	906.6	-137.37	906.6	-127.96
907.1	-131.48	907.1	-129.47	907.1	-126.65
907.6	-129.18	907.6	-124.64	907.6	-124.74
908.1	-124.28	908.1	-121.33	908.1	-123.94
908.6	-137.59	908.6	-131.36	908.6	-129.5
909.1	-120.21	909.1	-124.79	909.1	-121.21
909.6	-127.45	909.6	-123.38	909.6	-122.65
910.1	-132.42	910.1	-121.4	910.1	-123.24
910.6	-129.2	910.6	-127.28	910.6	-127.55
911.1	-128.94	911.1	-136.11	911.1	-126.46
911.6	-123.72	911.6	-125.85	911.6	-125.67
912.1	-126.03	912.1	-136.79	912.1	-126.54
912.6	-130.99	912.6	-129.4	912.6	-134.1
913.1	-122.93	913.1	-119.41	913.1	-120.44
913.6	-122.7	913.6	-125.21	913.6	-125.45
914.1	-117.44	914.1	-119.76	914.1	-118.65
914.6	-122.68	914.6	-123.63	914.6	-124.05
915.1	-133.66	915.1	-131.91	915.1	-128.48
915.6	-128.09	915.6	-126.12	915.6	-127.12
916.1	-125.06	916.1	-125.51	916.1	-123.84
916.6	-131.67	916.6	-135.46	916.6	-136.33
917.1	-133.28	917.1	-129.72	917.1	-129.47
917.6	-126.73	917.6	-119.26	917.6	-120.01
918.1	-124.72	918.1	-123.69	918.1	-127.89
918.6	-127.5	918.6	-134.83	918.6	-130.66
919.1	-131.25	919.1	-133.86	919.1	-132.34
919.6	-132.48	919.6	-128.78	919.6	-129.4
920.1	-131.16	920.1	-129.43	920.1	-133.24
920.6	-123.55	920.6	-122.59	920.6	-122.65
921.1	-129.83	921.1	-132.4	921.1	-132.63
921.6	-129.98	921.6	-128.21	921.6	-127.79
922.1	-129.12	922.1	-132.34	922.1	-139.5
922.6	-136.78	922.6	-124.77	922.6	-136.7
923.1	-116.69	923.1	-114.17	923.1	-115.85
923.6	-118.61	923.6	-121.01	923.6	-127.87
924.1	-117.7	924.1	-119.39	924.1	-126.52
924.6	-137.84	924.6	-129.44	924.6	-139.61
925.1	-145.27	925.1	-137.8	925.1	-142.74
925.6	-126.51	925.6	-123.59	925.6	-126.41
926.1	-133.39	926.1	-137.44	926.1	-135.68
926.6	-125.15	926.6	-125.07	926.6	-124.89
927.1	-124.95	927.1	-124.71	927.1	-125.42
927.6	-139.65	927.6	-129.62	927.6	-127.45
928.1	-123.62	928.1	-129.31	928.1	-122.77
928.6	-137.92	928.6	-128.26	928.6	-130.5
929.1	-129.34	929.1	-126.87	929.1	-127.1
929.6	-122.84	929.6	-128.09	929.6	-137.27
930.1	-129.08	930.1	-135.73	930.1	-133.04
930.6	-140.91	930.6	-136.02	930.6	-138.06
931.1	-121.28	931.1	-119.25	931.1	-122.58
931.6	-133.3	931.6	-137.35	931.6	-136.61
932.1	-132.31	932.1	-131.69	932.1	-136.98
932.6	-131.19	932.6	-127.85	932.6	-127.71
933.1	-131.22	933.1	-138.14	933.1	-142.83
933.6	-130.46	933.6	-132.6	933.6	-138
934.1	-123.06	934.1	-120.4	934.1	-124.02
934.6	-128.75	934.6	-129.74	934.6	-135.44
935.1	-122.67	935.1	-121.79	935.1	-122.94
935.6	-134.14	935.6	-125.39	935.6	-130.4
936.1	-138.35	936.1	-132.61	936.1	-129.31
936.6	-122.79	936.6	-121.99	936.6	-124.55
937.1	-133.66	937.1	-128.04	937.1	-131.21
937.6	-131.89	937.6	-124.29	937.6	-119.61
938.1	-129.29	938.1	-128.43	938.1	-131.17
938.6	-133.29	938.6	-128.61	938.6	-134.06
939.1	-126.95	939.1	-125.99	939.1	-129.02
939.6	-128.62	939.6	-126.43	939.6	-129.58
940.1	-137.6	940.1	-136.12	940.1	-149.32
940.6	-131.82	940.6	-128.58	940.6	-134.06
941.1	-127.94	941.1	-124.35	941.1	-147.29
941.6	-123.3	941.6	-124.12	941.6	-128.47
942.1	-128.71	942.1	-128.68	942.1	-136.04
942.6	-124.99	942.6	-122.84	942.6	-123.95
943.1	-113.32	943.1	-114.62	943.1	-123.96
943.6	-112.94	943.6	-112.23	943.6	-118.18
944.1	-120.21	944.1	-120.19	944.1	-122.39
944.6	-121.31	944.6	-120.51	944.6	-126.06
945.1	-125.14	945.1	-123.1	945.1	-129.2
945.6	-131.22	945.6	-126.19	945.6	-128.85
946.1	-140.74	946.1	-139.34	946.1	-136.48
946.6	-124.39	946.6	-121.64	946.6	-128.17
947.1	-121.57	947.1	-119.32	947.1	-126.19
947.6	-127.23	947.6	-123.86	947.6	-128.96
948.1	-122.77	948.1	-132.23	948.1	-135.48
948.6	-123.52	948.6	-127.86	948.6	-127.08
949.1	-126.39	949.1	-123.68	949.1	-129.05
949.6	-132.38	949.6	-136.31	949.6	-132.38
950.1	-124.36	950.1	-124.35	950.1	-135.02
950.6	-127.71	950.6	-124.1	950.6	-131.54
951.1	-125.07	951.1	-128.3	951.1	-129.99
951.6	-121.29	951.6	-118.51	951.6	-126.81
952.1	-145.55	952.1	-139.96	952.1	-135.09
952.6	-123.25	952.6	-122.6	952.6	-135.64
953.1	-121.34	953.1	-137.6	953.1	-128.74
953.6	-133.27	953.6	-128.25	953.6	-129.84
954.1	-125.43	954.1	-122.28	954.1	-127.29
954.6	-129.38	954.6	-128.33	954.6	-134.12
955.1	-128.26	955.1	-126.79	955.1	-131.97
955.6	-135.26	955.6	-131.78	955.6	-135.18
956.1	-126.02	956.1	-126.64	956.1	-139.93
956.6	-122.88	956.6	-120.41	956.6	-130.13
957.1	-123.24	957.1	-121.16	957.1	-129.01
957.6	-123.51	957.6	-126.51	957.6	-154.53
958.1	-133.2	958.1	-131.01	958.1	-138.44
958.6	-123.76	958.6	-122.52	958.6	-129.78
959.1	-118.48	959.1	-117.57	959.1	-123.86
959.6	-124.48	959.6	-122.52	959.6	-130.24
960.1	-113.95	960.1	-112.2	960.1	-119.76
960.6	-117.19	960.6	-115.74	960.6	-124.07
961.1	-124.11	961.1	-121.63	961.1	-131.13
961.6	-120.21	961.6	-119.25	961.6	-132.04
962.1	-121.49	962.1	-122.52	962.1	-139.68
962.6	-131.33	962.6	-129.99	962.6	-136.4
963.1	-130.35	963.1	-128.25	963.1	-136.04
963.6	-129.59	963.6	-124.88	963.6	-129.98
964.1	-126.83	964.1	-126.59	964.1	-148.89
964.6	-118.43	964.6	-117.37	964.6	-130.42
965.1	-122.47	965.1	-120.61	965.1	-130.16
965.6	-118.91	965.6	-116.64	965.6	-126.92
966.1	-121.07	966.1	-122.37	966.1	-131.93
966.6	-119.39	966.6	-118.66	966.6	-129.42
967.1	-116.99	967.1	-114.97	967.1	-124.73
967.6	-120.04	967.6	-119.75	967.6	-132.29
968.1	-114.99	968.1	-112.8	968.1	-120.65
968.6	-105.59	968.6	-104.63	968.6	-117.47
969.1	-120.95	969.1	-120.2	969.1	-126.28
969.6	-115.39	969.6	-114.24	969.6	-123.28
970.1	-115.8	970.1	-115.21	970.1	-126.28
970.6	-112.96	970.6	-112.6	970.6	-125.89
971.1	-111.87	971.1	-112.06	971.1	-123.53
971.6	-115.96	971.6	-119.42	971.6	-137.72
972.1	-114.47	972.1	-112.5	972.1	-123.76
972.6	-111.52	972.6	-110.98	972.6	-122.2
973.1	-115.53	973.1	-115.5	973.1	-124.58
973.6	-97.49	973.6	-97.14	973.6	-109.1
974.1	-103.7	974.1	-103.04	974.1	-114.91
974.6	-98.22	974.6	-97.73	974.6	-110.44
975.1	-123.63	975.1	-122.52	975.1	-132.35
975.6	-107.03	975.6	-106.76	975.6	-118.04
976.1	-106.36	976.1	-106.24	976.1	-120.27
976.6	-117.64	976.6	-117.93	976.6	-134.4
977.1	-110.65	977.1	-110.33	977.1	-123.07
977.6	-106.92	977.6	-106.84	977.6	-119.57
978.1	-113.68	978.1	-114.12	978.1	-127.73
978.6	-108.52	978.6	-108.47	978.6	-122.14
979.1	-107.59	979.1	-106.45	979.1	-117.91
979.6	-114.8	979.6	-114.53	979.6	-125.92
980.1	-139.73	980.1	-143.7	980.1	-142.63
980.6	-123.38	980.6	-122.06	980.6	-131.85
981.1	-111.13	981.1	-111.12	981.1	-125.11
981.6	-114.26	981.6	-113.82	981.6	-127.66
982.1	-119.54	982.1	-119.83	982.1	-137.11
982.6	-117.64	982.6	-119.58	982.6	-150.09
983.1	-115.88	983.1	-117.94	983.1	-132.05
983.6	-113.39	983.6	-114.46	983.6	-134.52
984.1	-110.36	984.1	-112.02	984.1	-127.34
984.6	-122.35	984.6	-122.85	984.6	-128.8
985.1	-118.77	985.1	-118.86	985.1	-119.36
985.6	-131.35	985.6	-130.98	985.6	-132.41
986.1	-122.69	986.1	-123.1	986.1	-134.52
986.6	-116.4	986.6	-117.68	986.6	-127.84
987.1	-126.19	987.1	-129.31	987.1	-128.16
987.6	-121.02	987.6	-126.72	987.6	-135.46
988.1	-122.35	988.1	-124.26	988.1	-137.49
988.6	-121.09	988.6	-119.97	988.6	-128.2
989.1	-121.2	989.1	-122.69	989.1	-138.7
989.6	-125.97	989.6	-127.79	989.6	-135.93
990.1	-126.5	990.1	-123.51	990.1	-135.01
990.6	-123.67	990.6	-121.9	990.6	-137.74
991.1	-125.12	991.1	-128.29	991.1	-130.93
991.6	-122.07	991.6	-125.4	991.6	-145.62
992.1	-125.55	992.1	-130.85	992.1	-142.44
992.6	-125.51	992.6	-122.76	992.6	-129.76
993.1	-117.66	993.1	-119.29	993.1	-131.68
993.6	-121.12	993.6	-123.11	993.6	-135.64
994.1	-122.33	994.1	-123.12	994.1	-138.2
994.6	-126.58	994.6	-126.63	994.6	-137.19
995.1	-126.96	995.1	-132	995.1	-142.64
995.6	-124.61	995.6	-124.61	995.6	-129.31
996.1	-140.93	996.1	-137.34	996.1	-131.22
996.6	-125.73	996.6	-122.17	996.6	-139.63
997.1	-120.4	997.1	-120.77	997.1	-128.29
997.6	-130.65	997.6	-133.14	997.6	-139.3
998.1	-119.88	998.1	-121.39	998.1	-137.05
998.6	-118.05	998.6	-116.98	998.6	-132.92
999.1	-119.91	999.1	-123.84	999.1	-131.63
999.6	-121.06	999.6	-120.02	999.6	-126.88
[truncated: 2,001 more rows]
