# Supplementary material for: Feature extraction and pattern recognition of gas pipeline flow noise signals in a strong noisy background
Source: PeerJ Comput Sci. 2024 Jul 5;10:e2087. doi: 10.7717/peerj-cs.2087 (PMC11232584; doi:10.7717/peerj-cs.2087)
Supplement: Data S1 [file peerj-cs-10-2087-s001.zip › data/Soil Porosity of 0.6.xlsx]

## Sheet: Sheet1
0.1	95.67	0.1	83.35	0.1	90.28
0.6	82.32	0.6	89.42	0.6	95.23
1.1	-0.88	1.1	-2.85	1.1	-7.05
1.6	-2.58	1.6	-19.31	1.6	-4.14
2.1	-4.75	2.1	-1.46	2.1	5.72
2.6	-4.21	2.6	-6.22	2.6	-5.45
3.1	0.16	3.1	-0.74	3.1	-2.52
3.6	-10.88	3.6	-5.99	3.6	-1.83
4.1	-14.78	4.1	-16.63	4.1	-14.09
4.6	-9.6	4.6	-8.7	4.6	-7.77
5.1	-11.19	5.1	-17.53	5.1	-19.21
5.6	2.54	5.6	-0.23	5.6	-4.17
6.1	-5.77	6.1	-3.86	6.1	-2.91
6.6	-9.68	6.6	-13.28	6.6	-11.82
7.1	-6.58	7.1	-5.42	7.1	-4.76
7.6	-9.65	7.6	-12.43	7.6	-15.75
8.1	-10.32	8.1	-9.97	8.1	-10.12
8.6	-21.97	8.6	-19.68	8.6	-17.7
9.1	-11.62	9.1	-8.93	9.1	-7.56
9.6	-10.68	9.6	-11.43	9.6	-10.42
10.1	-24.06	10.1	-24.29	10.1	-24.61
10.6	-31.07	10.6	-22.76	10.6	-17.55
11.1	-20.03	11.1	-23.54	11.1	-29.94
11.6	-18.96	11.6	-20.52	11.6	-21.88
12.1	-10.33	12.1	-11.09	12.1	-13.03
12.6	-16.6	12.6	-15.82	12.6	-15.94
13.1	-16.01	13.1	-14.92	13.1	-14.59
13.6	-16.34	13.6	-15.76	13.6	-16.08
14.1	-16.83	14.1	-18.38	14.1	-20.43
14.6	-31.44	14.6	-34.4	14.6	-40.27
15.1	-26.36	15.1	-32.08	15.1	-23.43
15.6	-21.74	15.6	-22.66	15.6	-23.93
16.1	-17.28	16.1	-18.75	16.1	-20.18
16.6	-15.07	16.6	-16.47	16.6	-18.66
17.1	-22.03	17.1	-23.09	17.1	-24.39
17.6	-33.79	17.6	-32.48	17.6	-24.43
18.1	-20.27	18.1	-18.71	18.1	-18.49
18.6	-36.21	18.6	-33.79	18.6	-29.16
19.1	-15.98	19.1	-17.69	19.1	-20.29
19.6	-18.72	19.6	-20.69	19.6	-21.99
20.1	-18.75	20.1	-19.88	20.1	-20.71
20.6	-24.04	20.6	-25.53	20.6	-27.14
21.1	-31.64	21.1	-27.37	21.1	-20.98
21.6	-30.52	21.6	-34.46	21.6	-37.76
22.1	-26.68	22.1	-23.32	22.1	-21.89
22.6	-25.41	22.6	-26.26	22.6	-27.79
23.1	-31.19	23.1	-41.18	23.1	-30.49
23.6	-20.86	23.6	-23.5	23.6	-27.26
24.1	-22.13	24.1	-20.87	24.1	-20.56
24.6	-32.29	24.6	-28.58	24.6	-27.04
25.1	-26.46	25.1	-24.84	25.1	-24.15
25.6	-20	25.6	-19.46	25.6	-19.71
26.1	-36.59	26.1	-35.9	26.1	-35.6
26.6	-32.79	26.6	-31.64	26.6	-30.98
27.1	-23.49	27.1	-21.53	27.1	-21.43
27.6	-30.6	27.6	-22.38	27.6	-20.09
28.1	-31.57	28.1	-32.99	28.1	-31.87
28.6	-20.79	28.6	-21.48	28.6	-22.28
29.1	-30.04	29.1	-29.4	29.1	-28.47
29.6	-28.35	29.6	-28.88	29.6	-29.27
30.1	-29.3	30.1	-22.44	30.1	-20.88
30.6	-32.2	30.6	-28.85	30.6	-27.14
31.1	-26.67	31.1	-23.93	31.1	-23.92
31.6	-36.67	31.6	-48.14	31.6	-45.48
32.1	-40.24	32.1	-39.45	32.1	-38.7
32.6	-30.88	32.6	-27.43	32.6	-27.08
33.1	-31.54	33.1	-26.1	33.1	-24.65
33.6	-26.07	33.6	-26.34	33.6	-25.11
34.1	-27.97	34.1	-26.13	34.1	-24.08
34.6	-36.14	34.6	-29.89	34.6	-27.28
35.1	-41.11	35.1	-32.25	35.1	-31.42
35.6	-35.78	35.6	-31.69	35.6	-30.1
36.1	-30.63	36.1	-28.95	36.1	-29.25
36.6	-41.82	36.6	-33.42	36.6	-35.01
37.1	-50.51	37.1	-52.73	37.1	-47.8
37.6	-30.33	37.6	-27.73	37.6	-26.79
38.1	-32.03	38.1	-27.57	38.1	-27.66
38.6	-26.67	38.6	-25.58	38.6	-24.67
39.1	-27.75	39.1	-25.11	39.1	-25.93
39.6	-20.03	39.6	-16.06	39.6	-17.93
40.1	-32.39	40.1	-29.98	40.1	-31.35
40.6	-22.38	40.6	-19.53	40.6	-21.61
41.1	-26.33	41.1	-23.05	41.1	-25.48
41.6	-35.64	41.6	-31.75	41.6	-35.2
42.1	-23.13	42.1	-20.52	42.1	-23.36
42.6	-31.82	42.6	-29.39	42.6	-32.41
43.1	-30.6	43.1	-29.03	43.1	-32.56
43.6	-9.12	43.6	-6.94	43.6	-10.1
44.1	-11.91	44.1	-9.92	44.1	-13.48
44.6	-33.98	44.6	-33.42	44.6	-44.56
45.1	-19.35	45.1	-17.61	45.1	-21.42
45.6	-26.98	45.6	-25.92	45.6	-30.53
46.1	-22.87	46.1	-21.75	46.1	-28.35
46.6	-21.96	46.6	-21.28	46.6	-29.18
47.1	-23.41	47.1	-22.35	47.1	-27.42
47.6	-18.55	47.6	-17.51	47.6	-22.32
48.1	-21.76	48.1	-20.77	48.1	-25.1
48.6	-27.87	48.6	-26.82	48.6	-28.74
49.1	-35.56	49.1	-35.21	49.1	-40.38
49.6	-23.47	49.6	-22.24	49.6	-24.88
50.1	-46.34	50.1	-49.31	50.1	-53.92
50.6	-26.37	50.6	-24.78	50.6	-27.29
51.1	-33.5	51.1	-33.07	51.1	-37.21
51.6	-22.08	51.6	-20.88	51.6	-24.01
52.1	-39.17	52.1	-39.08	52.1	-43.97
52.6	-37.27	52.6	-36.2	52.6	-38.1
53.1	-36.25	53.1	-34.32	53.1	-35.27
53.6	-31.52	53.6	-31.86	53.6	-35.66
54.1	-35.31	54.1	-33.11	54.1	-34.5
54.6	-30.42	54.6	-29.47	54.6	-32.57
55.1	-28.76	55.1	-27.19	55.1	-29.26
55.6	-27.6	55.6	-28.17	55.6	-35.22
56.1	-27.53	56.1	-26.12	56.1	-29.39
56.6	-47.36	56.6	-47	56.6	-49.55
57.1	-38.79	57.1	-37.59	57.1	-39.41
57.6	-35.55	57.6	-36.84	57.6	-40.59
58.1	-34.88	58.1	-36.54	58.1	-46.53
58.6	-37.92	58.6	-36.86	58.6	-40.92
59.1	-39.46	59.1	-39.93	59.1	-46.28
59.6	-42.33	59.6	-42.53	59.6	-48.83
60.1	-35.78	60.1	-36.08	60.1	-40.71
60.6	-33.22	60.6	-31.91	60.6	-34.76
61.1	-33.37	61.1	-29.37	61.1	-29.5
61.6	-33.67	61.6	-32.02	61.6	-34.11
62.1	-40.99	62.1	-47.1	62.1	-49.47
62.6	-33.99	62.6	-36.76	62.6	-36.73
63.1	-38.42	63.1	-47.54	63.1	-42.86
63.6	-41.88	63.6	-41.77	63.6	-44.32
64.1	-38.83	64.1	-41.9	64.1	-55.36
64.6	-40.46	64.6	-42.24	64.6	-50.18
65.1	-39.92	65.1	-39.11	65.1	-48.14
65.6	-49.34	65.6	-47.57	65.6	-46.37
66.1	-43.81	66.1	-51.83	66.1	-46.95
66.6	-41.01	66.6	-40.54	66.6	-46.41
67.1	-39.96	67.1	-44.61	67.1	-59.6
67.6	-42.49	67.6	-50.8	67.6	-48.27
68.1	-42.57	68.1	-45.95	68.1	-72.7
68.6	-43.94	68.6	-44.45	68.6	-50.41
69.1	-45.5	69.1	-39.1	69.1	-38.08
69.6	-42.55	69.6	-45.6	69.6	-64.4
70.1	-43.81	70.1	-42.99	70.1	-43.37
70.6	-44.14	70.6	-52.94	70.6	-43.45
71.1	-37.77	71.1	-46.45	71.1	-44.18
71.6	-37.41	71.6	-45.6	71.6	-45.24
72.1	-60.26	72.1	-46.87	72.1	-42.08
72.6	-49.48	72.6	-64.66	72.6	-47.29
73.1	-43.73	73.1	-46.79	73.1	-54.02
73.6	-51.8	73.6	-52.3	73.6	-59.65
74.1	-46	74.1	-54.36	74.1	-50.73
74.6	-51.33	74.6	-65.81	74.6	-48.38
75.1	-48.44	75.1	-63.2	75.1	-48.43
75.6	-46.29	75.6	-51.14	75.6	-51.54
76.1	-59.87	76.1	-50.96	76.1	-44.81
76.6	-45.71	76.6	-48.6	76.6	-47.03
77.1	-42.03	77.1	-50.2	77.1	-49.22
77.6	-56.66	77.6	-50.05	77.6	-45.27
78.1	-52.37	78.1	-46.19	78.1	-44.45
78.6	-51.14	78.6	-41.6	78.6	-37.65
79.1	-52.52	79.1	-48.93	79.1	-43.34
79.6	-41.96	79.6	-37.47	79.6	-31.31
80.1	-38.68	80.1	-45.23	80.1	-47.97
80.6	-50.29	80.6	-54.65	80.6	-67.23
81.1	-61.12	81.1	-53.88	81.1	-55.15
81.6	-42.95	81.6	-53.88	81.6	-47.01
82.1	-50.85	82.1	-49.31	82.1	-44.51
82.6	-45.05	82.6	-47.31	82.6	-47.18
83.1	-43.92	83.1	-51.03	83.1	-45.18
83.6	-38.41	83.6	-55.57	83.6	-39.82
84.1	-45.13	84.1	-62.53	84.1	-47.02
84.6	-48.66	84.6	-56.7	84.6	-48.89
85.1	-47.55	85.1	-51.24	85.1	-50.34
85.6	-43.73	85.6	-48.12	85.6	-40.82
86.1	-48.54	86.1	-43.64	86.1	-38.94
86.6	-46.18	86.6	-64.35	86.6	-49.4
87.1	-47.38	87.1	-57.35	87.1	-53.75
87.6	-53.85	87.6	-70.92	87.6	-52.8
88.1	-53.64	88.1	-50.06	88.1	-43.62
88.6	-47.83	88.6	-47.66	88.6	-41.48
89.1	-37.27	89.1	-44.41	89.1	-33.95
89.6	-37.15	89.6	-65.33	89.6	-37.88
90.1	-43.58	90.1	-59.58	90.1	-44.16
90.6	-37.22	90.6	-49.66	90.6	-35.49
91.1	-39.16	91.1	-54.74	91.1	-38.36
91.6	-36.21	91.6	-55.31	91.6	-36.09
92.1	-40.24	92.1	-57.89	92.1	-39.8
92.6	-39.56	92.6	-57.96	92.6	-39.26
93.1	-41.75	93.1	-69.17	93.1	-42.96
93.6	-49.87	93.6	-58.27	93.6	-50.15
94.1	-45.4	94.1	-57.53	94.1	-44.35
94.6	-32.09	94.6	-45.29	94.6	-31.09
95.1	-36	95.1	-54.12	95.1	-36.04
95.6	-50.69	95.6	-72.36	95.6	-53.61
96.1	-52.6	96.1	-60.21	96.1	-49.78
96.6	-37.86	96.6	-49.37	96.6	-36.71
97.1	-34.03	97.1	-50.81	97.1	-33.95
97.6	-33.2	97.6	-46.42	97.6	-32.3
98.1	-34.63	98.1	-47.86	98.1	-33.91
98.6	-52.01	98.6	-64.38	98.6	-51.71
99.1	-37.54	99.1	-61.85	99.1	-38.5
99.6	-32.38	99.6	-56.63	99.6	-33.36
100.1	-28.75	100.1	-46.83	100.1	-28.91
100.6	-36.42	100.6	-50.65	100.6	-35.9
101.1	-32.52	101.1	-49.26	101.1	-32.53
101.6	-35.98	101.6	-54.1	101.6	-36.14
102.1	-32.2	102.1	-67.87	102.1	-33.91
102.6	-36.84	102.6	-46.4	102.6	-34.4
103.1	-36.9	103.1	-51.04	103.1	-38.02
103.6	-40.67	103.6	-56.39	103.6	-40.65
104.1	-41.24	104.1	-52.76	104.1	-42.58
104.6	-44.22	104.6	-58.62	104.6	-46.98
105.1	-43.83	105.1	-61.09	105.1	-49.11
105.6	-44.6	105.6	-55.46	105.6	-44.08
106.1	-46.05	106.1	-55.99	106.1	-52.76
106.6	-43.49	106.6	-60.83	106.6	-43.83
107.1	-42.92	107.1	-54.81	107.1	-42.01
107.6	-46.98	107.6	-60.31	107.6	-46.34
108.1	-50.13	108.1	-70.25	108.1	-51.95
108.6	-47.51	108.6	-68.86	108.6	-49.03
109.1	-43.5	109.1	-70.82	109.1	-45.38
109.6	-41.76	109.6	-72.96	109.6	-43.69
110.1	-61.75	110.1	-63.38	110.1	-68.19
110.6	-47.74	110.6	-62.38	110.6	-51.37
111.1	-52.21	111.1	-58.49	111.1	-51.39
111.6	-47.85	111.6	-70.14	111.6	-49.47
112.1	-54.38	112.1	-60.7	112.1	-78.71
112.6	-61.99	112.6	-60.04	112.6	-53.85
113.1	-51.09	113.1	-55.04	113.1	-46.7
113.6	-58.16	113.6	-61.6	113.6	-53.54
114.1	-63.47	114.1	-56.69	114.1	-52.08
114.6	-55.48	114.6	-63.96	114.6	-52.96
115.1	-53.65	115.1	-61.32	115.1	-51.2
115.6	-53.55	115.6	-65.07	115.6	-63.18
116.1	-55.95	116.1	-71.25	116.1	-60.08
116.6	-59.04	116.6	-60.81	116.6	-64.89
117.1	-51.73	117.1	-55.01	117.1	-46.96
117.6	-53.27	117.6	-62.66	117.6	-54.79
118.1	-51.37	118.1	-77.55	118.1	-53.21
118.6	-60.86	118.6	-66.8	118.6	-61.02
119.1	-70.77	119.1	-70.76	119.1	-65.12
119.6	-55.99	119.6	-65.08	119.6	-54.68
120.1	-57.59	120.1	-62.8	120.1	-55.88
120.6	-58.05	120.6	-74.67	120.6	-58.79
121.1	-51.36	121.1	-67.56	121.1	-54.42
121.6	-57.23	121.6	-67.22	121.6	-68.97
122.1	-57.31	122.1	-70.35	122.1	-58.13
122.6	-47.34	122.6	-61.37	122.6	-52.12
123.1	-59.12	123.1	-68.86	123.1	-58.89
123.6	-62.66	123.6	-65.74	123.6	-58.12
124.1	-66.18	124.1	-72.3	124.1	-72.41
124.6	-69	124.6	-72.36	124.6	-76.18
125.1	-66.2	125.1	-66.93	125.1	-60.04
125.6	-55.2	125.6	-60.64	125.6	-53.06
126.1	-63.03	126.1	-63.19	126.1	-62.38
126.6	-72.04	126.6	-69.12	126.6	-64.27
127.1	-63.21	127.1	-64.47	127.1	-59.78
127.6	-71.87	127.6	-79.83	127.6	-76.01
128.1	-72.09	128.1	-67.7	128.1	-61.73
128.6	-68.71	128.6	-68.51	128.6	-75.38
129.1	-62.25	129.1	-66.2	129.1	-61.08
129.6	-50.42	129.6	-73.33	129.6	-54.08
130.1	-65.67	130.1	-77.1	130.1	-67.35
130.6	-54.45	130.6	-61.88	130.6	-65.99
131.1	-63.08	131.1	-70.17	131.1	-60.74
131.6	-58.8	131.6	-69.75	131.6	-64.65
132.1	-61.34	132.1	-94.32	132.1	-64.87
132.6	-54.37	132.6	-66.97	132.6	-61.24
133.1	-60.75	133.1	-64.83	133.1	-56.5
133.6	-62.85	133.6	-62.8	133.6	-60.9
134.1	-61.56	134.1	-78.03	134.1	-61.28
134.6	-88.76	134.6	-79.27	134.6	-79.83
135.1	-64.92	135.1	-73.27	135.1	-68.06
135.6	-66.03	135.6	-67.62	135.6	-69.58
136.1	-61.92	136.1	-65.32	136.1	-64.41
136.6	-58.61	136.6	-80.64	136.6	-61.17
137.1	-60.94	137.1	-70.99	137.1	-67.25
137.6	-49.75	137.6	-62.33	137.6	-55.31
138.1	-61.24	138.1	-84.32	138.1	-67.44
138.6	-64.31	138.6	-77.47	138.6	-72.42
139.1	-67.99	139.1	-74.91	139.1	-71.48
139.6	-62.02	139.6	-68.37	139.6	-60.87
140.1	-55.5	140.1	-74.36	140.1	-56.46
140.6	-62.73	140.6	-71.16	140.6	-70.37
141.1	-73.26	141.1	-83.35	141.1	-74.74
141.6	-63.95	141.6	-76.96	141.6	-64.17
142.1	-69.14	142.1	-75.53	142.1	-79.89
142.6	-62.43	142.6	-64.92	142.6	-59.93
143.1	-67.12	143.1	-64.82	143.1	-61.02
143.6	-67.59	143.6	-70.19	143.6	-64.63
144.1	-56.64	144.1	-61.46	144.1	-73.79
144.6	-66.18	144.6	-70.33	144.6	-66.91
145.1	-67.1	145.1	-76.36	145.1	-76.27
145.6	-78.63	145.6	-74.65	145.6	-71.33
146.1	-72.59	146.1	-76.06	146.1	-76.32
146.6	-70.72	146.6	-70.77	146.6	-75.48
147.1	-70.21	147.1	-75.86	147.1	-77.82
147.6	-66.31	147.6	-76.24	147.6	-73.49
148.1	-68.37	148.1	-73.32	148.1	-85.56
148.6	-76.38	148.6	-73.97	148.6	-72.32
149.1	-63.42	149.1	-82.14	149.1	-65.43
149.6	-74.35	149.6	-78.8	149.6	-76.43
150.1	-67.76	150.1	-78.86	150.1	-74.95
150.6	-68.96	150.6	-77.23	150.6	-79.35
151.1	-63.48	151.1	-74.84	151.1	-71.01
151.6	-66.82	151.6	-68.1	151.6	-65.82
152.1	-67.45	152.1	-69.07	152.1	-66.91
152.6	-69.1	152.6	-70.58	152.6	-64.08
153.1	-70.8	153.1	-76.85	153.1	-78.84
153.6	-67.98	153.6	-85.28	153.6	-71.19
154.1	-80.3	154.1	-73.6	154.1	-70
154.6	-74.98	154.6	-68.13	154.6	-64.56
155.1	-68.4	155.1	-70.75	155.1	-66.49
155.6	-70.92	155.6	-71.83	155.6	-71.46
156.1	-67.31	156.1	-69.47	156.1	-77.87
156.6	-91.23	156.6	-70.9	156.6	-70.95
157.1	-65.29	157.1	-84.84	157.1	-68.85
157.6	-73.79	157.6	-75.43	157.6	-71.87
158.1	-61.65	158.1	-74.82	158.1	-64.05
158.6	-64.94	158.6	-76.5	158.6	-68.36
159.1	-67.77	159.1	-79.72	159.1	-72.69
159.6	-76.46	159.6	-71.69	159.6	-68.28
160.1	-86.11	160.1	-71.73	160.1	-71.49
160.6	-82.26	160.6	-93.84	160.6	-83.74
161.1	-70.13	161.1	-75.3	161.1	-86.62
161.6	-62.23	161.6	-63.36	161.6	-71.99
162.1	-63.58	162.1	-71.9	162.1	-73.63
162.6	-80.16	162.6	-83.9	162.6	-87.35
163.1	-72.01	163.1	-79.19	163.1	-73.57
163.6	-101.36	163.6	-72.94	163.6	-71.5
164.1	-78.86	164.1	-83.55	164.1	-83.12
164.6	-75.21	164.6	-81.48	164.6	-79.81
165.1	-65.66	165.1	-68.65	165.1	-75.52
165.6	-81.08	165.6	-85.49	165.6	-109.61
166.1	-76.39	166.1	-70.02	166.1	-69.98
166.6	-68.75	166.6	-67.36	166.6	-64.92
167.1	-78.8	167.1	-73.26	167.1	-71.65
167.6	-73.13	167.6	-73.16	167.6	-69.63
168.1	-71.41	168.1	-73.48	168.1	-74.84
168.6	-72.51	168.6	-73.07	168.6	-73.39
169.1	-80.85	169.1	-83.53	169.1	-91.71
169.6	-78.91	169.6	-73.73	169.6	-71.48
170.1	-78.17	170.1	-72.09	170.1	-71.97
170.6	-74.25	170.6	-72.1	170.6	-69.46
171.1	-72.09	171.1	-71.78	171.1	-66.79
171.6	-75.8	171.6	-71.86	171.6	-69.92
172.1	-73.39	172.1	-71.65	172.1	-70.94
172.6	-65.83	172.6	-72.35	172.6	-72.27
173.1	-76.25	173.1	-86.87	173.1	-85.35
173.6	-76.28	173.6	-76.65	173.6	-69.97
174.1	-73.39	174.1	-84.07	174.1	-76.01
174.6	-76.24	174.6	-80.35	174.6	-76.64
175.1	-67.56	175.1	-88.58	175.1	-72.02
175.6	-70.19	175.6	-80.11	175.6	-70.2
176.1	-78.16	176.1	-91.27	176.1	-79.78
176.6	-72.15	176.6	-75.31	176.6	-71.79
177.1	-70.01	177.1	-77.37	177.1	-77.25
177.6	-71.42	177.6	-82.6	177.6	-73.77
178.1	-52.97	178.1	-64.26	178.1	-59.55
178.6	-77.42	178.6	-70.57	178.6	-73.24
179.1	-63.5	179.1	-70.06	179.1	-80.46
179.6	-88.82	179.6	-67.92	179.6	-68.21
180.1	-82.09	180.1	-72.61	180.1	-75.21
180.6	-73.37	180.6	-74.63	180.6	-84.3
181.1	-91.72	181.1	-74.01	181.1	-77.21
181.6	-69.5	181.6	-70.25	181.6	-89.97
182.1	-76.1	182.1	-86.03	182.1	-77.41
182.6	-73.62	182.6	-90.36	182.6	-78.74
183.1	-83.2	183.1	-79.65	183.1	-78.25
183.6	-79.86	183.6	-72.94	183.6	-75.68
184.1	-75.64	184.1	-76.26	184.1	-76.85
184.6	-75.93	184.6	-77.73	184.6	-72.98
185.1	-81.76	185.1	-86.79	185.1	-86.22
185.6	-79.61	185.6	-77.74	185.6	-74.25
186.1	-89.78	186.1	-87.13	186.1	-82.53
186.6	-73.57	186.6	-76.4	186.6	-82.64
187.1	-72.47	187.1	-77.41	187.1	-91.98
187.6	-68.45	187.6	-69.12	187.6	-70.12
188.1	-76.97	188.1	-85.22	188.1	-85.24
188.6	-69.01	188.6	-77.17	188.6	-79.55
189.1	-95.6	189.1	-80.26	189.1	-84.04
189.6	-85.19	189.6	-76.58	189.6	-76.99
190.1	-80.14	190.1	-78.93	190.1	-77.52
190.6	-68.68	190.6	-66.15	190.6	-70.77
191.1	-77.38	191.1	-74.83	191.1	-83.36
191.6	-84.27	191.6	-82.27	191.6	-84.02
192.1	-98.26	192.1	-71.69	192.1	-73.9
192.6	-81.76	192.6	-80.13	192.6	-89.36
193.1	-72.75	193.1	-90.38	193.1	-77.11
193.6	-77.72	193.6	-82.35	193.6	-76.27
194.1	-68.21	194.1	-72.65	194.1	-65.33
194.6	-77.58	194.6	-75.48	194.6	-73.42
195.1	-83.55	195.1	-77.6	195.1	-80.78
195.6	-81.02	195.6	-81.4	195.6	-80.83
196.1	-80.65	196.1	-72.86	196.1	-71.93
196.6	-67.29	196.6	-69.16	196.6	-67.92
197.1	-77.64	197.1	-87.13	197.1	-83.51
197.6	-59.85	197.6	-63.68	197.6	-70.07
198.1	-63.9	198.1	-71.29	198.1	-80.93
198.6	-69.41	198.6	-74.05	198.6	-87.33
199.1	-105.89	199.1	-84.13	199.1	-87.5
199.6	-79.77	199.6	-78.86	199.6	-83.98
200.1	-84.51	200.1	-80.08	200.1	-78.84
200.6	-77.9	200.6	-86.66	200.6	-80.92
201.1	-75.83	201.1	-73.73	201.1	-81.84
201.6	-76.51	201.6	-71.51	201.6	-78.6
202.1	-80.96	202.1	-75.02	202.1	-80.22
202.6	-82.79	202.6	-81.77	202.6	-80.37
203.1	-85.49	203.1	-85.25	203.1	-84.65
203.6	-85.99	203.6	-80.58	203.6	-84.84
204.1	-82.1	204.1	-77.25	204.1	-83.1
204.6	-79.31	204.6	-70.92	204.6	-71.45
205.1	-68.62	205.1	-83.16	205.1	-70.67
205.6	-80.17	205.6	-76.75	205.6	-78.21
206.1	-83.25	206.1	-92.19	206.1	-93.34
206.6	-84.89	206.6	-85.7	206.6	-80.74
207.1	-82.32	207.1	-80.25	207.1	-87.54
207.6	-78.44	207.6	-87.81	207.6	-86.16
208.1	-77.64	208.1	-76.07	208.1	-82.03
208.6	-76.76	208.6	-78.36	208.6	-81.16
209.1	-82.99	209.1	-83.34	209.1	-97.73
209.6	-83.09	209.6	-96.19	209.6	-84.8
210.1	-84.35	210.1	-91.98	210.1	-94.17
210.6	-87.27	210.6	-77.95	210.6	-85.29
211.1	-87.18	211.1	-78.09	211.1	-83.34
211.6	-95.51	211.6	-76.63	211.6	-82.49
212.1	-76.14	212.1	-73.62	212.1	-86.91
212.6	-83.17	212.6	-85.69	212.6	-86.33
213.1	-72.79	213.1	-77.32	213.1	-82.5
213.6	-76.69	213.6	-83.15	213.6	-87.39
214.1	-68.31	214.1	-93.79	214.1	-72.48
214.6	-87.57	214.6	-80.94	214.6	-89.49
215.1	-80.97	215.1	-79.87	215.1	-96.45
215.6	-80.32	215.6	-78.39	215.6	-82.8
216.1	-79.01	216.1	-80.7	216.1	-86.51
216.6	-83.84	216.6	-82.69	216.6	-90.5
217.1	-81.99	217.1	-78.29	217.1	-94.42
217.6	-72.91	217.6	-71.83	217.6	-80.42
218.1	-74.85	218.1	-72.18	218.1	-86.34
218.6	-84.09	218.6	-75.71	218.6	-86.38
219.1	-92.58	219.1	-82.09	219.1	-94.9
219.6	-87.08	219.6	-86.23	219.6	-95.4
220.1	-79.38	220.1	-83.7	220.1	-90.8
220.6	-81.1	220.6	-81.37	220.6	-87.02
221.1	-76.68	221.1	-78.89	221.1	-84.76
221.6	-89.67	221.6	-91.25	221.6	-91.93
222.1	-101.05	222.1	-81.24	222.1	-86.67
222.6	-83.7	222.6	-77.95	222.6	-77.8
223.1	-91.07	223.1	-72.88	223.1	-77.69
223.6	-88.22	223.6	-84.55	223.6	-86.41
224.1	-86.06	224.1	-83.23	224.1	-93.98
224.6	-84.47	224.6	-81.26	224.6	-89.51
225.1	-85.39	225.1	-71.19	225.1	-73.29
225.6	-85.08	225.6	-74.03	225.6	-84.74
226.1	-79.14	226.1	-75.02	226.1	-87.87
226.6	-89.56	226.6	-79.39	226.6	-86.8
227.1	-80.81	227.1	-70.89	227.1	-76.41
227.6	-82.83	227.6	-76.36	227.6	-78.99
228.1	-78.14	228.1	-72.58	228.1	-84.25
228.6	-90.95	228.6	-84.96	228.6	-91.09
229.1	-97.03	229.1	-76.18	229.1	-87.45
229.6	-71.25	229.6	-70.54	229.6	-83.18
230.1	-79.41	230.1	-79.51	230.1	-88.88
230.6	-86.24	230.6	-78	230.6	-90.2
231.1	-85.01	231.1	-74.72	231.1	-83.09
231.6	-87.02	231.6	-76.21	231.6	-82.38
232.1	-94.34	232.1	-78.96	232.1	-91.19
232.6	-93.86	232.6	-84.6	232.6	-91.21
233.1	-94.48	233.1	-76.4	233.1	-86.82
233.6	-89.37	233.6	-82.75	233.6	-85.75
234.1	-76.72	234.1	-75.16	234.1	-76.7
234.6	-85.79	234.6	-90.07	234.6	-90.74
235.1	-81.82	235.1	-77.86	235.1	-79.24
235.6	-85.88	235.6	-75.16	235.6	-82.55
236.1	-81.88	236.1	-75.93	236.1	-84.96
236.6	-89.49	236.6	-73.85	236.6	-94.78
237.1	-76.73	237.1	-66.75	237.1	-79.59
237.6	-90.2	237.6	-84.58	237.6	-89.06
238.1	-95.49	238.1	-77.05	238.1	-88.27
238.6	-89.18	238.6	-74.03	238.6	-83.19
239.1	-86.17	239.1	-83.77	239.1	-91.29
239.6	-92.15	239.6	-80.52	239.6	-97.54
240.1	-82.31	240.1	-83.06	240.1	-94.88
240.6	-85.28	240.6	-75.88	240.6	-87.96
241.1	-89.13	241.1	-78.79	241.1	-90.56
241.6	-94.57	241.6	-76.99	241.6	-85.9
242.1	-89.3	242.1	-84.28	242.1	-93.11
242.6	-87.26	242.6	-78.93	242.6	-96.4
243.1	-85.03	243.1	-85.94	243.1	-92.21
243.6	-88.74	243.6	-74.95	243.6	-87.1
244.1	-87.12	244.1	-79.86	244.1	-118.11
244.6	-81.46	244.6	-70.46	244.6	-99.35
245.1	-84.24	245.1	-76.78	245.1	-93.32
245.6	-80.31	245.6	-66.73	245.6	-84.11
246.1	-85.99	246.1	-67.34	246.1	-83.34
246.6	-81.79	246.6	-66.52	246.6	-84.24
247.1	-79.78	247.1	-65.81	247.1	-83.02
247.6	-76.1	247.6	-62.73	247.6	-83.06
248.1	-86.71	248.1	-69.85	248.1	-85.28
248.6	-83.69	248.6	-69.52	248.6	-83.08
249.1	-82.34	249.1	-69.71	249.1	-78.82
249.6	-82.63	249.6	-72.97	249.6	-87.16
250.1	-87.38	250.1	-77.6	250.1	-91.21
250.6	-74.73	250.6	-75.29	250.6	-81.36
251.1	-82.32	251.1	-76.96	251.1	-89.82
251.6	-80.32	251.6	-78.25	251.6	-83.44
252.1	-71.23	252.1	-63.62	252.1	-84.99
252.6	-73.95	252.6	-62.76	252.6	-74.74
253.1	-82.11	253.1	-66.9	253.1	-82.9
253.6	-80.26	253.6	-65.2	253.6	-77.85
254.1	-73.46	254.1	-58.82	254.1	-72.26
254.6	-71.69	254.6	-57.99	254.6	-71.9
255.1	-81.1	255.1	-69.19	255.1	-80.56
255.6	-70.92	255.6	-58.59	255.6	-72.97
256.1	-93.46	256.1	-78.2	256.1	-85.93
256.6	-71.32	256.6	-54.86	256.6	-68.88
257.1	-69.59	257.1	-56.35	257.1	-69.36
257.6	-67.12	257.6	-54.33	257.6	-66.68
258.1	-76.61	258.1	-64.2	258.1	-77.27
258.6	-81.14	258.6	-68.49	258.6	-81.52
259.1	-90.66	259.1	-77.7	259.1	-85.66
259.6	-93.47	259.6	-75.96	259.6	-81.84
260.1	-78.6	260.1	-67.61	260.1	-77.66
260.6	-79.26	260.6	-66.14	260.6	-76.31
261.1	-71.51	261.1	-59.5	261.1	-69.89
261.6	-71.89	261.6	-61.9	261.6	-69.72
262.1	-93.82	262.1	-74.76	262.1	-86.82
262.6	-83.29	262.6	-74.08	262.6	-80.23
263.1	-85.69	263.1	-78.12	263.1	-88.2
263.6	-76.17	263.6	-68.66	263.6	-79.84
264.1	-86.92	264.1	-72.11	264.1	-80.68
264.6	-113.4	264.6	-77.43	264.6	-83.94
265.1	-75.64	265.1	-67.43	265.1	-75.42
265.6	-76.13	265.6	-62.29	265.6	-75.93
266.1	-87.41	266.1	-77.59	266.1	-90.75
266.6	-81.72	266.6	-73.29	266.6	-78.64
267.1	-83.91	267.1	-79.46	267.1	-91.96
267.6	-79.01	267.6	-70.89	267.6	-83.49
268.1	-92.64	268.1	-86.67	268.1	-95.72
268.6	-87.37	268.6	-92.96	268.6	-104.81
269.1	-79.26	269.1	-67.31	269.1	-75.02
269.6	-101.13	269.6	-97.28	269.6	-96.86
270.1	-80.03	270.1	-71.85	270.1	-94.58
270.6	-87.22	270.6	-81.54	270.6	-85.27
271.1	-88.71	271.1	-79.94	271.1	-82.75
271.6	-90.27	271.6	-87.98	271.6	-89.01
272.1	-93.09	272.1	-85.84	272.1	-97.74
272.6	-90.52	272.6	-87.04	272.6	-87.07
273.1	-81.72	273.1	-70.95	273.1	-74.7
273.6	-86.29	273.6	-85.58	273.6	-96.12
274.1	-81.13	274.1	-80.39	274.1	-86.87
274.6	-84.18	274.6	-74.02	274.6	-80.02
275.1	-90.41	275.1	-80.65	275.1	-84.75
275.6	-95.24	275.6	-84.77	275.6	-86.45
276.1	-92.08	276.1	-93.33	276.1	-93.07
276.6	-94.86	276.6	-88.85	276.6	-93.34
277.1	-84.9	277.1	-90.25	277.1	-90.9
277.6	-79.33	277.6	-83.63	277.6	-93.53
278.1	-77.84	278.1	-85.45	278.1	-76.33
278.6	-82.91	278.6	-82.9	278.6	-83.37
279.1	-81.36	279.1	-84.21	279.1	-87.19
279.6	-85.63	279.6	-81.23	279.6	-98.36
280.1	-71.63	280.1	-70.81	280.1	-68.6
280.6	-84.95	280.6	-83.05	280.6	-87.59
281.1	-72.13	281.1	-77.08	281.1	-72.41
281.6	-87.4	281.6	-88.75	281.6	-82.88
282.1	-73.82	282.1	-89.88	282.1	-71.76
282.6	-86.71	282.6	-91.29	282.6	-88.04
283.1	-84.6	283.1	-95.38	283.1	-85.66
283.6	-90.88	283.6	-98.88	283.6	-94.18
284.1	-92.01	284.1	-93.85	284.1	-92.54
284.6	-88.38	284.6	-82.45	284.6	-82.12
285.1	-86.56	285.1	-85.36	285.1	-86.2
285.6	-88.11	285.6	-87.28	285.6	-87.18
286.1	-89.23	286.1	-85.22	286.1	-98.86
286.6	-83.92	286.6	-86.35	286.6	-81.73
287.1	-89.54	287.1	-89.4	287.1	-83.88
287.6	-106.34	287.6	-86.43	287.6	-96.55
288.1	-94.63	288.1	-88.08	288.1	-95.07
288.6	-100.7	288.6	-90.02	288.6	-90.46
289.1	-116.03	289.1	-92.22	289.1	-94.59
289.6	-99.92	289.6	-92.04	289.6	-99.7
290.1	-94.39	290.1	-87.24	290.1	-88.29
290.6	-88.66	290.6	-85.82	290.6	-82.78
291.1	-95.85	291.1	-87.63	291.1	-97.03
291.6	-87.56	291.6	-87.23	291.6	-85.64
292.1	-91.77	292.1	-85.38	292.1	-95.61
292.6	-93.04	292.6	-83.95	292.6	-99.15
293.1	-93.2	293.1	-82.37	293.1	-103.36
293.6	-79.41	293.6	-69.71	293.6	-85.41
294.1	-87.23	294.1	-78.19	294.1	-82.01
294.6	-79.44	294.6	-72.03	294.6	-83.94
295.1	-101.61	295.1	-87.65	295.1	-95.75
295.6	-80.77	295.6	-80.66	295.6	-87.56
296.1	-84.04	296.1	-77.87	296.1	-97.69
296.6	-85.11	296.6	-80.08	296.6	-88.41
297.1	-91.97	297.1	-89.72	297.1	-89.09
297.6	-104.27	297.6	-87.46	297.6	-84.02
298.1	-91.71	298.1	-85.65	298.1	-77.07
298.6	-87.82	298.6	-76.5	298.6	-87.75
299.1	-89.08	299.1	-80.65	299.1	-98.58
299.6	-85.19	299.6	-74.9	299.6	-85.48
300.1	-82.73	300.1	-74.55	300.1	-88.05
300.6	-85.75	300.6	-72.72	300.6	-81.55
301.1	-87.91	301.1	-75.31	301.1	-86.77
301.6	-82.15	301.6	-75.72	301.6	-87.46
302.1	-85.27	302.1	-82.5	302.1	-89.84
302.6	-92.32	302.6	-91.08	302.6	-96.81
303.1	-79.8	303.1	-74.05	303.1	-89.45
303.6	-87.56	303.6	-80.75	303.6	-84.2
304.1	-82.51	304.1	-80.43	304.1	-94.28
304.6	-90.01	304.6	-78.05	304.6	-88.81
305.1	-94.46	305.1	-80.11	305.1	-87.6
305.6	-90.86	305.6	-77.87	305.6	-86.03
306.1	-91.53	306.1	-85.36	306.1	-90.22
306.6	-96.74	306.6	-100.63	306.6	-98.32
307.1	-88.59	307.1	-86.36	307.1	-87.06
307.6	-87.65	307.6	-82.24	307.6	-93.67
308.1	-88.03	308.1	-82.12	308.1	-101.77
308.6	-90.7	308.6	-86.01	308.6	-98.47
309.1	-97.61	309.1	-106.38	309.1	-97.9
309.6	-101.43	309.6	-89.48	309.6	-88.47
310.1	-99.25	310.1	-91.33	310.1	-99.57
310.6	-100.6	310.6	-91.35	310.6	-98.73
311.1	-89.27	311.1	-88.52	311.1	-87.98
311.6	-96.79	311.6	-102.9	311.6	-88.07
312.1	-89.47	312.1	-88.66	312.1	-87.2
312.6	-98.57	312.6	-91.08	312.6	-95.72
313.1	-92.15	313.1	-87.47	313.1	-98.95
313.6	-95.27	313.6	-87.1	313.6	-92.71
314.1	-96.37	314.1	-87.71	314.1	-88.81
314.6	-91	314.6	-85.99	314.6	-91.54
315.1	-94.42	315.1	-86.24	315.1	-85.05
315.6	-99.83	315.6	-81.78	315.6	-84.61
316.1	-103.94	316.1	-94.85	316.1	-94.85
316.6	-93.97	316.6	-89.39	316.6	-95.34
317.1	-98.32	317.1	-94.34	317.1	-94.6
317.6	-92.44	317.6	-97.56	317.6	-91.04
318.1	-91.78	318.1	-92.04	318.1	-89.34
318.6	-93.72	318.6	-91.58	318.6	-97.85
319.1	-100.22	319.1	-99.35	319.1	-95.31
319.6	-86.85	319.6	-88.2	319.6	-88.75
320.1	-94.43	320.1	-89.04	320.1	-101.3
320.6	-87.81	320.6	-86.32	320.6	-86.73
321.1	-98.94	321.1	-95.11	321.1	-97.82
321.6	-94.24	321.6	-100.75	321.6	-97.43
322.1	-91.42	322.1	-92.46	322.1	-91.62
322.6	-97.03	322.6	-90.45	322.6	-92.52
323.1	-97	323.1	-91.61	323.1	-93.58
323.6	-116.93	323.6	-103.27	323.6	-106.51
324.1	-95.64	324.1	-105.44	324.1	-90.89
324.6	-89.05	324.6	-96.47	324.6	-87.06
325.1	-92.22	325.1	-104.6	325.1	-90.32
325.6	-98.21	325.6	-105.77	325.6	-96.98
326.1	-92.14	326.1	-89.27	326.1	-92.86
326.6	-99.23	326.6	-92.74	326.6	-103.17
327.1	-87.33	327.1	-93.32	327.1	-95.79
327.6	-86.13	327.6	-99.21	327.6	-83.25
328.1	-110.85	328.1	-95.83	328.1	-103
328.6	-104.1	328.6	-94.88	328.6	-108.15
329.1	-93.37	329.1	-97.59	329.1	-94.33
329.6	-89.59	329.6	-97.53	329.6	-88.29
330.1	-93.4	330.1	-96.37	330.1	-88.93
330.6	-95.16	330.6	-94.89	330.6	-89.65
331.1	-96.53	331.1	-100.04	331.1	-97.16
331.6	-93.01	331.6	-93.86	331.6	-90.9
332.1	-88.45	332.1	-93.17	332.1	-89.82
332.6	-92.28	332.6	-92.37	332.6	-96.9
333.1	-97.96	333.1	-105.45	333.1	-103.07
333.6	-92.53	333.6	-106.24	333.6	-90.34
334.1	-91.89	334.1	-99.98	334.1	-88.83
334.6	-102.22	334.6	-100.04	334.6	-98.76
335.1	-95.67	335.1	-106.99	335.1	-94.15
335.6	-95.65	335.6	-91.7	335.6	-93.82
336.1	-88.76	336.1	-106.36	336.1	-86.39
336.6	-91.1	336.6	-94.06	336.6	-87.13
337.1	-91.59	337.1	-89.73	337.1	-94.09
337.6	-91.65	337.6	-101.98	337.6	-88.61
338.1	-88.96	338.1	-96.68	338.1	-88.89
338.6	-89.14	338.6	-93.55	338.6	-87.76
339.1	-91.41	339.1	-86.1	339.1	-90.87
339.6	-82.15	339.6	-97.51	339.6	-81.53
340.1	-97.68	340.1	-100.08	340.1	-101.25
340.6	-93.94	340.6	-96.55	340.6	-91.17
341.1	-91.3	341.1	-97.62	341.1	-89.51
341.6	-95.15	341.6	-117.93	341.6	-94.86
342.1	-82.75	342.1	-96.68	342.1	-83.4
342.6	-83.57	342.6	-94.16	342.6	-88.12
343.1	-87.58	343.1	-93.47	343.1	-90.26
343.6	-83.09	343.6	-100.54	343.6	-83.26
344.1	-79.3	344.1	-94.04	344.1	-80.7
344.6	-94.33	344.6	-91.81	344.6	-91.09
345.1	-95.02	345.1	-91.46	345.1	-90.98
345.6	-88.47	345.6	-92.01	345.6	-87.61
346.1	-85.13	346.1	-96.08	346.1	-88.36
346.6	-81.69	346.6	-90.2	346.6	-84.95
347.1	-90.92	347.1	-95.75	347.1	-90.91
347.6	-81.36	347.6	-88.36	347.6	-82.23
348.1	-80.44	348.1	-91.76	348.1	-82.05
348.6	-73.38	348.6	-87.17	348.6	-75.63
349.1	-77.79	349.1	-98.92	349.1	-82.94
349.6	-86.95	349.6	-94.88	349.6	-94.31
350.1	-84.33	350.1	-84.8	350.1	-80.68
350.6	-72.04	350.6	-80.16	350.6	-73.43
351.1	-78.32	351.1	-85.79	351.1	-78.53
351.6	-79.66	351.6	-88.87	351.6	-79.64
352.1	-73.99	352.1	-95.56	352.1	-77.57
352.6	-79.44	352.6	-86.84	352.6	-79.83
353.1	-81.13	353.1	-95.59	353.1	-82.89
353.6	-83.46	353.6	-100.21	353.6	-86.42
354.1	-74.91	354.1	-87.03	354.1	-77.21
354.6	-68.1	354.6	-81.88	354.6	-70.24
355.1	-62.11	355.1	-73.71	355.1	-64.15
355.6	-65.26	355.6	-76.76	355.6	-67.15
356.1	-68.06	356.1	-79.59	356.1	-70.21
356.6	-63.42	356.6	-75.11	356.6	-65.45
357.1	-67.88	357.1	-79.05	357.1	-69.69
357.6	-85.67	357.6	-95.76	357.6	-87.89
358.1	-67.55	358.1	-80.41	358.1	-69.89
358.6	-63.55	358.6	-75.45	358.6	-66.26
359.1	-72.13	359.1	-83.83	359.1	-74.77
359.6	-66.83	359.6	-80.34	359.6	-69.2
360.1	-85.06	360.1	-96.48	360.1	-88.22
360.6	-92.38	360.6	-96.68	360.6	-95.6
361.1	-82.15	361.1	-91.03	361.1	-83.88
361.6	-78.2	361.6	-92.73	361.6	-80.99
362.1	-82.11	362.1	-95.82	362.1	-83.77
362.6	-83.93	362.6	-89.79	362.6	-84.83
363.1	-79.87	363.1	-91.37	363.1	-82.29
363.6	-98.2	363.6	-103	363.6	-101.89
364.1	-87.79	364.1	-99.39	364.1	-91.25
364.6	-92.95	364.6	-103.3	364.6	-97.89
365.1	-93.04	365.1	-100.34	365.1	-94.72
365.6	-88.5	365.6	-103.29	365.6	-93.12
366.1	-91.54	366.1	-107.52	366.1	-94.04
366.6	-87.34	366.6	-106.13	366.6	-89.17
367.1	-93.2	367.1	-103.24	367.1	-100.58
367.6	-97.45	367.6	-109.91	367.6	-92.54
368.1	-81.68	368.1	-96.53	368.1	-91.68
368.6	-85.33	368.6	-93.85	368.6	-88.17
369.1	-88.92	369.1	-100.53	369.1	-93.37
369.6	-78.28	369.6	-89.61	369.6	-83.73
370.1	-81.5	370.1	-90.47	370.1	-82.63
370.6	-90.84	370.6	-102.05	370.6	-95.52
371.1	-94.26	371.1	-97.18	371.1	-98.57
371.6	-80.27	371.6	-89.2	371.6	-86.2
372.1	-94.31	372.1	-100.96	372.1	-93
372.6	-86.4	372.6	-100.71	372.6	-89.06
373.1	-90.2	373.1	-95.71	373.1	-90.97
373.6	-94.15	373.6	-98.32	373.6	-94.42
374.1	-86.25	374.1	-96.22	374.1	-88.27
374.6	-89.49	374.6	-94.29	374.6	-91.43
375.1	-88.33	375.1	-103.17	375.1	-93.81
375.6	-92.34	375.6	-110.87	375.6	-95.88
376.1	-93.51	376.1	-96.39	376.1	-98.06
376.6	-96.67	376.6	-104.03	376.6	-98.39
377.1	-86.64	377.1	-96.49	377.1	-89.37
377.6	-85.21	377.6	-88.36	377.6	-84.81
378.1	-91.92	378.1	-92.6	378.1	-101.34
378.6	-90.02	378.6	-104.28	378.6	-92.76
379.1	-91.01	379.1	-105.17	379.1	-92.42
379.6	-85.11	379.6	-91.67	379.6	-86.38
380.1	-100.45	380.1	-97.27	380.1	-102.49
380.6	-94.52	380.6	-99.76	380.6	-105.42
381.1	-94.75	381.1	-103.22	381.1	-97.03
381.6	-91.51	381.6	-96.71	381.6	-93.88
382.1	-91.53	382.1	-90.18	382.1	-95.14
382.6	-89.53	382.6	-100.88	382.6	-96.15
383.1	-89.45	383.1	-97.49	383.1	-92.8
383.6	-91.04	383.6	-98.92	383.6	-94.54
384.1	-90.29	384.1	-95.82	384.1	-94.83
384.6	-95.83	384.6	-103.2	384.6	-98.58
385.1	-86.61	385.1	-97.59	385.1	-94.05
385.6	-98.76	385.6	-101	385.6	-107.86
386.1	-100.94	386.1	-101.36	386.1	-100.86
386.6	-96.74	386.6	-99.55	386.6	-102.01
387.1	-99.33	387.1	-100.83	387.1	-105.14
387.6	-102.86	387.6	-109.9	387.6	-103.92
388.1	-94.67	388.1	-114.89	388.1	-99.38
388.6	-98.22	388.6	-122.96	388.6	-100.51
389.1	-89.96	389.1	-103.06	389.1	-96.36
389.6	-95.08	389.6	-106.54	389.6	-96.02
390.1	-98.4	390.1	-100.43	390.1	-102.57
390.6	-95.49	390.6	-102.11	390.6	-102
391.1	-94.22	391.1	-102.65	391.1	-98.54
391.6	-93.97	391.6	-114.99	391.6	-98.63
392.1	-91.72	392.1	-113.27	392.1	-94.97
392.6	-92.58	392.6	-96.98	392.6	-96.24
393.1	-96.35	393.1	-98.12	393.1	-91.34
393.6	-92.67	393.6	-100.97	393.6	-95.15
394.1	-90.98	394.1	-100.48	394.1	-94.7
394.6	-106.69	394.6	-104.94	394.6	-101.34
395.1	-100.69	395.1	-105.73	395.1	-106.74
395.6	-90.27	395.6	-100.76	395.6	-93.18
396.1	-101.39	396.1	-113.35	396.1	-100.46
396.6	-101.97	396.6	-107.27	396.6	-109.4
397.1	-100.97	397.1	-104.38	397.1	-100.69
397.6	-97.13	397.6	-94.56	397.6	-95.64
398.1	-95.94	398.1	-105.21	398.1	-98.3
398.6	-97.43	398.6	-100.26	398.6	-102.24
399.1	-96.1	399.1	-101.6	399.1	-103.31
399.6	-105.58	399.6	-99.99	399.6	-97.82
400.1	-96.63	400.1	-99.13	400.1	-98.97
400.6	-100.74	400.6	-122.01	400.6	-106.8
401.1	-96.49	401.1	-110.37	401.1	-99.14
401.6	-94.96	401.6	-107.23	401.6	-103.68
402.1	-104.25	402.1	-94.62	402.1	-97.44
402.6	-102.07	402.6	-108.51	402.6	-110.44
403.1	-94.09	403.1	-104.05	403.1	-96.85
403.6	-108.03	403.6	-117.26	403.6	-97.4
404.1	-115.15	404.1	-113.3	404.1	-116.35
404.6	-99.39	404.6	-101.24	404.6	-103.4
405.1	-103.02	405.1	-122.14	405.1	-112.33
405.6	-102.06	405.6	-107.34	405.6	-107.7
406.1	-97.97	406.1	-107.88	406.1	-102.44
406.6	-103.03	406.6	-103.2	406.6	-110.5
407.1	-100.65	407.1	-100.05	407.1	-98.19
407.6	-105.6	407.6	-102.87	407.6	-97.72
408.1	-103.51	408.1	-104.04	408.1	-105.62
408.6	-114.28	408.6	-113.43	408.6	-123.82
409.1	-96.88	409.1	-100.8	409.1	-102.66
409.6	-103.93	409.6	-110.07	409.6	-118
410.1	-102.49	410.1	-114.38	410.1	-104.24
410.6	-98.09	410.6	-99.72	410.6	-99.09
411.1	-106.27	411.1	-101.91	411.1	-110.38
411.6	-90.33	411.6	-97.92	411.6	-96.94
412.1	-99.76	412.1	-114.55	412.1	-106.22
412.6	-95.36	412.6	-104.7	412.6	-99.03
413.1	-114.51	413.1	-107.22	413.1	-105.19
413.6	-111.31	413.6	-102.02	413.6	-100.14
414.1	-106.69	414.1	-112.77	414.1	-100.82
414.6	-101.79	414.6	-109.96	414.6	-103.94
415.1	-94.34	415.1	-116.34	415.1	-96.81
415.6	-102.01	415.6	-112.73	415.6	-99.52
416.1	-107.03	416.1	-104.81	416.1	-104.46
416.6	-104.35	416.6	-97.23	416.6	-100.76
417.1	-105.76	417.1	-99.71	417.1	-96.54
417.6	-98.21	417.6	-116.48	417.6	-102.42
418.1	-99.24	418.1	-108.04	418.1	-110.97
418.6	-100.39	418.6	-111.24	418.6	-101.47
419.1	-98.05	419.1	-104.12	419.1	-100.76
419.6	-94.89	419.6	-98.05	419.6	-105.49
420.1	-100.84	420.1	-100.47	420.1	-100.06
420.6	-102.76	420.6	-122.93	420.6	-104.26
421.1	-94.11	421.1	-94.43	421.1	-101.67
421.6	-114.58	421.6	-100.55	421.6	-102.43
422.1	-106.21	422.1	-111.16	422.1	-103.47
422.6	-100.69	422.6	-101.48	422.6	-110.29
423.1	-99.33	423.1	-102.06	423.1	-108.87
423.6	-101.01	423.6	-97.94	423.6	-105.12
424.1	-109.39	424.1	-106.25	424.1	-107.44
424.6	-96	424.6	-95.01	424.6	-105.09
425.1	-99.12	425.1	-105.97	425.1	-105.34
425.6	-97.76	425.6	-99.07	425.6	-94.12
426.1	-99.67	426.1	-109.11	426.1	-97
426.6	-108.75	426.6	-102.75	426.6	-102.07
427.1	-104.65	427.1	-105.68	427.1	-109.15
427.6	-107.63	427.6	-108.2	427.6	-105.89
428.1	-113.94	428.1	-112.78	428.1	-101.56
428.6	-108.25	428.6	-104.34	428.6	-105
429.1	-101.72	429.1	-105.54	429.1	-101.54
429.6	-103.69	429.6	-112.43	429.6	-110.4
430.1	-106.27	430.1	-103.6	430.1	-104.48
430.6	-102.21	430.6	-99.7	430.6	-101.91
431.1	-96.28	431.1	-101.18	431.1	-94.67
431.6	-97.07	431.6	-94.11	431.6	-94.22
432.1	-101.5	432.1	-105.57	432.1	-98.31
432.6	-105.81	432.6	-120.24	432.6	-114.57
433.1	-110.15	433.1	-98.22	433.1	-99.59
433.6	-104.79	433.6	-100.21	433.6	-102.19
434.1	-103.88	434.1	-103.83	434.1	-105.04
434.6	-109.28	434.6	-103.62	434.6	-112.59
435.1	-105.37	435.1	-115.97	435.1	-110.12
435.6	-97.61	435.6	-98.9	435.6	-100.46
436.1	-107.95	436.1	-100.04	436.1	-101.29
436.6	-102.11	436.6	-103.34	436.6	-113.81
437.1	-104.81	437.1	-103.27	437.1	-115.48
437.6	-100.88	437.6	-99.47	437.6	-109.34
438.1	-104.38	438.1	-109.41	438.1	-118.8
438.6	-103.63	438.6	-104.5	438.6	-112.07
439.1	-96.17	439.1	-94.36	439.1	-99.16
439.6	-95.72	439.6	-99.44	439.6	-102.7
440.1	-114.58	440.1	-101.76	440.1	-103.24
440.6	-112.31	440.6	-107.74	440.6	-112.94
441.1	-104.54	441.1	-111.94	441.1	-111.66
441.6	-98.14	441.6	-104.4	441.6	-110.97
442.1	-107.33	442.1	-105.01	442.1	-102.93
442.6	-111.12	442.6	-102.52	442.6	-106.98
443.1	-106.52	443.1	-103.15	443.1	-108.7
443.6	-102.12	443.6	-102.84	443.6	-110.76
444.1	-105.4	444.1	-104.99	444.1	-106.42
444.6	-93.86	444.6	-94.45	444.6	-97.24
445.1	-98.9	445.1	-99.94	445.1	-105.51
445.6	-97.06	445.6	-96.31	445.6	-100.56
446.1	-101.7	446.1	-106.43	446.1	-108.39
446.6	-100.66	446.6	-101.76	446.6	-110.78
447.1	-107.78	447.1	-103.55	447.1	-111.17
447.6	-97.85	447.6	-93.9	447.6	-100.87
448.1	-103.21	448.1	-104.19	448.1	-115.01
448.6	-101.25	448.6	-102.43	448.6	-115.61
449.1	-110.75	449.1	-106.79	449.1	-108.98
449.6	-108.66	449.6	-107.75	449.6	-104
450.1	-102.15	450.1	-105.42	450.1	-104.1
450.6	-103.47	450.6	-100.62	450.6	-105.31
451.1	-124.39	451.1	-101.32	451.1	-98.89
451.6	-110.85	451.6	-100.34	451.6	-94.82
452.1	-99.9	452.1	-102.7	452.1	-106.58
452.6	-108.41	452.6	-102.95	452.6	-102.08
453.1	-117.57	453.1	-106.73	453.1	-105.94
453.6	-104.04	453.6	-105.96	453.6	-102.21
454.1	-108.82	454.1	-105.22	454.1	-104.86
454.6	-103.42	454.6	-110.67	454.6	-108.73
455.1	-110.69	455.1	-101.24	455.1	-113.71
455.6	-108.37	455.6	-107.89	455.6	-116.63
456.1	-104.35	456.1	-105.98	456.1	-107.08
456.6	-101.63	456.6	-99.98	456.6	-104.11
457.1	-100.17	457.1	-94.15	457.1	-99.19
457.6	-95.12	457.6	-91.72	457.6	-97.4
458.1	-99.61	458.1	-101.03	458.1	-102.06
458.6	-105.52	458.6	-105.31	458.6	-121.86
459.1	-102.61	459.1	-100.38	459.1	-105.25
459.6	-99.32	459.6	-97.73	459.6	-101.79
460.1	-97.75	460.1	-90.99	460.1	-91.04
460.6	-102.5	460.6	-94.4	460.6	-96.24
461.1	-97.26	461.1	-91.93	461.1	-96.18
461.6	-92.76	461.6	-92.84	461.6	-98.04
462.1	-98.98	462.1	-100.14	462.1	-104.68
462.6	-103.25	462.6	-104.52	462.6	-109.1
463.1	-110.22	463.1	-124.27	463.1	-119.07
463.6	-106.97	463.6	-115.64	463.6	-118.83
464.1	-100.8	464.1	-105.47	464.1	-132.72
464.6	-98.2	464.6	-95.58	464.6	-100.08
465.1	-102.97	465.1	-94.5	465.1	-96.1
465.6	-95.87	465.6	-93.47	465.6	-95.54
466.1	-98.53	466.1	-96.57	466.1	-99.26
466.6	-103.33	466.6	-102.29	466.6	-108.23
467.1	-105.91	467.1	-102.56	467.1	-103.54
467.6	-101.59	467.6	-97.48	467.6	-101.5
468.1	-108.47	468.1	-96.85	468.1	-100.03
468.6	-98.77	468.6	-99.41	468.6	-106.32
469.1	-102.59	469.1	-99.27	469.1	-101.43
469.6	-110.33	469.6	-98.23	469.6	-107.39
470.1	-106.75	470.1	-96.55	470.1	-102.96
470.6	-101.5	470.6	-96.81	470.6	-98.18
471.1	-109.71	471.1	-116.2	471.1	-108.18
471.6	-101.14	471.6	-93.57	471.6	-92.19
472.1	-103.38	472.1	-102.89	472.1	-101.79
472.6	-121.98	472.6	-110.36	472.6	-106.25
473.1	-99.57	473.1	-102.29	473.1	-105.39
473.6	-102.26	473.6	-99.58	473.6	-100.21
474.1	-102.43	474.1	-98.74	474.1	-102.88
474.6	-99.62	474.6	-95.62	474.6	-97.32
475.1	-99.48	475.1	-96.8	475.1	-98.06
475.6	-103.42	475.6	-93.21	475.6	-92.73
476.1	-97.98	476.1	-92.92	476.1	-94.33
476.6	-94.56	476.6	-90.53	476.6	-92.42
477.1	-98.27	477.1	-94.55	477.1	-96.25
477.6	-105.95	477.6	-101.8	477.6	-101.33
478.1	-106.68	478.1	-108.73	478.1	-107.02
478.6	-97.19	478.6	-93.85	478.6	-94.63
479.1	-97.9	479.1	-95.38	479.1	-97.39
479.6	-112.51	479.6	-105.34	479.6	-104.25
480.1	-98.89	480.1	-95.66	480.1	-96.79
480.6	-92.77	480.6	-90.27	480.6	-91.72
481.1	-94.07	481.1	-88.84	481.1	-89.79
481.6	-106.53	481.6	-100.42	481.6	-100.83
482.1	-87.83	482.1	-85.42	482.1	-85.78
482.6	-90.77	482.6	-87.04	482.6	-88.23
483.1	-91.4	483.1	-88.65	483.1	-90.82
483.6	-101.8	483.6	-114.16	483.6	-108.17
484.1	-89.16	484.1	-86.8	484.1	-87.48
484.6	-96.05	484.6	-93.36	484.6	-95.03
485.1	-96.74	485.1	-95.9	485.1	-98.57
485.6	-83.8	485.6	-82.51	485.6	-83.62
486.1	-90.21	486.1	-86.36	486.1	-86.87
486.6	-98.98	486.6	-93.98	486.6	-95.64
487.1	-90.68	487.1	-88.14	487.1	-89.95
487.6	-91.97	487.6	-88.43	487.6	-89.37
488.1	-90.2	488.1	-88.44	488.1	-90.64
488.6	-89.67	488.6	-87.11	488.6	-88.46
489.1	-81.3	489.1	-78.52	489.1	-79.7
489.6	-85.74	489.6	-82.77	489.6	-83.88
490.1	-79.42	490.1	-76.38	490.1	-77.52
490.6	-94.12	490.6	-90.67	490.6	-92.03
491.1	-87.65	491.1	-84.73	491.1	-85.57
491.6	-80.22	491.6	-78.09	491.6	-79.3
492.1	-77.63	492.1	-74.9	492.1	-75.95
492.6	-92.34	492.6	-89.88	492.6	-91.38
493.1	-95.92	493.1	-91.45	493.1	-92.63
493.6	-87.14	493.6	-85.48	493.6	-87.21
494.1	-79.78	494.1	-76.98	494.1	-78.14
494.6	-89.24	494.6	-86.14	494.6	-87.7
495.1	-87.88	495.1	-85.08	495.1	-85.69
495.6	-83.04	495.6	-80.61	495.6	-81.48
496.1	-83.11	496.1	-80.78	496.1	-81.75
496.6	-88.27	496.6	-85.56	496.6	-86.51
497.1	-85.69	497.1	-82.21	497.1	-82.76
497.6	-90.36	497.6	-88.08	497.6	-89.09
498.1	-86.21	498.1	-84.09	498.1	-85.16
498.6	-87.34	498.6	-85.39	498.6	-86.68
499.1	-87.19	499.1	-84.13	499.1	-86.04
499.6	-101.69	499.6	-97.94	499.6	-97.62
500.1	-100.53	500.1	-95.63	500.1	-96.35
500.6	-94.06	500.6	-91.05	500.6	-91.38
501.1	-91.16	501.1	-88.65	501.1	-89.13
501.6	-88.37	501.6	-86.65	501.6	-88.02
502.1	-101.57	502.1	-97.2	502.1	-96.22
502.6	-111.22	502.6	-106.41	502.6	-112.5
503.1	-96.88	503.1	-94.48	503.1	-96.02
503.6	-104.5	503.6	-100.31	503.6	-105.03
504.1	-89.76	504.1	-89.18	504.1	-90.34
504.6	-92.19	504.6	-89.22	504.6	-89.32
505.1	-99.65	505.1	-97.72	505.1	-99.12
505.6	-96.13	505.6	-93.8	505.6	-93.85
506.1	-112.68	506.1	-115.46	506.1	-110.71
506.6	-96.01	506.6	-94.66	506.6	-94.95
507.1	-101.13	507.1	-99.26	507.1	-101.3
507.6	-120.84	507.6	-111.66	507.6	-109.79
508.1	-103.02	508.1	-102.61	508.1	-101.73
508.6	-111.55	508.6	-107.23	508.6	-104.02
509.1	-109.13	509.1	-106.89	509.1	-107.01
509.6	-103.04	509.6	-102.37	509.6	-106.37
510.1	-98.09	510.1	-99.75	510.1	-106.43
510.6	-99.98	510.6	-98.47	510.6	-101.18
511.1	-96.76	511.1	-96.33	511.1	-99.94
511.6	-101.08	511.6	-100.67	511.6	-102.7
512.1	-104.17	512.1	-104.95	512.1	-106.82
512.6	-109.1	512.6	-107.64	512.6	-106.18
513.1	-102.21	513.1	-99.3	513.1	-99.63
513.6	-105.78	513.6	-100.5	513.6	-101.14
514.1	-125.51	514.1	-109.98	514.1	-108.52
514.6	-101.16	514.6	-99.81	514.6	-100.92
515.1	-107.97	515.1	-117.18	515.1	-117.23
515.6	-111.53	515.6	-110.8	515.6	-118.11
516.1	-103.73	516.1	-101.34	516.1	-102.07
516.6	-103.04	516.6	-103.07	516.6	-106.29
517.1	-103.62	517.1	-112.18	517.1	-116.34
517.6	-102.19	517.6	-103.06	517.6	-103.78
518.1	-94.6	518.1	-93.31	518.1	-95.44
518.6	-103.17	518.6	-101.24	518.6	-101.59
519.1	-103.01	519.1	-104.42	519.1	-102.62
519.6	-103.94	519.6	-106.43	519.6	-103.31
520.1	-97.3	520.1	-97.7	520.1	-100.1
520.6	-117.63	520.6	-118.88	520.6	-117.89
521.1	-106.34	521.1	-102.1	521.1	-100.57
521.6	-106.94	521.6	-105.19	521.6	-104.76
522.1	-97.33	522.1	-96.47	522.1	-98.78
522.6	-91.83	522.6	-91.09	522.6	-93.88
523.1	-107.7	523.1	-112.03	523.1	-106.07
523.6	-115.98	523.6	-108.49	523.6	-111.12
524.1	-101.31	524.1	-97.27	524.1	-97.9
524.6	-104.12	524.6	-104.79	524.6	-114.34
525.1	-100.23	525.1	-97.87	525.1	-104.33
525.6	-110.43	525.6	-102.87	525.6	-105.78
526.1	-102.31	526.1	-99.22	526.1	-102.19
526.6	-104.22	526.6	-98.97	526.6	-101.81
527.1	-99.63	527.1	-98.46	527.1	-101.88
527.6	-100.05	527.6	-96.73	527.6	-102.62
528.1	-111.84	528.1	-105.73	528.1	-104.8
528.6	-112.51	528.6	-114.07	528.6	-121.35
529.1	-118.29	529.1	-116.84	529.1	-117.32
529.6	-105.38	529.6	-105.92	529.6	-107.15
530.1	-114.16	530.1	-109.52	530.1	-112.7
530.6	-106.79	530.6	-102.29	530.6	-107.36
531.1	-110.16	531.1	-103.61	531.1	-104.1
531.6	-102.28	531.6	-100.93	531.6	-103.94
532.1	-106.77	532.1	-108.13	532.1	-107.98
532.6	-111.48	532.6	-118.8	532.6	-112.2
533.1	-106.37	533.1	-109.42	533.1	-110.62
533.6	-110.69	533.6	-109.43	533.6	-110.27
534.1	-118.47	534.1	-111.57	534.1	-107.43
534.6	-108.79	534.6	-113.62	534.6	-113.3
535.1	-122.41	535.1	-116.57	535.1	-116.46
535.6	-111.81	535.6	-108.12	535.6	-105.21
536.1	-102.44	536.1	-101.72	536.1	-100.25
536.6	-104.21	536.6	-104.59	536.6	-105.78
537.1	-107.43	537.1	-104.37	537.1	-105.27
537.6	-103	537.6	-101.34	537.6	-100.91
538.1	-112.78	538.1	-112.95	538.1	-108.69
538.6	-106.46	538.6	-105.63	538.6	-106.91
539.1	-109.52	539.1	-108.55	539.1	-107.9
539.6	-111.35	539.6	-110.83	539.6	-113.33
540.1	-120.39	540.1	-115.02	540.1	-113.57
540.6	-112.33	540.6	-118.22	540.6	-113.54
541.1	-109.25	541.1	-110.95	541.1	-108.37
541.6	-117.18	541.6	-117.67	541.6	-113.24
542.1	-106.32	542.1	-108.92	542.1	-112.33
542.6	-114.61	542.6	-110.59	542.6	-109.84
543.1	-116.65	543.1	-105.25	543.1	-115.68
543.6	-116.36	543.6	-114.48	543.6	-118.87
544.1	-112.55	544.1	-111.57	544.1	-117.61
544.6	-100.32	544.6	-99.88	544.6	-102.31
545.1	-109.26	545.1	-109.6	545.1	-107.2
545.6	-104.56	545.6	-98.73	545.6	-102.48
546.1	-109.69	546.1	-113.01	546.1	-114.21
546.6	-107.44	546.6	-117.16	546.6	-106.94
547.1	-115.46	547.1	-110.08	547.1	-111.47
547.6	-109.04	547.6	-107.78	547.6	-109.01
548.1	-122.79	548.1	-105.2	548.1	-114.76
548.6	-105.36	548.6	-103.85	548.6	-104.48
549.1	-107.64	549.1	-113.74	549.1	-116.48
549.6	-106.19	549.6	-107.71	549.6	-109.52
550.1	-106.84	550.1	-106.72	550.1	-106.73
550.6	-103.05	550.6	-102.15	550.6	-105.99
551.1	-125.7	551.1	-106.89	551.1	-110.84
551.6	-107.89	551.6	-109.92	551.6	-114.31
552.1	-99.75	552.1	-95.64	552.1	-99.67
552.6	-104.51	552.6	-99	552.6	-102.9
553.1	-96.85	553.1	-95.26	553.1	-100.14
553.6	-105.98	553.6	-101.65	553.6	-116.1
554.1	-115.97	554.1	-107.83	554.1	-113.88
554.6	-109.31	554.6	-101.96	554.6	-113.82
555.1	-113.27	555.1	-107.79	555.1	-115.08
555.6	-107.65	555.6	-103.84	555.6	-118.99
556.1	-108.15	556.1	-103.71	556.1	-112.45
556.6	-108.68	556.6	-105.31	556.6	-110.66
557.1	-104.82	557.1	-105.1	557.1	-110.4
557.6	-106.5	557.6	-105.31	557.6	-108.14
558.1	-116.01	558.1	-116.86	558.1	-118.41
558.6	-107.43	558.6	-107.9	558.6	-112.76
559.1	-106.44	559.1	-109.29	559.1	-112.52
559.6	-117.9	559.6	-117.48	559.6	-118.53
560.1	-130.63	560.1	-127.89	560.1	-115.93
560.6	-109.73	560.6	-106.38	560.6	-106.63
561.1	-114.05	561.1	-102.57	561.1	-107.9
561.6	-109.79	561.6	-105.6	561.6	-109.99
562.1	-124.27	562.1	-112.7	562.1	-112.87
562.6	-116.7	562.6	-111.49	562.6	-110.65
563.1	-111.47	563.1	-116.8	563.1	-129.97
563.6	-133.72	563.6	-124.13	563.6	-115.06
564.1	-111.56	564.1	-115.92	564.1	-111.12
564.6	-121.21	564.6	-120.23	564.6	-113.08
565.1	-113.54	565.1	-116.1	565.1	-110.84
565.6	-114.28	565.6	-112.29	565.6	-111.3
566.1	-108.59	566.1	-107.59	566.1	-108.49
566.6	-113.18	566.6	-113.79	566.6	-109.99
567.1	-114.59	567.1	-111	567.1	-113.03
567.6	-108.65	567.6	-108.27	567.6	-105.61
568.1	-97.5	568.1	-98.98	568.1	-97.25
568.6	-112.86	568.6	-121.44	568.6	-115.11
569.1	-111.08	569.1	-109.65	569.1	-109.73
569.6	-119.06	569.6	-113.09	569.6	-118.51
570.1	-127.36	570.1	-119.42	570.1	-123.86
570.6	-115.52	570.6	-124.65	570.6	-123.32
571.1	-111.39	571.1	-135.2	571.1	-126.59
571.6	-114.18	571.6	-109.4	571.6	-118.36
572.1	-117.16	572.1	-114.04	572.1	-114.32
572.6	-119.76	572.6	-116.52	572.6	-115.07
573.1	-120.37	573.1	-113.69	573.1	-110.19
573.6	-116.6	573.6	-118.99	573.6	-122.97
574.1	-111.67	574.1	-121.39	574.1	-120.76
574.6	-106.52	574.6	-111.77	574.6	-112.32
575.1	-103.93	575.1	-105.98	575.1	-108.15
575.6	-114.99	575.6	-114.6	575.6	-120.06
576.1	-116.05	576.1	-112.3	576.1	-122.41
576.6	-123.71	576.6	-115.8	576.6	-118.4
577.1	-114.43	577.1	-118.36	577.1	-120.99
577.6	-120.33	577.6	-110.77	577.6	-108.93
578.1	-109.52	578.1	-117.65	578.1	-108.97
578.6	-121.37	578.6	-112.16	578.6	-111.03
579.1	-114.16	579.1	-115.78	579.1	-111.99
579.6	-107.26	579.6	-131.04	579.6	-124.41
580.1	-107.71	580.1	-116.26	580.1	-113.88
580.6	-116.32	580.6	-117.1	580.6	-133.27
581.1	-117.76	581.1	-115.64	581.1	-120.68
581.6	-118.29	581.6	-107.55	581.6	-108.3
582.1	-109.8	582.1	-116.07	582.1	-110.26
582.6	-110.99	582.6	-119.15	582.6	-117.17
583.1	-103.43	583.1	-110.36	583.1	-108.94
583.6	-114.47	583.6	-116.91	583.6	-111.15
584.1	-108.17	584.1	-106.55	584.1	-105.27
584.6	-123.35	584.6	-122.16	584.6	-119.52
585.1	-118.68	585.1	-118.87	585.1	-123.09
585.6	-117.11	585.6	-117.02	585.6	-116.53
586.1	-111.43	586.1	-107.7	586.1	-108.03
586.6	-117.49	586.6	-116.04	586.6	-148.19
587.1	-117.34	587.1	-117.98	587.1	-117.07
587.6	-132.33	587.6	-115.23	587.6	-117.25
588.1	-124.99	588.1	-124.71	588.1	-138.88
588.6	-116.72	588.6	-114.52	588.6	-120.63
589.1	-118.2	589.1	-114.61	589.1	-116.36
589.6	-122.84	589.6	-111.32	589.6	-115.57
590.1	-112.61	590.1	-108.31	590.1	-107.65
590.6	-118.36	590.6	-118.17	590.6	-115.98
591.1	-103.98	591.1	-109.48	591.1	-109.7
591.6	-127.46	591.6	-122.43	591.6	-112.67
592.1	-112.21	592.1	-127.11	592.1	-129.78
592.6	-119.96	592.6	-114.47	592.6	-122.01
593.1	-115.19	593.1	-116.62	593.1	-114.64
593.6	-110.43	593.6	-116.71	593.6	-107.33
594.1	-111.11	594.1	-110.5	594.1	-107.59
594.6	-110.78	594.6	-115.5	594.6	-112.26
595.1	-111.85	595.1	-107.72	595.1	-113.47
595.6	-113.31	595.6	-107.28	595.6	-118.07
596.1	-116.51	596.1	-112.43	596.1	-116.54
596.6	-129.74	596.6	-118.33	596.6	-119.41
597.1	-111.77	597.1	-116.19	597.1	-118.4
597.6	-104.61	597.6	-114.71	597.6	-113.38
598.1	-127.63	598.1	-118.21	598.1	-117.48
598.6	-117.36	598.6	-121.91	598.6	-116.61
599.1	-122.04	599.1	-124.56	599.1	-120.81
599.6	-128.56	599.6	-130.93	599.6	-118.83
600.1	-122.36	600.1	-125.92	600.1	-124.64
600.6	-118.33	600.6	-115.63	600.6	-126.04
601.1	-119.73	601.1	-116.46	601.1	-127.61
601.6	-122.61	601.6	-111.9	601.6	-125.49
602.1	-108.07	602.1	-106.31	602.1	-106.8
602.6	-117.84	602.6	-114.42	602.6	-121.59
603.1	-114.92	603.1	-118.52	603.1	-112.24
603.6	-134.04	603.6	-113.58	603.6	-113.64
604.1	-118.13	604.1	-120.48	604.1	-112.59
604.6	-115.61	604.6	-114.77	604.6	-110.65
605.1	-118.78	605.1	-113.51	605.1	-125.3
605.6	-115.39	605.6	-114.72	605.6	-127.16
606.1	-121.35	606.1	-113.32	606.1	-134.62
606.6	-116.89	606.6	-118.35	606.6	-116.53
607.1	-109.87	607.1	-109.24	607.1	-112.1
607.6	-115.58	607.6	-114.42	607.6	-114.81
608.1	-116.47	608.1	-109.59	608.1	-109.74
608.6	-114.46	608.6	-107.88	608.6	-109.22
609.1	-116.25	609.1	-112.75	609.1	-118.78
609.6	-102.51	609.6	-110.34	609.6	-128.19
610.1	-105.64	610.1	-106.82	610.1	-113.46
610.6	-113.52	610.6	-110.13	610.6	-122.05
611.1	-112.45	611.1	-116.64	611.1	-115.46
611.6	-109.92	611.6	-112.1	611.6	-117.72
612.1	-117.31	612.1	-112.87	612.1	-117.37
612.6	-112.75	612.6	-120.33	612.6	-121.81
613.1	-127.43	613.1	-114.7	613.1	-121.9
613.6	-118.04	613.6	-118.15	613.6	-133.68
614.1	-118.47	614.1	-111.71	614.1	-128.72
614.6	-117.76	614.6	-110.13	614.6	-112.41
615.1	-112.99	615.1	-106.09	615.1	-112.61
615.6	-115.71	615.6	-112.26	615.6	-120.68
616.1	-116.01	616.1	-111.84	616.1	-117.12
616.6	-119.31	616.6	-119.35	616.6	-129.22
617.1	-117.82	617.1	-114.83	617.1	-126.62
617.6	-117.01	617.6	-111.85	617.6	-116.8
618.1	-115.92	618.1	-110.56	618.1	-120.65
618.6	-111.59	618.6	-113.82	618.6	-118.22
619.1	-112.17	619.1	-111.02	619.1	-112.63
619.6	-117.58	619.6	-110.44	619.6	-153.48
620.1	-113.79	620.1	-110.41	620.1	-123.68
620.6	-118.44	620.6	-116.23	620.6	-119.76
621.1	-113.53	621.1	-113.33	621.1	-115.54
621.6	-111.24	621.6	-106.12	621.6	-118.08
622.1	-112.85	622.1	-104.3	622.1	-120.93
622.6	-118.62	622.6	-118.27	622.6	-114.13
623.1	-115.31	623.1	-117.98	623.1	-122.78
623.6	-114.19	623.6	-107.17	623.6	-120.35
624.1	-106.87	624.1	-101.98	624.1	-112.45
624.6	-105.22	624.6	-106.79	624.6	-112.84
625.1	-99.27	625.1	-95.05	625.1	-105.1
625.6	-99.01	625.6	-94.48	625.6	-105.19
626.1	-97.54	626.1	-92.92	626.1	-103.19
626.6	-97.35	626.6	-92.12	626.6	-102.15
627.1	-90.39	627.1	-85.68	627.1	-96.43
627.6	-93.96	627.6	-89.29	627.6	-99.92
628.1	-96.43	628.1	-91.8	628.1	-103.79
628.6	-97.15	628.6	-93.54	628.6	-102.71
629.1	-95.39	629.1	-91.37	629.1	-101.24
629.6	-96.67	629.6	-92.68	629.6	-102.52
630.1	-100	630.1	-96.63	630.1	-106.11
630.6	-102.3	630.6	-99.55	630.6	-107.33
631.1	-108.45	631.1	-105.01	631.1	-114.18
631.6	-117.28	631.6	-113.88	631.6	-123.39
632.1	-127.91	632.1	-113.77	632.1	-110.32
632.6	-110.99	632.6	-107.42	632.6	-113.99
633.1	-112.23	633.1	-108.78	633.1	-113.52
633.6	-117.25	633.6	-108.86	633.6	-111.48
634.1	-118.85	634.1	-110.39	634.1	-118.43
634.6	-113.18	634.6	-108.92	634.6	-115.32
635.1	-113.07	635.1	-110.25	635.1	-118.89
635.6	-123.95	635.6	-116.18	635.6	-117.4
636.1	-123.08	636.1	-120.44	636.1	-117.01
636.6	-114.67	636.6	-109.97	636.6	-116.01
637.1	-112.92	637.1	-108.34	637.1	-117.86
637.6	-106.59	637.6	-105.75	637.6	-111.94
638.1	-115.79	638.1	-112.89	638.1	-120.93
638.6	-121.13	638.6	-119.45	638.6	-112.93
639.1	-119.11	639.1	-114.39	639.1	-121.19
639.6	-124.79	639.6	-119.89	639.6	-133.94
640.1	-120.07	640.1	-122.68	640.1	-119.37
640.6	-114.76	640.6	-122.8	640.6	-114.21
641.1	-119.59	641.1	-126.84	641.1	-136.08
641.6	-121.42	641.6	-126.98	641.6	-134.01
642.1	-120.01	642.1	-120.31	642.1	-118.45
642.6	-119.22	642.6	-112.92	642.6	-124.76
643.1	-113.73	643.1	-115.63	643.1	-127.28
643.6	-105.95	643.6	-105.95	643.6	-122.24
644.1	-114.35	644.1	-111.49	644.1	-116.34
644.6	-118.88	644.6	-109.36	644.6	-116.16
645.1	-118.72	645.1	-115.57	645.1	-119.05
645.6	-117.21	645.6	-113.64	645.6	-126.47
646.1	-125.46	646.1	-128.4	646.1	-118.06
646.6	-115.17	646.6	-115.18	646.6	-130.12
647.1	-116.16	647.1	-121.54	647.1	-121.38
647.6	-108.98	647.6	-119.39	647.6	-114.46
648.1	-113.24	648.1	-119.32	648.1	-118.07
648.6	-120.05	648.6	-116.79	648.6	-115.9
649.1	-115.46	649.1	-112.15	649.1	-117.42
649.6	-120.05	649.6	-115.54	649.6	-130.79
650.1	-133.1	650.1	-126.74	650.1	-122.46
650.6	-127.66	650.6	-135.14	650.6	-119.41
651.1	-124.27	651.1	-125.1	651.1	-114.04
651.6	-120.51	651.6	-118.14	651.6	-118.96
652.1	-122.13	652.1	-123.85	652.1	-118.26
652.6	-118.11	652.6	-125.93	652.6	-114.93
653.1	-130.68	653.1	-123.47	653.1	-122.9
653.6	-124.93	653.6	-127.1	653.6	-136.56
654.1	-130.18	654.1	-123.7	654.1	-126.38
654.6	-122.63	654.6	-121.27	654.6	-122.19
655.1	-120.64	655.1	-123.61	655.1	-123.31
655.6	-138.46	655.6	-129.61	655.6	-123.41
656.1	-117.69	656.1	-115.58	656.1	-115.52
656.6	-127.99	656.6	-123.09	656.6	-118.09
657.1	-128.18	657.1	-116.93	657.1	-106.57
657.6	-117.27	657.6	-118.26	657.6	-138.01
658.1	-112.85	658.1	-114.83	658.1	-119.95
658.6	-132.8	658.6	-126.16	658.6	-128.8
659.1	-120.43	659.1	-126.12	659.1	-116.01
659.6	-120.26	659.6	-125.07	659.6	-120.48
660.1	-116.97	660.1	-121.53	660.1	-109.4
660.6	-118.81	660.6	-122.12	660.6	-128.74
661.1	-121.58	661.1	-125.93	661.1	-118.2
661.6	-124.93	661.6	-127.57	661.6	-115.85
662.1	-118.39	662.1	-124.62	662.1	-108.97
662.6	-117.34	662.6	-121.75	662.6	-124.5
663.1	-120.61	663.1	-120.4	663.1	-120.37
663.6	-123.27	663.6	-129.16	663.6	-121.35
664.1	-123.24	664.1	-130.18	664.1	-116.43
664.6	-124.13	664.6	-137.1	664.6	-122.61
665.1	-127.36	665.1	-131.13	665.1	-123.62
665.6	-114.29	665.6	-129.62	665.6	-115.73
666.1	-109.96	666.1	-120.63	666.1	-120
666.6	-120.79	666.6	-121.89	666.6	-123.7
667.1	-126.37	667.1	-125.58	667.1	-125.82
667.6	-126.24	667.6	-120.45	667.6	-138.05
668.1	-122.36	668.1	-122.96	668.1	-121.81
668.6	-140.34	668.6	-129.38	668.6	-121.39
669.1	-124.1	669.1	-128.45	669.1	-124.16
669.6	-130.36	669.6	-131.21	669.6	-134.54
670.1	-120.26	670.1	-142.47	670.1	-131.69
670.6	-122.16	670.6	-139.23	670.6	-120.88
671.1	-132.07	671.1	-135.25	671.1	-118.75
671.6	-126.68	671.6	-122.31	671.6	-120.42
672.1	-125.63	672.1	-122.86	672.1	-121.74
672.6	-119.4	672.6	-123.69	672.6	-125.87
673.1	-114.1	673.1	-122.49	673.1	-117.95
673.6	-123.88	673.6	-123.24	673.6	-132.9
674.1	-127.35	674.1	-124.67	674.1	-134.03
674.6	-138.04	674.6	-120.67	674.6	-132.51
675.1	-121.8	675.1	-125.89	675.1	-126.32
675.6	-122.15	675.6	-137.62	675.6	-123.85
676.1	-122.01	676.1	-124.79	676.1	-131.71
676.6	-125.22	676.6	-123.27	676.6	-126.29
677.1	-128.26	677.1	-139.31	677.1	-125.84
677.6	-121.67	677.6	-144.89	677.6	-129.52
678.1	-126.12	678.1	-130.11	678.1	-130.23
678.6	-128.9	678.6	-133.54	678.6	-122.33
679.1	-130.06	679.1	-133.65	679.1	-123.84
679.6	-143.23	679.6	-134.05	679.6	-122.64
680.1	-127.01	680.1	-135.94	680.1	-121.92
680.6	-125.65	680.6	-120.8	680.6	-119.96
681.1	-118.71	681.1	-130.67	681.1	-118.77
681.6	-118.08	681.6	-131.6	681.6	-123.15
682.1	-116.41	682.1	-121.28	682.1	-120.16
682.6	-126.13	682.6	-117.64	682.6	-121.72
683.1	-124.82	683.1	-131.28	683.1	-119.73
683.6	-131.68	683.6	-136.91	683.6	-126.81
684.1	-130.96	684.1	-126.87	684.1	-130.49
684.6	-110.98	684.6	-117.67	684.6	-124.54
685.1	-130.28	685.1	-127.51	685.1	-127.21
685.6	-116.96	685.6	-125.44	685.6	-119.39
686.1	-123.07	686.1	-125.31	686.1	-122.68
686.6	-130.63	686.6	-134.07	686.6	-129.42
687.1	-120.25	687.1	-129.02	687.1	-127.9
687.6	-122.63	687.6	-128.42	687.6	-133.58
688.1	-131.02	688.1	-132.08	688.1	-131.62
688.6	-128.36	688.6	-134.93	688.6	-128.94
689.1	-140.06	689.1	-129.18	689.1	-126.21
689.6	-132.55	689.6	-130.08	689.6	-133.78
690.1	-128.61	690.1	-134.22	690.1	-127.94
690.6	-123.33	690.6	-135.42	690.6	-134.11
691.1	-118.88	691.1	-127.85	691.1	-125.73
691.6	-124.42	691.6	-146.72	691.6	-124.01
692.1	-135.91	692.1	-131.09	692.1	-121.5
692.6	-134.52	692.6	-131.57	692.6	-128.94
693.1	-132.44	693.1	-135.61	693.1	-143.49
693.6	-146.89	693.6	-129.34	693.6	-129.66
694.1	-129.33	694.1	-131.91	694.1	-126.62
694.6	-129.22	694.6	-133.37	694.6	-134.4
695.1	-123.94	695.1	-117.33	695.1	-123.71
695.6	-125.63	695.6	-125.38	695.6	-134.24
696.1	-126.3	696.1	-126.46	696.1	-125.75
696.6	-135.37	696.6	-128.42	696.6	-126.93
697.1	-118.82	697.1	-123.54	697.1	-122.81
697.6	-136.16	697.6	-136.46	697.6	-126
698.1	-123.31	698.1	-137.41	698.1	-124.26
698.6	-124.49	698.6	-126.01	698.6	-129.41
699.1	-121.58	699.1	-122.7	699.1	-134.37
699.6	-119.73	699.6	-125.75	699.6	-127.63
700.1	-126.15	700.1	-131.45	700.1	-147.95
700.6	-140.9	700.6	-146.53	700.6	-133.37
701.1	-136.09	701.1	-130.28	701.1	-123.9
701.6	-123.25	701.6	-128.67	701.6	-140.56
702.1	-131.66	702.1	-133.01	702.1	-134.69
702.6	-124.29	702.6	-131.79	702.6	-126.57
703.1	-125.4	703.1	-137.66	703.1	-135.16
703.6	-140.69	703.6	-134.63	703.6	-143.56
704.1	-118.15	704.1	-125.22	704.1	-137.16
704.6	-129.68	704.6	-136.85	704.6	-132.67
705.1	-128.12	705.1	-128.98	705.1	-138.63
705.6	-127.78	705.6	-133.36	705.6	-137.52
706.1	-131.36	706.1	-137.8	706.1	-131.48
706.6	-124.77	706.6	-127.7	706.6	-125.14
707.1	-134.56	707.1	-127.71	707.1	-123.49
707.6	-130.1	707.6	-131.97	707.6	-121.74
708.1	-125.34	708.1	-129.71	708.1	-128.28
708.6	-122.76	708.6	-129.43	708.6	-125.54
709.1	-128.93	709.1	-132.58	709.1	-132.21
709.6	-132.78	709.6	-129.47	709.6	-124.77
710.1	-124.29	710.1	-132.23	710.1	-122.81
710.6	-125.04	710.6	-125.26	710.6	-132.07
711.1	-130.88	711.1	-122.01	711.1	-125.29
711.6	-129.92	711.6	-133.71	711.6	-129.29
712.1	-130.41	712.1	-133.14	712.1	-126.96
712.6	-131.61	712.6	-129.33	712.6	-128.51
713.1	-132.86	713.1	-130.42	713.1	-138.62
713.6	-131.29	713.6	-132.98	713.6	-131.12
714.1	-115.86	714.1	-127.79	714.1	-114.8
714.6	-124.76	714.6	-128.74	714.6	-138.2
715.1	-129.63	715.1	-134.11	715.1	-129.34
715.6	-130.44	715.6	-132.68	715.6	-139.75
716.1	-129.24	716.1	-129.38	716.1	-127.27
716.6	-122.49	716.6	-129.88	716.6	-123.35
717.1	-121.81	717.1	-147.67	717.1	-140.33
717.6	-128.21	717.6	-134.94	717.6	-132.96
718.1	-131.31	718.1	-134.85	718.1	-127.6
718.6	-125.28	718.6	-136.87	718.6	-133.22
719.1	-127.45	719.1	-130.22	719.1	-142.26
719.6	-132.97	719.6	-127.88	719.6	-131.33
720.1	-132.5	720.1	-130.71	720.1	-126.8
720.6	-116.32	720.6	-119.91	720.6	-122.89
721.1	-123.87	721.1	-136.12	721.1	-124.65
721.6	-127.12	721.6	-152.06	721.6	-133.21
722.1	-128.93	722.1	-133.21	722.1	-124.9
722.6	-134.03	722.6	-129.17	722.6	-124.08
723.1	-130.94	723.1	-125.72	723.1	-126.16
723.6	-122.05	723.6	-121.1	723.6	-128.2
724.1	-117.64	724.1	-119.98	724.1	-116.28
724.6	-115.47	724.6	-122.71	724.6	-125
725.1	-127.85	725.1	-130.89	725.1	-127.42
725.6	-134.27	725.6	-131.45	725.6	-129.99
726.1	-141.99	726.1	-131.96	726.1	-133.77
726.6	-132.54	726.6	-132.95	726.6	-135.27
727.1	-125.2	727.1	-122.33	727.1	-116.33
727.6	-128.25	727.6	-147.56	727.6	-133.92
728.1	-130.27	728.1	-140.26	728.1	-131.45
728.6	-132.09	728.6	-141.42	728.6	-131.88
729.1	-125.89	729.1	-127.66	729.1	-123.43
729.6	-131.78	729.6	-132.67	729.6	-125.63
730.1	-128.21	730.1	-133.14	730.1	-125.3
730.6	-129.2	730.6	-137.21	730.6	-131.8
731.1	-130.1	731.1	-133.02	731.1	-123.03
731.6	-126.68	731.6	-135.93	731.6	-134.83
732.1	-117.24	732.1	-125.99	732.1	-132.88
732.6	-118.86	732.6	-131.31	732.6	-127.4
733.1	-119.83	733.1	-119.93	733.1	-115.17
733.6	-125.09	733.6	-139.85	733.6	-128.55
734.1	-123.38	734.1	-128.59	734.1	-120.52
734.6	-135.59	734.6	-144.3	734.6	-138.58
735.1	-122.71	735.1	-134.49	735.1	-127.26
735.6	-123.45	735.6	-132.74	735.6	-126.24
736.1	-121	736.1	-135.76	736.1	-115.9
736.6	-125.83	736.6	-129.78	736.6	-129.28
737.1	-126.12	737.1	-129.58	737.1	-131.21
737.6	-124.77	737.6	-127.98	737.6	-132.33
738.1	-124.85	738.1	-130.34	738.1	-127.37
738.6	-140.33	738.6	-140.08	738.6	-133.42
739.1	-130.4	739.1	-139.35	739.1	-126.19
739.6	-133.9	739.6	-142.65	739.6	-133.45
740.1	-122.58	740.1	-139.39	740.1	-126.56
740.6	-142.72	740.6	-141.43	740.6	-140.02
741.1	-124.94	741.1	-137.74	741.1	-128.15
741.6	-121.69	741.6	-137.93	741.6	-131.05
742.1	-122.05	742.1	-127.33	742.1	-125.61
742.6	-125.78	742.6	-138.5	742.6	-137.66
743.1	-127.62	743.1	-137.14	743.1	-131.39
743.6	-134.9	743.6	-133.33	743.6	-130.25
744.1	-125.34	744.1	-129.04	744.1	-123.62
744.6	-127.41	744.6	-136.42	744.6	-140.06
745.1	-125.47	745.1	-142.04	745.1	-129.59
745.6	-131.48	745.6	-139.94	745.6	-127.44
746.1	-128.47	746.1	-154.8	746.1	-132.42
746.6	-137.41	746.6	-127.57	746.6	-123.15
747.1	-127.98	747.1	-121.97	747.1	-143.95
747.6	-135.94	747.6	-145.43	747.6	-137.51
748.1	-133.58	748.1	-131.91	748.1	-135.06
748.6	-121.63	748.6	-128.42	748.6	-123.45
749.1	-138.73	749.1	-136.43	749.1	-132.12
749.6	-131.7	749.6	-144.47	749.6	-133.28
750.1	-133.86	750.1	-139.86	750.1	-139.46
750.6	-121.57	750.6	-123.64	750.6	-119.63
751.1	-131.89	751.1	-141.42	751.1	-136.67
751.6	-130.71	751.6	-135.69	751.6	-137.1
752.1	-126.44	752.1	-136.56	752.1	-122.27
752.6	-131.36	752.6	-133.37	752.6	-129.72
753.1	-132.1	753.1	-135.12	753.1	-130.08
753.6	-125.42	753.6	-137.56	753.6	-138.62
754.1	-122.84	754.1	-131.49	754.1	-127.28
754.6	-129.92	754.6	-143.43	754.6	-135.97
755.1	-126.23	755.1	-146.64	755.1	-129.06
755.6	-127.24	755.6	-143.53	755.6	-126.64
756.1	-134.24	756.1	-156.29	756.1	-134.02
756.6	-132.62	756.6	-148.93	756.6	-135.55
757.1	-131.95	757.1	-129.44	757.1	-138.81
757.6	-125.65	757.6	-131.72	757.6	-130.71
758.1	-124.6	758.1	-131.78	758.1	-131.37
758.6	-130.14	758.6	-133.71	758.6	-137.65
759.1	-128.61	759.1	-134.63	759.1	-129.58
759.6	-139.43	759.6	-132.76	759.6	-129.24
760.1	-132.41	760.1	-139.34	760.1	-149.63
760.6	-125.36	760.6	-130.19	760.6	-128.74
761.1	-130.38	761.1	-140.59	761.1	-137.65
761.6	-125.49	761.6	-141.69	761.6	-131.38
762.1	-132.41	762.1	-138.15	762.1	-126.66
762.6	-127.25	762.6	-132.44	762.6	-137.42
763.1	-128.2	763.1	-130.75	763.1	-130.64
763.6	-126.67	763.6	-131.34	763.6	-126.66
764.1	-129.33	764.1	-127.39	764.1	-129.92
764.6	-130.92	764.6	-144.73	764.6	-129.51
765.1	-137.55	765.1	-135.43	765.1	-135.05
765.6	-122.2	765.6	-127.22	765.6	-122.57
766.1	-123.15	766.1	-120.02	766.1	-137.34
766.6	-134.19	766.6	-152.64	766.6	-136.6
767.1	-119.46	767.1	-132.3	767.1	-125.77
767.6	-116.24	767.6	-120.63	767.6	-115.74
768.1	-124.67	768.1	-136.91	768.1	-137.25
768.6	-123.93	768.6	-137	768.6	-124.15
769.1	-123.45	769.1	-129.42	769.1	-128.97
769.6	-130.77	769.6	-132.85	769.6	-132.9
770.1	-134.78	770.1	-138.78	770.1	-140.16
770.6	-127.75	770.6	-137.25	770.6	-132.31
771.1	-130.41	771.1	-135.8	771.1	-128.54
771.6	-132.59	771.6	-138.98	771.6	-137.22
772.1	-128.49	772.1	-136.79	772.1	-132.55
772.6	-124.68	772.6	-129.18	772.6	-129.45
773.1	-127.02	773.1	-146.35	773.1	-130.57
773.6	-125.9	773.6	-135.85	773.6	-125.52
774.1	-122.76	774.1	-131.57	774.1	-127.98
774.6	-131.35	774.6	-142.35	774.6	-141.62
775.1	-117.95	775.1	-121.31	775.1	-125.74
775.6	-142.62	775.6	-143.59	775.6	-144.39
776.1	-130.18	776.1	-137.79	776.1	-126.93
776.6	-129.51	776.6	-133.87	776.6	-127.06
777.1	-124.49	777.1	-136.26	777.1	-123.91
777.6	-131.77	777.6	-144.21	777.6	-135.48
778.1	-134.12	778.1	-137.7	778.1	-137.47
778.6	-120.17	778.6	-121.35	778.6	-133.15
779.1	-120.68	779.1	-131.08	779.1	-126.26
779.6	-128.56	779.6	-146.38	779.6	-141.52
780.1	-120.78	780.1	-133.42	780.1	-134.54
780.6	-126.81	780.6	-151.07	780.6	-124.79
781.1	-116.04	781.1	-132.67	781.1	-118.49
781.6	-123.08	781.6	-133.18	781.6	-126.82
782.1	-125.87	782.1	-136.09	782.1	-135.71
782.6	-122.08	782.6	-127.71	782.6	-121.92
783.1	-117.31	783.1	-127.4	783.1	-119.95
783.6	-136	783.6	-131.31	783.6	-133.4
784.1	-129.19	784.1	-133.59	784.1	-130.9
784.6	-127.06	784.6	-135.77	784.6	-125.26
785.1	-130.37	785.1	-138.33	785.1	-127.11
785.6	-118.78	785.6	-123.84	785.6	-126.8
786.1	-119	786.1	-121.33	786.1	-126.24
786.6	-116.95	786.6	-126.73	786.6	-120.3
787.1	-116.44	787.1	-129.76	787.1	-117.95
787.6	-119.85	787.6	-129.58	787.6	-121.76
788.1	-118.1	788.1	-125.82	788.1	-121.05
788.6	-117.35	788.6	-125.97	788.6	-119.5
789.1	-116.46	789.1	-123.93	789.1	-120.08
789.6	-112.18	789.6	-119.99	789.6	-114.59
790.1	-116.05	790.1	-122.09	790.1	-119.88
790.6	-113.38	790.6	-120.5	790.6	-118.16
791.1	-107.22	791.1	-114.33	791.1	-110.99
791.6	-106.45	791.6	-112.98	791.6	-110.08
792.1	-102.36	792.1	-109.09	792.1	-106.09
792.6	-102.72	792.6	-109.44	792.6	-106.41
793.1	-111.85	793.1	-118.86	793.1	-114.97
793.6	-107.04	793.6	-113.73	793.6	-110.72
794.1	-103.68	794.1	-110.99	794.1	-107.24
794.6	-125.93	794.6	-125.92	794.6	-124.69
795.1	-111.53	795.1	-117.7	795.1	-115.01
795.6	-101.94	795.6	-108.39	795.6	-105.43
796.1	-111.59	796.1	-118.45	796.1	-115.58
796.6	-101.7	796.6	-109.76	796.6	-105.71
797.1	-104.27	797.1	-109.93	797.1	-108.31
797.6	-114.33	797.6	-120.4	797.6	-118.26
798.1	-121.74	798.1	-124.59	798.1	-131.33
798.6	-132.58	798.6	-129.79	798.6	-143.67
799.1	-133.87	799.1	-134.44	799.1	-129.8
799.6	-122.15	799.6	-135.6	799.6	-122.37
800.1	-116.77	800.1	-123.65	800.1	-120.55
800.6	-117.62	800.6	-123.01	800.6	-122.73
801.1	-110.79	801.1	-118.66	801.1	-114.8
801.6	-119.64	801.6	-128.94	801.6	-122.1
802.1	-131.39	802.1	-131.28	802.1	-135.14
802.6	-119.44	802.6	-123.03	802.6	-130.26
803.1	-119.07	803.1	-121.93	803.1	-125.93
803.6	-115.92	803.6	-121.02	803.6	-121.4
804.1	-128.03	804.1	-133.49	804.1	-129.54
804.6	-120.1	804.6	-130.15	804.6	-124.44
805.1	-128.88	805.1	-143.22	805.1	-133.74
805.6	-125.91	805.6	-132.98	805.6	-126.3
806.1	-112.2	806.1	-120.21	806.1	-114.06
806.6	-117.01	806.6	-122.79	806.6	-125.42
807.1	-130.48	807.1	-124.73	807.1	-130.26
807.6	-126.38	807.6	-135.95	807.6	-125.55
808.1	-130.37	808.1	-137.25	808.1	-135.39
808.6	-122.53	808.6	-128.17	808.6	-123.45
809.1	-123.49	809.1	-123.81	809.1	-124.56
809.6	-127.48	809.6	-127.04	809.6	-121.19
810.1	-122.88	810.1	-132.43	810.1	-125.26
810.6	-116.09	810.6	-121.44	810.6	-117.39
811.1	-124.19	811.1	-133.38	811.1	-127.57
811.6	-130.18	811.6	-141.85	811.6	-133.36
812.1	-134.01	812.1	-132.85	812.1	-134.26
812.6	-131.5	812.6	-136.16	812.6	-132.24
813.1	-126.4	813.1	-132.48	813.1	-130.36
813.6	-119.61	813.6	-125.1	813.6	-121.77
814.1	-114.14	814.1	-119.14	814.1	-116.85
814.6	-132.61	814.6	-137.1	814.6	-135.52
815.1	-122.22	815.1	-133.3	815.1	-124.2
815.6	-130.44	815.6	-146.77	815.6	-132.18
816.1	-126.66	816.1	-130.26	816.1	-128.65
816.6	-130.34	816.6	-133.7	816.6	-125.19
817.1	-110.79	817.1	-113.87	817.1	-109.35
817.6	-125.15	817.6	-133.6	817.6	-127.67
818.1	-119.61	818.1	-126.76	818.1	-121.66
818.6	-115.67	818.6	-121.93	818.6	-117.63
819.1	-122.1	819.1	-126.76	819.1	-123.4
819.6	-115.77	819.6	-122.01	819.6	-117.33
820.1	-133.07	820.1	-133.84	820.1	-128.93
820.6	-120.57	820.6	-124.39	820.6	-120.87
821.1	-126.14	821.1	-128.44	821.1	-123.99
821.6	-122.79	821.6	-131.14	821.6	-124.31
822.1	-121.13	822.1	-126.22	822.1	-124.14
822.6	-121.26	822.6	-124.88	822.6	-124
823.1	-124.16	823.1	-127.94	823.1	-126.91
823.6	-114.43	823.6	-115.75	823.6	-115.19
824.1	-124.46	824.1	-126.94	824.1	-125.92
824.6	-112.67	824.6	-114.34	824.6	-112.41
825.1	-123.96	825.1	-127.11	825.1	-124.82
825.6	-122.91	825.6	-127.21	825.6	-125.39
826.1	-119.18	826.1	-123.83	826.1	-119.08
826.6	-120.57	826.6	-125.22	826.6	-124.17
827.1	-114.47	827.1	-118.37	827.1	-116.04
827.6	-123.23	827.6	-127.59	827.6	-125.52
828.1	-111.51	828.1	-115.91	828.1	-114.56
828.6	-119.17	828.6	-122.42	828.6	-120.09
829.1	-122.13	829.1	-124.88	829.1	-121.05
829.6	-123.45	829.6	-125.28	829.6	-124.3
830.1	-122.13	830.1	-128.19	830.1	-122.71
830.6	-117.61	830.6	-121.8	830.6	-118.63
831.1	-110.1	831.1	-116.05	831.1	-110.85
831.6	-114.78	831.6	-119.6	831.6	-114.62
832.1	-119.61	832.1	-123.07	832.1	-119.09
832.6	-122.53	832.6	-125.58	832.6	-122.17
833.1	-112.37	833.1	-116.41	833.1	-113.66
833.6	-106.4	833.6	-109.55	833.6	-106.56
834.1	-117.82	834.1	-120.7	834.1	-117.1
834.6	-113.37	834.6	-116.65	834.6	-113.1
835.1	-101.97	835.1	-105.59	835.1	-102.15
835.6	-103.71	835.6	-107.23	835.6	-104.05
836.1	-105.89	836.1	-109.4	836.1	-106.47
836.6	-103.32	836.6	-106.66	836.6	-103.69
837.1	-111.41	837.1	-114.49	837.1	-111.77
837.6	-102.76	837.6	-106.27	837.6	-103.45
838.1	-102.48	838.1	-105.65	838.1	-102.78
838.6	-113.1	838.6	-116.26	838.6	-113.17
839.1	-106.38	839.1	-109.31	839.1	-106.4
839.6	-119.96	839.6	-123.96	839.6	-121.65
840.1	-115.17	840.1	-117.38	840.1	-115.13
840.6	-105.97	840.6	-109	840.6	-106.06
841.1	-103.97	841.1	-107.01	841.1	-104
841.6	-119.26	841.6	-123.82	841.6	-120.15
842.1	-117.77	842.1	-120.6	842.1	-117.72
842.6	-114.2	842.6	-116.46	842.6	-114.51
843.1	-110.57	843.1	-113.47	843.1	-111.07
843.6	-114.46	843.6	-118.14	843.6	-115.43
844.1	-113.77	844.1	-116.81	844.1	-113.72
844.6	-112.13	844.6	-114.8	844.6	-111.8
845.1	-110.21	845.1	-112.73	845.1	-110.24
845.6	-133.84	845.6	-142.5	845.6	-140.68
846.1	-115.92	846.1	-119.91	846.1	-117.02
846.6	-117.35	846.6	-122.27	846.6	-119.11
847.1	-115.66	847.1	-117.73	847.1	-115.4
847.6	-120.9	847.6	-123.3	847.6	-120.24
848.1	-111.86	848.1	-113.34	848.1	-110.72
848.6	-117.55	848.6	-119.97	848.6	-118.87
849.1	-118.25	849.1	-121.55	849.1	-120.36
849.6	-124.03	849.6	-127.83	849.6	-126.42
850.1	-118.96	850.1	-121.47	850.1	-118.18
850.6	-120.97	850.6	-123.4	850.6	-121.35
851.1	-123.33	851.1	-125.38	851.1	-123.79
851.6	-118.98	851.6	-121.17	851.6	-119.75
852.1	-122.42	852.1	-125.19	852.1	-123.26
852.6	-114.87	852.6	-118.6	852.6	-113.91
853.1	-121.88	853.1	-124.4	853.1	-127.97
853.6	-123.95	853.6	-124.62	853.6	-123.44
854.1	-115.36	854.1	-120	854.1	-118.73
854.6	-119.16	854.6	-122.73	854.6	-118.71
855.1	-117.33	855.1	-120.75	855.1	-118.16
855.6	-119.34	855.6	-121.58	855.6	-119.75
856.1	-121.3	856.1	-123.71	856.1	-121.82
856.6	-123.14	856.6	-125.58	856.6	-124.52
857.1	-126.75	857.1	-129.72	857.1	-128.41
857.6	-130.78	857.6	-137.14	857.6	-134.63
858.1	-132.91	858.1	-139.65	858.1	-136.91
858.6	-131.08	858.6	-133.56	858.6	-135.72
859.1	-131.36	859.1	-130.85	859.1	-131.02
859.6	-123.54	859.6	-125.99	859.6	-123.71
860.1	-121.26	860.1	-124.74	860.1	-121.35
860.6	-121.84	860.6	-123.81	860.6	-120.25
861.1	-122.13	861.1	-123.42	861.1	-121.64
861.6	-121.92	861.6	-123.51	861.6	-121.75
862.1	-126.93	862.1	-127.4	862.1	-125.48
862.6	-125.12	862.6	-127.49	862.6	-124.16
863.1	-120.09	863.1	-122.5	863.1	-119.77
863.6	-122.32	863.6	-123.22	863.6	-120.98
864.1	-135.18	864.1	-140.5	864.1	-136.52
864.6	-126.69	864.6	-130.52	864.6	-128.76
865.1	-130.93	865.1	-134.94	865.1	-130.93
865.6	-127.85	865.6	-128.36	865.6	-126.38
866.1	-123.44	866.1	-124.56	866.1	-122.6
866.6	-137.3	866.6	-133.86	866.6	-132.93
867.1	-130.91	867.1	-131.12	867.1	-128.62
867.6	-136.35	867.6	-135.55	867.6	-129.94
868.1	-131.04	868.1	-130.66	868.1	-128.18
868.6	-132.98	868.6	-131.53	868.6	-131.37
869.1	-131.62	869.1	-131.66	869.1	-126.95
869.6	-134.81	869.6	-133.1	869.6	-133.89
870.1	-129.83	870.1	-136.21	870.1	-133.18
870.6	-139.18	870.6	-138.71	870.6	-131.23
871.1	-136.73	871.1	-137.59	871.1	-133.39
871.6	-132.87	871.6	-130.61	871.6	-127.08
872.1	-141.76	872.1	-138.62	872.1	-133.04
872.6	-137.95	872.6	-142.77	872.6	-149.73
873.1	-129.89	873.1	-132.58	873.1	-130.05
873.6	-127.86	873.6	-127.62	873.6	-124.87
874.1	-125.7	874.1	-127.33	874.1	-124.15
874.6	-133.35	874.6	-134.57	874.6	-132.89
875.1	-141.39	875.1	-139.02	875.1	-148.66
875.6	-134.27	875.6	-131.68	875.6	-130.52
876.1	-134.51	876.1	-127.95	876.1	-130.38
876.6	-129.5	876.6	-125.74	876.6	-129.5
877.1	-139.76	877.1	-130.1	877.1	-129.08
877.6	-124.95	877.6	-126.41	877.6	-122.79
878.1	-134.16	878.1	-133.68	878.1	-133.66
878.6	-134.09	878.6	-136.76	878.6	-133.86
879.1	-136.25	879.1	-133.42	879.1	-129.31
879.6	-141.27	879.6	-142.74	879.6	-137.73
880.1	-128.22	880.1	-128.81	880.1	-128.49
880.6	-126.66	880.6	-126.55	880.6	-124.94
881.1	-126.8	881.1	-127.88	881.1	-126.01
881.6	-137.36	881.6	-135.23	881.6	-136
882.1	-134.02	882.1	-131.47	882.1	-131.82
882.6	-131.48	882.6	-130.15	882.6	-132.16
883.1	-132.18	883.1	-129.75	883.1	-130.1
883.6	-129.13	883.6	-127.38	883.6	-128.48
884.1	-134.98	884.1	-132.46	884.1	-133.28
884.6	-126.12	884.6	-133.09	884.6	-126.9
885.1	-129	885.1	-149.92	885.1	-133.61
885.6	-129.34	885.6	-127.93	885.6	-127.04
886.1	-122.63	886.1	-123.16	886.1	-121.01
886.6	-130.8	886.6	-129.76	886.6	-131.04
887.1	-135.43	887.1	-134.99	887.1	-139.37
887.6	-137.92	887.6	-139.56	887.6	-136.81
888.1	-139.97	888.1	-139.15	888.1	-141.61
888.6	-124.24	888.6	-123.75	888.6	-123.03
889.1	-140.12	889.1	-135.74	889.1	-134.41
889.6	-141.23	889.6	-139.24	889.6	-138.2
890.1	-137.64	890.1	-137.7	890.1	-139.9
890.6	-138.99	890.6	-134.84	890.6	-134.3
891.1	-138.82	891.1	-140.46	891.1	-143.01
891.6	-130.12	891.6	-130.74	891.6	-127.43
892.1	-135.94	892.1	-135.32	892.1	-130.24
892.6	-144.23	892.6	-137.74	892.6	-138.44
893.1	-139.48	893.1	-134.25	893.1	-137.36
893.6	-134.12	893.6	-130.94	893.6	-132.02
894.1	-118.34	894.1	-131.55	894.1	-120.82
894.6	-133.56	894.6	-133.83	894.6	-134.92
895.1	-130.89	895.1	-129.29	895.1	-130.37
895.6	-128.44	895.6	-124.42	895.6	-131.37
896.1	-133.21	896.1	-133.7	896.1	-133.72
896.6	-143.11	896.6	-136.02	896.6	-138.61
897.1	-137.74	897.1	-142.5	897.1	-136.04
897.6	-133.23	897.6	-137.16	897.6	-133.44
898.1	-129.39	898.1	-131.92	898.1	-129.8
898.6	-142.12	898.6	-139.02	898.6	-138.4
899.1	-135.4	899.1	-135.16	899.1	-140.42
899.6	-139.77	899.6	-140.19	899.6	-135.64
900.1	-134.61	900.1	-132.56	900.1	-132.82
900.6	-138.74	900.6	-141.55	900.6	-139.58
901.1	-135.72	901.1	-131.75	901.1	-131.52
901.6	-132.42	901.6	-130.67	901.6	-132.67
902.1	-140.81	902.1	-133.66	902.1	-133.42
902.6	-135.67	902.6	-149.94	902.6	-137.77
903.1	-130.03	903.1	-132.29	903.1	-131.3
903.6	-127.03	903.6	-129.16	903.6	-127.87
904.1	-132.1	904.1	-133.82	904.1	-135.79
904.6	-136.19	904.6	-133	904.6	-135.51
905.1	-134.76	905.1	-131.43	905.1	-136.16
905.6	-132.73	905.6	-129.99	905.6	-134
906.1	-148.62	906.1	-134.75	906.1	-131.43
906.6	-133.39	906.6	-144.78	906.6	-135.78
907.1	-139.03	907.1	-136.71	907.1	-133.21
907.6	-136.69	907.6	-131.86	907.6	-131.59
908.1	-131.8	908.1	-128.63	908.1	-130.56
908.6	-144.8	908.6	-138.66	908.6	-136.45
909.1	-127.58	909.1	-132.02	909.1	-128.09
909.6	-134.79	909.6	-130.56	909.6	-129.4
910.1	-139.82	910.1	-128.65	910.1	-130.04
910.6	-136.48	910.6	-134.51	910.6	-134.22
911.1	-136.19	911.1	-143.18	911.1	-132.94
911.6	-130.9	911.6	-132.99	911.6	-132.05
912.1	-133.5	912.1	-144.62	912.1	-133.69
912.6	-138.43	912.6	-136.66	912.6	-140.93
913.1	-130.24	913.1	-126.66	913.1	-127.22
913.6	-130.07	913.6	-132.24	913.6	-131.99
914.1	-124.75	914.1	-126.85	914.1	-125.54
914.6	-129.93	914.6	-130.71	914.6	-130.16
915.1	-140.89	915.1	-139.27	915.1	-135.99
915.6	-135.21	915.6	-133.47	915.6	-134.05
916.1	-132.38	916.1	-132.63	916.1	-130.46
916.6	-138.66	916.6	-142.48	916.6	-141.52
917.1	-140.82	917.1	-137.1	917.1	-136.44
917.6	-134.18	917.6	-126.62	917.6	-127.04
918.1	-131.88	918.1	-130.92	918.1	-134.44
918.6	-134.83	918.6	-141.71	918.6	-137.71
919.1	-138.63	919.1	-141.25	919.1	-139.48
919.6	-139.73	919.6	-136.03	919.6	-136.34
920.1	-138.2	920.1	-136.65	920.1	-139.64
920.6	-130.94	920.6	-129.81	920.6	-129.36
921.1	-137.17	921.1	-139.57	921.1	-139.53
921.6	-137.37	921.6	-135.45	921.6	-134.45
922.1	-136.44	922.1	-139.73	922.1	-143.96
922.6	-143.86	922.6	-132.09	922.6	-144.61
923.1	-123.93	923.1	-121.43	923.1	-122.68
923.6	-125.54	923.6	-128.44	923.6	-134.76
924.1	-124.85	924.1	-126.41	924.1	-133.23
924.6	-145.56	924.6	-136.76	924.6	-145.73
925.1	-151.98	925.1	-145.33	925.1	-148.5
925.6	-133.68	925.6	-130.85	925.6	-133.42
926.1	-140.5	926.1	-144.19	926.1	-141.8
926.6	-132.27	926.6	-132.26	926.6	-131.62
927.1	-132.08	927.1	-131.99	927.1	-132.21
927.6	-146.49	927.6	-137.11	927.6	-134.76
928.1	-130.57	928.1	-137.79	928.1	-130.27
928.6	-144.93	928.6	-135.7	928.6	-137.78
929.1	-136.34	929.1	-134.15	929.1	-134.11
929.6	-129.93	929.6	-135.69	929.6	-141.93
930.1	-136.29	930.1	-142.95	930.1	-139.68
930.6	-148.09	930.6	-143.41	930.6	-145.5
931.1	-128.49	931.1	-126.55	931.1	-129.23
931.6	-140.66	931.6	-144.65	931.6	-143.31
932.1	-139.96	932.1	-139.13	932.1	-142.41
932.6	-138.8	932.6	-135.27	932.6	-134.63
933.1	-138.28	933.1	-144.47	933.1	-147.93
933.6	-137.59	933.6	-140.62	933.6	-144.85
934.1	-130.34	934.1	-127.73	934.1	-130.93
934.6	-135.98	934.6	-137.06	934.6	-141.09
935.1	-129.84	935.1	-129.05	935.1	-129.72
935.6	-141.21	935.6	-132.78	935.6	-138.15
936.1	-145.02	936.1	-140.07	936.1	-136.54
936.6	-129.9	936.6	-129.45	936.6	-131.61
937.1	-140.58	937.1	-135.74	937.1	-139.38
937.6	-139.64	937.6	-131.27	937.6	-126.5
938.1	-136.74	938.1	-135.75	938.1	-137.93
938.6	-140.43	938.6	-136.08	938.6	-141.38
939.1	-134.39	939.1	-133.37	939.1	-135.94
939.6	-136	939.6	-133.82	939.6	-136.34
940.1	-144.98	940.1	-143.53	940.1	-155.45
940.6	-138.91	940.6	-135.93	940.6	-140.58
941.1	-135.03	941.1	-131.86	941.1	-148.25
941.6	-130.44	941.6	-131.41	941.6	-134.94
942.1	-136	942.1	-135.99	942.1	-142.29
942.6	-132.21	942.6	-130.12	942.6	-130.68
943.1	-120.37	943.1	-122.09	943.1	-129.92
943.6	-120.15	943.6	-119.54	943.6	-124.51
944.1	-127.46	944.1	-127.47	944.1	-128.79
944.6	-128.49	944.6	-127.84	944.6	-132.55
945.1	-132.32	945.1	-130.56	945.1	-136.35
945.6	-138.55	945.6	-133.9	945.6	-136.27
946.1	-148.29	946.1	-146.44	946.1	-143.46
946.6	-131.59	946.6	-129.15	946.6	-135.33
947.1	-128.77	947.1	-126.8	947.1	-133.38
947.6	-134.41	947.6	-131.38	947.6	-136.67
948.1	-129.95	948.1	-140.07	948.1	-140.82
948.6	-130.57	948.6	-135.16	948.6	-133.81
949.1	-133.37	949.1	-131.2	949.1	-136.51
949.6	-139.82	949.6	-143.61	949.6	-139.13
950.1	-131.51	950.1	-131.76	950.1	-141.09
950.6	-134.8	950.6	-131.54	950.6	-139.2
951.1	-132.3	951.1	-136.01	951.1	-136.2
951.6	-128.42	951.6	-126.17	951.6	-134.48
952.1	-154.29	952.1	-147.71	952.1	-142.39
952.6	-130.38	952.6	-129.97	952.6	-141.93
953.1	-128.31	953.1	-145.5	953.1	-135.38
953.6	-140.07	953.6	-135.99	953.6	-137.25
954.1	-132.49	954.1	-129.92	954.1	-135.56
954.6	-136.52	954.6	-135.75	954.6	-141.28
955.1	-135.33	955.1	-134.3	955.1	-138.77
955.6	-142.1	955.6	-139.26	955.6	-141.9
956.1	-133.16	956.1	-134.29	956.1	-151.42
956.6	-130.1	956.6	-127.9	956.6	-137.53
957.1	-130.27	957.1	-128.81	957.1	-137.69
957.6	-130.55	957.6	-134	957.6	-149.21
958.1	-140.23	958.1	-138.83	958.1	-148.73
958.6	-130.97	958.6	-130.01	958.6	-135.55
959.1	-125.64	959.1	-125.19	959.1	-130.69
959.6	-131.61	959.6	-130.1	959.6	-137.81
960.1	-121.08	960.1	-119.76	960.1	-127.06
960.6	-124.34	960.6	-123.24	960.6	-131.16
961.1	-131.22	961.1	-129.22	961.1	-138.65
961.6	-127.41	961.6	-126.76	961.6	-138.15
962.1	-128.62	962.1	-129.99	962.1	-142.26
962.6	-138.38	962.6	-137.49	962.6	-143.11
963.1	-137.43	963.1	-135.9	963.1	-144.13
963.6	-136.73	963.6	-132.55	963.6	-137.93
964.1	-134.05	964.1	-134.21	964.1	-153.93
964.6	-125.62	964.6	-124.97	964.6	-137.9
965.1	-129.64	965.1	-128.23	965.1	-137.67
965.6	-126.11	965.6	-124.32	965.6	-135.24
966.1	-128.3	966.1	-129.92	966.1	-138.91
966.6	-126.58	966.6	-126.39	966.6	-136.95
967.1	-124.2	967.1	-122.65	967.1	-132.86
967.6	-127.19	967.6	-127.41	967.6	-140.5
968.1	-122.21	968.1	-120.56	968.1	-128.89
968.6	-112.93	968.6	-112.32	968.6	-125.26
969.1	-128.12	969.1	-128.16	969.1	-134.51
969.6	-122.69	969.6	-121.96	969.6	-130.36
970.1	-123.19	970.1	-122.88	970.1	-132.4
970.6	-120.25	970.6	-120.33	970.6	-135.14
971.1	-119.12	971.1	-119.8	971.1	-131.32
971.6	-123.22	971.6	-126.87	971.6	-145.23
972.1	-121.95	972.1	-120.26	972.1	-132.4
972.6	-118.86	972.6	-118.79	972.6	-130.24
973.1	-122.99	973.1	-123.19	973.1	-132.87
973.6	-104.7	973.6	-104.79	973.6	-116.73
974.1	-110.8	974.1	-110.56	974.1	-122.54
974.6	-104.98	974.6	-104.98	974.6	-118.18
975.1	-130.09	975.1	-129.42	975.1	-142.91
975.6	-112.9	975.6	-113.14	975.6	-125.75
976.1	-112.02	976.1	-112.36	976.1	-126.38
976.6	-123.09	976.6	-123.86	976.6	-151.39
977.1	-116.31	977.1	-116.52	977.1	-129.85
977.6	-112.73	977.6	-113.13	977.6	-126.55
978.1	-119.69	978.1	-120.55	978.1	-134.71
978.6	-114.6	978.6	-115.06	978.6	-129.89
979.1	-113.69	979.1	-113.13	979.1	-124.84
979.6	-121.04	979.6	-121.3	979.6	-133.56
980.1	-146.49	980.1	-150.39	980.1	-149.3
980.6	-129.65	980.6	-128.97	980.6	-139.28
981.1	-117.56	981.1	-118.07	981.1	-133.02
981.6	-120.68	981.6	-120.8	981.6	-138.27
982.1	-126.08	982.1	-126.82	982.1	-140.76
982.6	-124.28	982.6	-126.61	982.6	-146.86
983.1	-122.53	983.1	-125.06	983.1	-142.04
983.6	-120.04	983.6	-121.61	983.6	-140.48
984.1	-117	984.1	-119.13	984.1	-133.62
984.6	-128.85	984.6	-130.05	984.6	-137.42
985.1	-125.69	985.1	-125.7	985.1	-125.38
985.6	-138.62	985.6	-138.13	985.6	-139.37
986.1	-129.34	986.1	-130.35	986.1	-143.03
986.6	-123.14	986.6	-124.9	986.6	-134.25
987.1	-132.98	987.1	-136.47	987.1	-134.36
987.6	-127.8	987.6	-133.72	987.6	-141.94
988.1	-129.16	988.1	-131.55	988.1	-149.36
988.6	-127.69	988.6	-127.3	988.6	-136.1
989.1	-127.98	989.1	-129.98	989.1	-151.67
989.6	-132.57	989.6	-135.31	989.6	-145.02
990.1	-133.05	990.1	-130.99	990.1	-144.75
990.6	-130.72	990.6	-129.19	990.6	-146.38
991.1	-132.14	991.1	-135.4	991.1	-137.87
991.6	-128.84	991.6	-132.67	991.6	-152.62
992.1	-132.38	992.1	-138.07	992.1	-146.51
992.6	-132.5	992.6	-129.82	992.6	-136.76
993.1	-124.61	993.1	-126.47	993.1	-136.68
993.6	-127.89	993.6	-130.48	993.6	-147.15
994.1	-129.04	994.1	-130.49	994.1	-148.14
994.6	-133.26	994.6	-134.15	994.6	-146.44
995.1	-133.93	995.1	-139.3	995.1	-151.59
995.6	-131.35	995.6	-132.01	995.6	-137.59
996.1	-148.17	996.1	-145.35	996.1	-138.6
996.6	-132.58	996.6	-129.45	996.6	-145
997.1	-127.14	997.1	-128.11	997.1	-135.14
997.6	-137.46	997.6	-140.52	997.6	-148.04
998.1	-126.71	998.1	-128.77	998.1	-148.72
998.6	-124.76	998.6	-124.47	998.6	-145.6
999.1	-126.76	999.1	-131.19	999.1	-138.82
999.6	-127.79	999.6	-127.48	999.6	-135.07
[truncated: 2,001 more rows]
