# Supplementary material for: Feature extraction and pattern recognition of gas pipeline flow noise signals in a strong noisy background
Source: PeerJ Comput Sci. 2024 Jul 5;10:e2087. doi: 10.7717/peerj-cs.2087 (PMC11232584; doi:10.7717/peerj-cs.2087)
Supplement: Data S1 [file peerj-cs-10-2087-s001.zip › data/Sound Pressure Level Feature Extraction Results.xlsx]

## Sheet: Sheet1
Signal acquisition point	Signal framing	sound pressure level
1	1	95.66
1	2	-17.51
1	3	-28.94
1	4	-58.99
1	5	-50.42
1	6	-66.72
1	7	-78.61
1	8	-86.16
1	9	-86.24
1	10	-90.64
1	11	-106.4
1	12	-120.3
1	13	-139.1
1	14	-156.5
2	1	83.36
2	2	-15.72
2	3	-42.19
2	4	-46.27
2	5	-61.91
2	6	-62.48
2	7	-73.88
2	8	-94.5
2	9	-90.79
2	10	-89.9
2	11	-106.63
2	12	-120.02
2	13	-133.24
2	14	-158.34
3	1	90.29
3	2	-19.54
3	3	-27.94
3	4	-59.51
3	5	-52.5
3	6	-64.67
3	7	-84.26
3	8	-89.51
3	9	-86.91
3	10	-101.64
3	11	-106.71
3	12	-115.26
3	13	-143.21
3	14	-157.49
