# Supplementary material for: Feature extraction and pattern recognition of gas pipeline flow noise signals in a strong noisy background
Source: PeerJ Comput Sci. 2024 Jul 5;10:e2087. doi: 10.7717/peerj-cs.2087 (PMC11232584; doi:10.7717/peerj-cs.2087)
Supplement: Data S1 [file peerj-cs-10-2087-s001.zip › data/Sound pressure level frequency domain plots at the same signal collection point under different porosity conditions.xlsx]

## Sheet: Sheet1
0.4		0.5		0.6
0.1	95.66	0.1	95.66	0.1	95.67
0.6	85.04	0.6	83.76	0.6	82.32
1.1	-0.52	1.1	-0.7	1.1	-0.88
1.6	-1.96	1.6	-2.26	1.6	-2.58
2.1	-4.64	2.1	-4.89	2.1	-4.75
2.6	-3.86	2.6	-4.04	2.6	-4.21
3.1	-0.2	3.1	0.05	3.1	0.16
3.6	-12.16	3.6	-11.36	3.6	-10.88
4.1	-14.53	4.1	-14.62	4.1	-14.78
4.6	-10.8	4.6	-10.14	4.6	-9.6
5.1	-11.08	5.1	-11.11	5.1	-11.19
5.6	1.73	5.6	2.23	5.6	2.54
6.1	-7.04	6.1	-6.24	6.1	-5.77
6.6	-9.19	6.6	-9.4	6.6	-9.68
7.1	-7.14	7.1	-6.79	7.1	-6.58
7.6	-10.36	7.6	-9.92	7.6	-9.65
8.1	-10.47	8.1	-10.34	8.1	-10.32
8.6	-22.87	8.6	-22.3	8.6	-21.97
9.1	-12.11	9.1	-11.78	9.1	-11.62
9.6	-11.16	9.6	-10.83	9.6	-10.68
10.1	-24.53	10.1	-24.22	10.1	-24.06
10.6	-30.22	10.6	-30.63	10.6	-31.07
11.1	-19.99	11.1	-19.96	11.1	-20.03
11.6	-19.07	11.6	-18.96	11.6	-18.96
12.1	-10	12.1	-10.14	12.1	-10.33
12.6	-16.87	12.6	-16.65	12.6	-16.6
13.1	-16.12	13.1	-16	13.1	-16.01
13.6	-16.01	13.6	-16.14	13.6	-16.34
14.1	-16.5	14.1	-16.63	14.1	-16.83
14.6	-31.26	14.6	-31.31	14.6	-31.44
15.1	-26.39	15.1	-26.33	15.1	-26.36
15.6	-21.04	15.6	-21.37	15.6	-21.74
16.1	-16.68	16.1	-16.95	16.1	-17.28
16.6	-14.48	16.6	-14.75	16.6	-15.07
17.1	-21.38	17.1	-21.69	17.1	-22.03
17.6	-32.4	17.6	-33.15	17.6	-33.79
18.1	-19.27	18.1	-19.76	18.1	-20.27
18.6	-35.53	18.6	-35.83	18.6	-36.21
19.1	-15.21	19.1	-15.57	19.1	-15.98
19.6	-17.88	19.6	-18.28	19.6	-18.72
20.1	-17.93	20.1	-18.33	20.1	-18.75
20.6	-23.47	20.6	-23.71	20.6	-24.04
21.1	-30.48	21.1	-31.06	21.1	-31.64
21.6	-29.47	21.6	-29.97	21.6	-30.52
22.1	-25.81	22.1	-26.21	22.1	-26.68
22.6	-24.19	22.6	-24.79	22.6	-25.41
23.1	-30.09	23.1	-30.63	23.1	-31.19
23.6	-19.75	23.6	-20.29	23.6	-20.86
24.1	-21.06	24.1	-21.56	24.1	-22.13
24.6	-31.27	24.6	-31.73	24.6	-32.29
25.1	-25.37	25.1	-25.89	25.1	-26.46
25.6	-18.81	25.6	-19.39	25.6	-20
26.1	-34.7	26.1	-35.71	26.1	-36.59
26.6	-31.91	26.6	-32.3	26.6	-32.79
27.1	-22.15	27.1	-22.8	27.1	-23.49
27.6	-29.55	27.6	-30.01	27.6	-30.6
28.1	-30.14	28.1	-30.88	28.1	-31.57
28.6	-19.16	28.6	-19.98	28.6	-20.79
29.1	-28.91	29.1	-29.44	29.1	-30.04
29.6	-26.8	29.6	-27.57	29.6	-28.35
30.1	-28.02	30.1	-28.62	30.1	-29.3
30.6	-30.97	30.6	-31.54	30.6	-32.2
31.1	-25.03	31.1	-25.84	31.1	-26.67
31.6	-34.1	31.6	-35.47	31.6	-36.67
32.1	-37.28	32.1	-38.9	32.1	-40.24
32.6	-29.01	32.6	-29.94	32.6	-30.88
33.1	-30	33.1	-30.75	33.1	-31.54
33.6	-23.65	33.6	-24.93	33.6	-26.07
34.1	-26.21	34.1	-27.1	34.1	-27.97
34.6	-34.37	34.6	-35.27	34.6	-36.14
35.1	-40.26	35.1	-40.59	35.1	-41.11
35.6	-34.06	35.6	-34.91	35.6	-35.78
36.1	-28.62	36.1	-29.65	36.1	-30.63
36.6	-41.2	36.6	-41.33	36.6	-41.82
37.1	-46.44	37.1	-48.54	37.1	-50.51
37.6	-28.14	37.6	-29.27	37.6	-30.33
38.1	-30.44	38.1	-31.19	38.1	-32.03
38.6	-24.35	38.6	-25.56	38.6	-26.67
39.1	-25.63	39.1	-26.71	39.1	-27.75
39.6	-18.53	39.6	-19.25	39.6	-20.03
40.1	-30.42	40.1	-31.43	40.1	-32.39
40.6	-20.45	40.6	-21.42	40.6	-22.38
41.1	-24.56	41.1	-25.44	41.1	-26.33
41.6	-34.52	41.6	-35	41.6	-35.64
42.1	-21.23	42.1	-22.18	42.1	-23.13
42.6	-29.75	42.6	-30.82	42.6	-31.82
43.1	-28.74	43.1	-29.65	43.1	-30.6
43.6	-7.16	43.6	-8.14	43.6	-9.12
44.1	-10.05	44.1	-10.97	44.1	-11.91
44.6	-32.56	44.6	-33.2	44.6	-33.98
45.1	-17.51	45.1	-18.42	45.1	-19.35
45.6	-25.3	45.6	-26.1	45.6	-26.98
46.1	-21.3	46.1	-22.05	46.1	-22.87
46.6	-20.33	46.6	-21.11	46.6	-21.96
47.1	-21.55	47.1	-22.46	47.1	-23.41
47.6	-16.61	47.6	-17.57	47.6	-18.55
48.1	-19.6	48.1	-20.69	48.1	-21.76
48.6	-25.62	48.6	-26.76	48.6	-27.87
49.1	-34.07	49.1	-34.77	49.1	-35.56
49.6	-21.2	49.6	-22.36	49.6	-23.47
50.1	-44.32	50.1	-45.34	50.1	-46.34
50.6	-23.97	50.6	-25.2	50.6	-26.37
51.1	-31.27	51.1	-32.39	51.1	-33.5
51.6	-19.59	51.6	-20.88	51.6	-22.08
52.1	-36.97	52.1	-38.08	52.1	-39.17
52.6	-34.81	52.6	-36.09	52.6	-37.27
53.1	-33.6	53.1	-34.97	53.1	-36.25
53.6	-28.76	53.6	-30.21	53.6	-31.52
54.1	-32.51	54.1	-33.96	54.1	-35.31
54.6	-27.66	54.6	-29.1	54.6	-30.42
55.1	-25.89	55.1	-27.4	55.1	-28.76
55.6	-24.98	55.6	-26.34	55.6	-27.6
56.1	-24.92	56.1	-26.27	56.1	-27.53
56.6	-44.84	56.6	-46.15	56.6	-47.36
57.1	-35.9	57.1	-37.4	57.1	-38.79
57.6	-32.91	57.6	-34.27	57.6	-35.55
58.1	-32.33	58.1	-33.64	58.1	-34.88
58.6	-35.15	58.6	-36.59	58.6	-37.92
59.1	-37.07	59.1	-38.28	59.1	-39.46
59.6	-39.63	59.6	-41.02	59.6	-42.33
60.1	-33.07	60.1	-34.48	60.1	-35.78
60.6	-30.29	60.6	-31.82	60.6	-33.22
61.1	-30.18	61.1	-31.87	61.1	-33.37
61.6	-30.47	61.6	-32.16	61.6	-33.67
62.1	-38.74	62.1	-39.85	62.1	-40.99
62.6	-31.19	62.6	-32.65	62.6	-33.99
63.1	-36.14	63.1	-37.28	63.1	-38.42
63.6	-38.38	63.6	-40.26	63.6	-41.88
64.1	-34.98	64.1	-37.08	64.1	-38.83
64.6	-37.41	64.6	-39.01	64.6	-40.46
65.1	-36.53	65.1	-38.33	65.1	-39.92
65.6	-46.63	65.6	-48.02	65.6	-49.34
66.1	-40.96	66.1	-42.45	66.1	-43.81
66.6	-37.9	66.6	-39.53	66.6	-41.01
67.1	-36.93	67.1	-38.52	67.1	-39.96
67.6	-39.8	67.6	-41.18	67.6	-42.49
68.1	-39.58	68.1	-41.15	68.1	-42.57
68.6	-40.7	68.6	-42.41	68.6	-43.94
69.1	-41.69	69.1	-43.72	69.1	-45.5
69.6	-39.32	69.6	-41.03	69.6	-42.55
70.1	-40.48	70.1	-42.25	70.1	-43.81
70.6	-41.28	70.6	-42.77	70.6	-44.14
71.1	-34.81	71.1	-36.35	71.1	-37.77
71.6	-34.4	71.6	-35.96	71.6	-37.41
72.1	-55.15	72.1	-58.05	72.1	-60.26
72.6	-46.86	72.6	-48.2	72.6	-49.48
73.1	-40.39	73.1	-42.15	73.1	-43.73
73.6	-48.51	73.6	-50.26	73.6	-51.8
74.1	-42.82	74.1	-44.49	74.1	-46
74.6	-48.33	74.6	-49.9	74.6	-51.33
75.1	-45.56	75.1	-47.05	75.1	-48.44
75.6	-43.12	75.6	-44.77	75.6	-46.29
76.1	-57.93	76.1	-58.9	76.1	-59.87
76.6	-42.22	76.6	-44.07	76.6	-45.71
77.1	-38.76	77.1	-40.47	77.1	-42.03
77.6	-54	77.6	-55.36	77.6	-56.66
78.1	-48.59	78.1	-50.61	78.1	-52.37
78.6	-48.7	78.6	-49.95	78.6	-51.14
79.1	-49.81	79.1	-51.19	79.1	-52.52
79.6	-40.01	79.6	-40.91	79.6	-41.96
80.1	-35.16	80.1	-37.01	80.1	-38.68
80.6	-46.67	80.6	-48.58	80.6	-50.29
81.1	-56.99	81.1	-59.2	81.1	-61.12
81.6	-39.53	81.6	-41.32	81.6	-42.95
82.1	-47.6	82.1	-49.31	82.1	-50.85
82.6	-41.45	82.6	-43.36	82.6	-45.05
83.1	-40.39	83.1	-42.25	83.1	-43.92
83.6	-34.92	83.6	-36.75	83.6	-38.41
84.1	-41.57	84.1	-43.45	84.1	-45.13
84.6	-45.23	84.6	-47.03	84.6	-48.66
85.1	-43.73	85.1	-45.76	85.1	-47.55
85.6	-40.24	85.6	-42.08	85.6	-43.73
86.1	-45.48	86.1	-47.06	86.1	-48.54
86.6	-42.51	86.6	-44.45	86.6	-46.18
87.1	-43.64	87.1	-45.62	87.1	-47.38
87.6	-50.22	87.6	-52.14	87.6	-53.85
88.1	-50.69	88.1	-52.2	88.1	-53.64
88.6	-44.46	88.6	-46.23	88.6	-47.83
89.1	-33.68	89.1	-35.58	89.1	-37.27
89.6	-33.39	89.6	-35.38	89.6	-37.15
90.1	-39.76	90.1	-41.79	90.1	-43.58
90.6	-33.49	90.6	-35.46	90.6	-37.22
91.1	-35.35	91.1	-37.37	91.1	-39.16
91.6	-32.35	91.6	-34.4	91.6	-36.21
92.1	-36.34	92.1	-38.41	92.1	-40.24
92.6	-35.61	92.6	-37.71	92.6	-39.56
93.1	-37.72	93.1	-39.86	93.1	-41.75
93.6	-45.75	93.6	-47.95	93.6	-49.87
94.1	-41.33	94.1	-43.5	94.1	-45.4
94.6	-28.05	94.6	-30.21	94.6	-32.09
95.1	-31.92	95.1	-34.1	95.1	-36
95.6	-46.5	95.6	-48.74	95.6	-50.69
96.1	-48.59	96.1	-50.73	96.1	-52.6
96.6	-33.67	96.6	-35.91	96.6	-37.86
97.1	-29.81	97.1	-32.07	97.1	-34.03
97.6	-28.94	97.6	-31.23	97.6	-33.2
98.1	-30.33	98.1	-32.64	98.1	-34.63
98.6	-48.36	98.6	-50.28	98.6	-52.01
99.1	-33.54	99.1	-35.66	99.1	-37.54
99.6	-28.57	99.6	-30.56	99.6	-32.38
100.1	-25.1	100.1	-27	100.1	-28.75
100.6	-32.85	100.6	-34.7	100.6	-36.42
101.1	-28.91	101.1	-30.78	101.1	-32.52
101.6	-32.27	101.6	-34.2	101.6	-35.98
102.1	-28.36	102.1	-30.37	102.1	-32.2
102.6	-33.28	102.6	-35.12	102.6	-36.84
103.1	-33.03	103.1	-35.06	103.1	-36.9
103.6	-36.77	103.6	-38.82	103.6	-40.67
104.1	-37.15	104.1	-39.31	104.1	-41.24
104.6	-40.09	104.6	-42.27	104.6	-44.22
105.1	-39.62	105.1	-41.84	105.1	-43.83
105.6	-40.49	105.6	-42.66	105.6	-44.6
106.1	-41.75	106.1	-44.03	106.1	-46.05
106.6	-39.31	106.6	-41.52	106.6	-43.49
107.1	-38.78	107.1	-40.96	107.1	-42.92
107.6	-42.81	107.6	-45.01	107.6	-46.98
108.1	-45.82	108.1	-48.1	108.1	-50.13
108.6	-43.22	108.6	-45.49	108.6	-47.51
109.1	-39.13	109.1	-41.44	109.1	-43.5
109.6	-37.44	109.6	-39.72	109.6	-41.76
110.1	-57.17	110.1	-59.6	110.1	-61.75
110.6	-43.19	110.6	-45.61	110.6	-47.74
111.1	-47.91	111.1	-50.18	111.1	-52.21
111.6	-43.42	111.6	-45.77	111.6	-47.85
112.1	-49.68	112.1	-52.18	112.1	-54.38
112.6	-57.44	112.6	-59.87	112.6	-61.99
113.1	-46.79	113.1	-49.06	113.1	-51.09
113.6	-53.87	113.6	-56.13	113.6	-58.16
114.1	-59.86	114.1	-61.72	114.1	-63.47
114.6	-51.04	114.6	-53.39	114.6	-55.48
115.1	-49.13	115.1	-51.53	115.1	-53.65
115.6	-48.79	115.6	-51.33	115.6	-53.55
116.1	-51.26	116.1	-53.75	116.1	-55.95
116.6	-54.02	116.6	-56.71	116.6	-59.04
117.1	-47.28	117.1	-49.63	117.1	-51.73
117.6	-48.52	117.6	-51.05	117.6	-53.27
118.1	-46.63	118.1	-49.15	118.1	-51.37
118.6	-56.19	118.6	-58.67	118.6	-60.86
119.1	-66.48	119.1	-68.73	119.1	-70.77
119.6	-51.3	119.6	-53.79	119.6	-55.99
120.1	-52.88	120.1	-55.38	120.1	-57.59
120.6	-53.18	120.6	-55.78	120.6	-58.05
121.1	-46.46	121.1	-49.08	121.1	-51.36
121.6	-52.29	121.6	-54.93	121.6	-57.23
122.1	-52.37	122.1	-55.01	122.1	-57.31
122.6	-42.35	122.6	-45.01	122.6	-47.34
123.1	-54.33	123.1	-56.87	123.1	-59.12
123.6	-57.7	123.6	-60.35	123.6	-62.66
124.1	-61.04	124.1	-63.79	124.1	-66.18
124.6	-63.85	124.6	-66.6	124.6	-69
125.1	-61.42	125.1	-63.96	125.1	-66.2
125.6	-50.14	125.6	-52.85	125.6	-55.2
126.1	-57.59	126.1	-60.52	126.1	-63.03
126.6	-67.45	126.6	-69.86	126.6	-72.04
127.1	-57.88	127.1	-60.75	127.1	-63.21
127.6	-66.76	127.6	-69.48	127.6	-71.87
128.1	-67.52	128.1	-69.93	128.1	-72.09
128.6	-63.2	128.6	-66.16	128.6	-68.71
129.1	-57.26	129.1	-59.91	129.1	-62.25
129.6	-45.18	129.6	-47.98	129.6	-50.42
130.1	-60.53	130.1	-63.27	130.1	-65.67
130.6	-49.06	130.6	-51.95	130.6	-54.45
131.1	-57.96	131.1	-60.7	131.1	-63.08
131.6	-53.48	131.6	-56.32	131.6	-58.8
132.1	-56.07	132.1	-58.89	132.1	-61.34
132.6	-49.01	132.6	-51.88	132.6	-54.37
133.1	-55.59	133.1	-58.34	133.1	-60.75
133.6	-57.28	133.6	-60.28	133.6	-62.85
134.1	-56.28	134.1	-59.1	134.1	-61.56
134.6	-84.45	134.6	-86.73	134.6	-88.76
135.1	-59.55	135.1	-62.42	135.1	-64.92
135.6	-60.42	135.6	-63.42	135.6	-66.03
136.1	-56.44	136.1	-59.37	136.1	-61.92
136.6	-53.12	136.6	-56.06	136.6	-58.61
137.1	-55.37	137.1	-58.36	137.1	-60.94
137.6	-44.2	137.6	-47.17	137.6	-49.75
138.1	-55.65	138.1	-58.65	138.1	-61.24
138.6	-58.69	138.6	-61.7	138.6	-64.31
139.1	-62.28	139.1	-65.34	139.1	-67.99
139.6	-56.49	139.6	-59.45	139.6	-62.02
140.1	-49.93	140.1	-52.91	140.1	-55.5
140.6	-56.99	140.6	-60.06	140.6	-62.73
141.1	-67.71	141.1	-70.67	141.1	-73.26
141.6	-58.27	141.6	-61.32	141.6	-63.95
142.1	-63.29	142.1	-66.43	142.1	-69.14
142.6	-56.64	142.6	-59.76	142.6	-62.43
143.1	-61.39	143.1	-64.48	143.1	-67.12
143.6	-62.03	143.6	-64.99	143.6	-67.59
144.1	-50.73	144.1	-53.9	144.1	-56.64
144.6	-60.47	144.6	-63.52	144.6	-66.18
145.1	-61.22	145.1	-64.38	145.1	-67.1
145.6	-73.38	145.6	-76.17	145.6	-78.63
146.1	-66.56	146.1	-69.8	146.1	-72.59
146.6	-64.56	146.6	-67.88	146.6	-70.72
147.1	-64.24	147.1	-67.44	147.1	-70.21
147.6	-60.36	147.6	-63.55	147.6	-66.31
148.1	-62.31	148.1	-65.56	148.1	-68.37
148.6	-70.82	148.6	-73.78	148.6	-76.38
149.1	-57.49	149.1	-60.67	149.1	-63.42
149.6	-68.3	149.6	-71.56	149.6	-74.35
150.1	-61.7	150.1	-64.96	150.1	-67.76
150.6	-62.86	150.6	-66.14	150.6	-68.96
151.1	-57.45	151.1	-60.69	151.1	-63.48
151.6	-60.87	151.6	-64.05	151.6	-66.82
152.1	-61.46	152.1	-64.67	152.1	-67.45
152.6	-63.33	152.6	-66.41	152.6	-69.1
153.1	-64.67	153.1	-67.96	153.1	-70.8
153.6	-61.89	153.6	-65.17	153.6	-67.98
154.1	-74.72	154.1	-77.71	154.1	-80.3
154.6	-69.07	154.6	-72.27	154.6	-74.98
155.1	-62.21	155.1	-65.55	155.1	-68.4
155.6	-64.58	155.6	-68	155.6	-70.92
156.1	-60.94	156.1	-64.37	156.1	-67.31
156.6	-83.72	156.6	-87.68	156.6	-91.23
157.1	-59.06	157.1	-62.41	157.1	-65.29
157.6	-67.73	157.6	-70.97	157.6	-73.79
158.1	-55.37	158.1	-58.75	158.1	-61.65
158.6	-58.58	158.6	-62	158.6	-64.94
159.1	-61.49	159.1	-64.86	159.1	-67.77
159.6	-70.7	159.6	-73.78	159.6	-76.46
160.1	-79.78	160.1	-83.21	160.1	-86.11
160.6	-76.13	160.6	-79.41	160.6	-82.26
161.1	-63.62	161.1	-67.12	161.1	-70.13
161.6	-55.57	161.6	-59.16	161.6	-62.23
162.1	-57.13	162.1	-60.6	162.1	-63.58
162.6	-73.54	162.6	-77.11	162.6	-80.16
163.1	-65.52	163.1	-69.01	163.1	-72.01
163.6	-98.92	163.6	-100.63	163.6	-101.36
164.1	-72.31	164.1	-75.83	164.1	-78.86
164.6	-68.64	164.6	-72.17	164.6	-75.21
165.1	-58.91	165.1	-62.55	165.1	-65.66
165.6	-74.45	165.6	-78.03	165.6	-81.08
166.1	-69.63	166.1	-73.3	166.1	-76.39
166.6	-62.18	166.6	-65.74	166.6	-68.75
167.1	-71.92	167.1	-75.66	167.1	-78.8
167.6	-66.75	167.6	-70.17	167.6	-73.13
168.1	-64.63	168.1	-68.29	168.1	-71.41
168.6	-65.65	168.6	-69.36	168.6	-72.51
169.1	-73.85	169.1	-77.63	169.1	-80.85
169.6	-72.8	169.6	-76.06	169.6	-78.91
170.1	-71.34	170.1	-75.06	170.1	-78.17
170.6	-67.56	170.6	-71.19	170.6	-74.25
171.1	-65.55	171.1	-69.09	171.1	-72.09
171.6	-68.97	171.6	-72.68	171.6	-75.8
172.1	-66.44	172.1	-70.21	172.1	-73.39
172.6	-59.05	172.6	-62.7	172.6	-65.83
173.1	-69.52	173.1	-73.14	173.1	-76.25
173.6	-70.01	173.6	-73.38	173.6	-76.28
174.1	-66.62	174.1	-70.26	174.1	-73.39
174.6	-69.43	174.6	-73.09	174.6	-76.24
175.1	-60.65	175.1	-64.37	175.1	-67.56
175.6	-63.43	175.6	-67.07	175.6	-70.19
176.1	-71.35	176.1	-75.02	176.1	-78.16
176.6	-65.21	176.6	-68.95	176.6	-72.15
177.1	-63	177.1	-66.79	177.1	-70.01
177.6	-64.48	177.6	-68.22	177.6	-71.42
178.1	-46.02	178.1	-49.77	178.1	-52.97
178.6	-70.23	178.6	-74.08	178.6	-77.42
179.1	-56.43	179.1	-60.25	179.1	-63.5
179.6	-84.52	179.6	-86.64	179.6	-88.82
180.1	-74.43	180.1	-78.58	180.1	-82.09
180.6	-66.19	180.6	-70.07	180.6	-73.37
181.1	-82.82	181.1	-87.65	181.1	-91.72
181.6	-62.32	181.6	-66.19	181.6	-69.5
182.1	-69.17	182.1	-72.9	182.1	-76.1
182.6	-66.59	182.6	-70.38	182.6	-73.62
183.1	-76.23	183.1	-79.98	183.1	-83.2
183.6	-72.31	183.6	-76.36	183.6	-79.86
184.1	-68.5	184.1	-72.34	184.1	-75.64
184.6	-69.1	184.6	-72.77	184.6	-75.93
185.1	-74.92	185.1	-78.6	185.1	-81.76
185.6	-72.77	185.6	-76.43	185.6	-79.61
186.1	-82.33	186.1	-86.38	186.1	-89.78
186.6	-66.18	186.6	-70.18	186.6	-73.57
187.1	-65.13	187.1	-69.1	187.1	-72.47
187.6	-61.16	187.6	-65.1	187.6	-68.45
188.1	-69.65	188.1	-73.61	188.1	-76.97
188.6	-61.61	188.6	-65.6	188.6	-69.01
189.1	-86.38	189.1	-91.25	189.1	-95.6
189.6	-78.75	189.6	-82.23	189.6	-85.19
190.1	-72.88	190.1	-76.8	190.1	-80.14
190.6	-61.02	190.6	-65.15	190.6	-68.68
191.1	-69.7	191.1	-73.84	191.1	-77.38
191.6	-76.75	191.6	-80.8	191.6	-84.27
192.1	-87.28	192.1	-93.01	192.1	-98.26
192.6	-74.05	192.6	-78.22	192.6	-81.76
193.1	-65.42	193.1	-69.38	193.1	-72.75
193.6	-70.52	193.6	-74.41	193.6	-77.72
194.1	-60.92	194.1	-64.86	194.1	-68.21
194.6	-70.26	194.6	-74.23	194.6	-77.58
195.1	-75.73	195.1	-79.93	195.1	-83.55
195.6	-73.63	195.6	-77.61	195.6	-81.02
196.1	-73.68	196.1	-77.46	196.1	-80.65
196.6	-60.02	196.6	-63.93	196.6	-67.29
197.1	-70.23	197.1	-74.23	197.1	-77.64
197.6	-52.17	197.6	-56.32	197.6	-59.85
198.1	-56.24	198.1	-60.38	198.1	-63.9
198.6	-61.71	198.6	-65.87	198.6	-69.41
199.1	-95.59	199.1	-101.04	199.1	-105.89
199.6	-71.99	199.6	-76.19	199.6	-79.77
200.1	-76.77	200.1	-80.98	200.1	-84.51
200.6	-70.19	200.6	-74.35	200.6	-77.9
201.1	-67.9	201.1	-72.19	201.1	-75.83
201.6	-68.5	201.6	-72.84	201.6	-76.51
202.1	-72.89	202.1	-77.22	202.1	-80.96
202.6	-75.24	202.6	-79.31	202.6	-82.79
203.1	-77.93	203.1	-82.03	203.1	-85.49
203.6	-77.88	203.6	-82.25	203.6	-85.99
204.1	-73.9	204.1	-78.33	204.1	-82.1
204.6	-71.42	204.6	-75.65	204.6	-79.31
205.1	-60.81	205.1	-65.03	205.1	-68.62
205.6	-72.29	205.6	-76.57	205.6	-80.17
206.1	-75.54	206.1	-79.72	206.1	-83.25
206.6	-77.11	206.6	-81.32	206.6	-84.89
207.1	-74.26	207.1	-78.61	207.1	-82.32
207.6	-70.53	207.6	-74.81	207.6	-78.44
208.1	-69.62	208.1	-73.96	208.1	-77.64
208.6	-68.76	208.6	-73.07	208.6	-76.76
209.1	-74.9	209.1	-79.26	209.1	-82.99
209.6	-75.03	209.6	-79.37	209.6	-83.09
210.1	-76.33	210.1	-80.63	210.1	-84.35
210.6	-79.64	210.6	-83.69	210.6	-87.27
211.1	-79.52	211.1	-83.6	211.1	-87.18
211.6	-86.14	211.6	-91.39	211.6	-95.51
212.1	-67.71	212.1	-72.29	212.1	-76.14
212.6	-74.86	212.6	-79.37	212.6	-83.17
213.1	-64.66	213.1	-69.05	213.1	-72.79
213.6	-68.62	213.6	-73	213.6	-76.69
214.1	-60.26	214.1	-64.62	214.1	-68.31
214.6	-79.09	214.6	-83.68	214.6	-87.57
215.1	-72.65	215.1	-77.16	215.1	-80.97
215.6	-72.05	215.6	-76.51	215.6	-80.32
216.1	-71.05	216.1	-75.37	216.1	-79.01
216.6	-75.7	216.6	-80.13	216.6	-83.84
217.1	-73.64	217.1	-78.18	217.1	-81.99
217.6	-64.4	217.6	-69	217.6	-72.91
218.1	-66.3	218.1	-70.92	218.1	-74.85
218.6	-76.03	218.6	-80.45	218.6	-84.09
219.1	-84.97	219.1	-89.17	219.1	-92.58
219.6	-78.72	219.6	-83.28	219.6	-87.08
220.1	-71.17	220.1	-75.62	220.1	-79.38
220.6	-72.73	220.6	-77.27	220.6	-81.1
221.1	-68.26	221.1	-72.83	221.1	-76.68
221.6	-81.16	221.6	-85.78	221.6	-89.67
222.1	-97.15	222.1	-99.07	222.1	-101.05
222.6	-75.54	222.6	-79.93	222.6	-83.7
223.1	-81.73	223.1	-86.68	223.1	-91.07
223.6	-79.61	223.6	-84.27	223.6	-88.22
224.1	-77.96	224.1	-82.39	224.1	-86.06
224.6	-76.07	224.6	-80.62	224.6	-84.47
225.1	-78.54	225.1	-82.33	225.1	-85.39
225.6	-76.78	225.6	-81.32	225.6	-85.08
226.1	-70.59	226.1	-75.22	226.1	-79.14
226.6	-81.49	226.6	-85.93	226.6	-89.56
227.1	-72.06	227.1	-76.85	227.1	-80.81
227.6	-74.38	227.6	-78.99	227.6	-82.83
228.1	-69.42	228.1	-74.16	228.1	-78.14
228.6	-82.11	228.6	-86.84	228.6	-90.95
229.1	-89.8	229.1	-94.02	229.1	-97.03
229.6	-62.66	229.6	-67.32	229.6	-71.25
230.1	-70.86	230.1	-75.52	230.1	-79.41
230.6	-78.37	230.6	-82.68	230.6	-86.24
231.1	-77.43	231.1	-81.54	231.1	-85.01
231.6	-79.36	231.6	-83.58	231.6	-87.02
232.1	-84.19	232.1	-89.59	232.1	-94.34
232.6	-84.78	232.6	-89.64	232.6	-93.86
233.1	-84.66	233.1	-90.02	233.1	-94.48
233.6	-80.9	233.6	-85.52	233.6	-89.37
234.1	-68.42	234.1	-72.91	234.1	-76.72
234.6	-77.05	234.6	-81.76	234.6	-85.79
235.1	-73.15	235.1	-77.84	235.1	-81.82
235.6	-76.6	235.6	-81.59	235.6	-85.88
236.1	-72.64	236.1	-77.64	236.1	-81.88
236.6	-80.95	236.6	-85.69	236.6	-89.49
237.1	-67.65	237.1	-72.58	237.1	-76.73
237.6	-81.17	237.6	-86.06	237.6	-90.2
238.1	-89.84	238.1	-92.87	238.1	-95.49
238.6	-81.38	238.6	-85.65	238.6	-89.18
239.1	-76.85	239.1	-81.86	239.1	-86.17
239.6	-82.91	239.6	-87.91	239.6	-92.15
240.1	-73.81	240.1	-78.42	240.1	-82.31
240.6	-77.6	240.6	-81.78	240.6	-85.28
241.1	-79.55	241.1	-84.7	241.1	-89.13
241.6	-88.1	241.6	-91.69	241.6	-94.57
242.1	-80.17	242.1	-85.15	242.1	-89.3
242.6	-77.88	242.6	-82.96	242.6	-87.26
243.1	-76.22	243.1	-81	243.1	-85.03
243.6	-78.48	243.6	-83.95	243.6	-88.74
244.1	-78.4	244.1	-83.18	244.1	-87.12
244.6	-72.8	244.6	-77.56	244.6	-81.46
245.1	-75.71	245.1	-80.36	245.1	-84.24
245.6	-72.18	245.6	-76.68	245.6	-80.31
246.1	-77.87	246.1	-82.53	246.1	-85.99
246.6	-71.96	246.6	-77.35	246.6	-81.79
247.1	-70.28	247.1	-75.5	247.1	-79.78
247.6	-66.74	247.6	-71.89	247.6	-76.1
248.1	-75.84	248.1	-81.65	248.1	-86.71
248.6	-75.17	248.6	-79.92	248.6	-83.69
249.1	-73.07	249.1	-78.17	249.1	-82.34
249.6	-72.97	249.6	-78.24	249.6	-82.63
250.1	-78	250.1	-83.11	250.1	-87.38
250.6	-65.39	250.6	-70.43	250.6	-74.73
251.1	-73.84	251.1	-78.46	251.1	-82.32
251.6	-71.13	251.6	-76.07	251.6	-80.32
252.1	-62.5	252.1	-67.31	252.1	-71.23
252.6	-64.18	252.6	-69.5	252.6	-73.95
253.1	-72.49	253.1	-77.83	253.1	-82.11
253.6	-70.92	253.6	-76.16	253.6	-80.26
254.1	-63.94	254.1	-69.21	254.1	-73.46
254.6	-62.6	254.6	-67.62	254.6	-71.69
255.1	-72.06	255.1	-76.96	255.1	-81.1
255.6	-62.38	255.6	-66.99	255.6	-70.92
256.1	-85.48	256.1	-90.01	256.1	-93.46
256.6	-64.4	256.6	-68.13	256.6	-71.32
257.1	-61.58	257.1	-65.92	257.1	-69.59
257.6	-58.99	257.6	-63.4	257.6	-67.12
258.1	-68.36	258.1	-72.84	258.1	-76.61
258.6	-72.78	258.6	-77.35	258.6	-81.14
259.1	-83.81	259.1	-87.5	259.1	-90.66
259.6	-88.2	259.6	-91.14	259.6	-93.47
260.1	-69.77	260.1	-74.58	260.1	-78.6
260.6	-70.58	260.6	-75.31	260.6	-79.26
261.1	-62.85	261.1	-67.58	261.1	-71.51
261.6	-62.67	261.6	-67.68	261.6	-71.89
262.1	-84.64	262.1	-89.89	262.1	-93.82
262.6	-73.67	262.6	-78.86	262.6	-83.29
263.1	-76.83	263.1	-81.61	263.1	-85.69
263.6	-68.34	263.6	-72.6	263.6	-76.17
264.1	-76.75	264.1	-82.23	264.1	-86.92
264.6	-92	264.6	-101.25	264.6	-113.4
265.1	-66.5	265.1	-71.45	265.1	-75.64
265.6	-67.87	265.6	-72.41	265.6	-76.13
266.1	-78.97	266.1	-83.59	266.1	-87.41
266.6	-73.13	266.6	-77.81	266.6	-81.72
267.1	-74.47	267.1	-79.59	267.1	-83.91
267.6	-69.51	267.6	-74.66	267.6	-79.01
268.1	-83.56	268.1	-88.51	268.1	-92.64
268.6	-76.98	268.6	-82.62	268.6	-87.37
269.1	-69.7	269.1	-74.92	269.1	-79.26
269.6	-90.29	269.6	-96.02	269.6	-101.13
270.1	-70.88	270.1	-75.82	270.1	-80.03
270.6	-78.53	270.6	-83.28	270.6	-87.22
271.1	-78.93	271.1	-84.24	271.1	-88.71
271.6	-81.47	271.6	-86.3	271.6	-90.27
272.1	-82.82	272.1	-88.38	272.1	-93.09
272.6	-81.25	272.6	-86.29	272.6	-90.52
273.1	-71.87	273.1	-77.2	273.1	-81.72
273.6	-76.71	273.6	-81.95	273.6	-86.29
274.1	-71.91	274.1	-76.95	274.1	-81.13
274.6	-74.58	274.6	-79.84	274.6	-84.18
275.1	-81.31	275.1	-86.34	275.1	-90.41
275.6	-85.87	275.6	-90.94	275.6	-95.24
276.1	-84.01	276.1	-88.38	276.1	-92.08
276.6	-86.19	276.6	-90.96	276.6	-94.86
277.1	-75.44	277.1	-80.59	277.1	-84.9
277.6	-70.87	277.6	-75.48	277.6	-79.33
278.1	-68.63	278.1	-73.67	278.1	-77.84
278.6	-73.88	278.6	-78.78	278.6	-82.91
279.1	-74.11	279.1	-77.94	279.1	-81.36
279.6	-79.13	279.6	-82.57	279.6	-85.63
280.1	-65.03	280.1	-68.51	280.1	-71.63
280.6	-76.11	280.6	-80.86	280.6	-84.95
281.1	-64.51	281.1	-68.59	281.1	-72.13
281.6	-79.58	281.6	-83.72	281.6	-87.4
282.1	-66.79	282.1	-70.52	282.1	-73.82
282.6	-80.17	282.6	-83.6	282.6	-86.71
283.1	-76.96	283.1	-81.08	283.1	-84.6
283.6	-83.17	283.6	-87.37	283.6	-90.88
284.1	-83.06	284.1	-87.9	284.1	-92.01
284.6	-78.59	284.6	-83.9	284.6	-88.38
285.1	-77.79	285.1	-82.54	285.1	-86.56
285.6	-78.69	285.6	-83.77	285.6	-88.11
286.1	-78.92	286.1	-84.54	286.1	-89.23
286.6	-73.74	286.6	-79.23	286.6	-83.92
287.1	-81.21	287.1	-85.66	287.1	-89.54
287.6	-95.12	287.6	-101.23	287.6	-106.34
288.1	-83.74	288.1	-89.65	288.1	-94.63
288.6	-91.75	288.6	-96.74	288.6	-100.7
289.1	-97.3	289.1	-107.78	289.1	-116.03
289.6	-88.46	289.6	-94.55	289.6	-99.92
290.1	-86.82	290.1	-90.82	290.1	-94.39
290.6	-78.17	290.6	-83.81	290.6	-88.66
291.1	-86.84	291.1	-91.86	291.1	-95.85
291.6	-77.29	291.6	-82.87	291.6	-87.56
292.1	-82.59	292.1	-87.46	292.1	-91.77
292.6	-81.9	292.6	-87.85	292.6	-93.04
293.1	-83.28	293.1	-88.68	293.1	-93.2
293.6	-70.76	293.6	-75.49	293.6	-79.41
294.1	-79.03	294.1	-83.54	294.1	-87.23
294.6	-71.91	294.6	-76.02	294.6	-79.44
295.1	-95.63	295.1	-100.69	295.1	-101.61
295.6	-71.32	295.6	-76.41	295.6	-80.77
296.1	-74.48	296.1	-79.65	296.1	-84.04
296.6	-74.9	296.6	-80.41	296.6	-85.11
297.1	-81.07	297.1	-86.9	297.1	-91.97
297.6	-90.52	297.6	-97.4	297.6	-104.27
298.1	-79.64	298.1	-85.91	298.1	-91.71
298.6	-77.25	298.6	-82.93	298.6	-87.82
299.1	-79.1	299.1	-84.51	299.1	-89.08
299.6	-75.59	299.6	-80.81	299.6	-85.19
300.1	-73.07	300.1	-78.17	300.1	-82.73
300.6	-79.23	300.6	-82.55	300.6	-85.75
301.1	-80.93	301.1	-84.53	301.1	-87.91
301.6	-73.9	301.6	-78.36	301.6	-82.15
302.1	-73.96	302.1	-79.95	302.1	-85.27
302.6	-81.76	302.6	-87.39	302.6	-92.32
303.1	-71.59	303.1	-75.86	303.1	-79.8
303.6	-81.13	303.6	-84.68	303.6	-87.56
304.1	-73.95	304.1	-78.55	304.1	-82.51
304.6	-82.07	304.6	-86.33	304.6	-90.01
305.1	-85.8	305.1	-90.63	305.1	-94.46
305.6	-84.54	305.6	-88	305.6	-90.86
306.1	-77.87	306.1	-84.97	306.1	-91.53
306.6	-90.68	306.6	-93.71	306.6	-96.74
307.1	-78	307.1	-83.66	307.1	-88.59
307.6	-77.65	307.6	-83	307.6	-87.65
308.1	-77.92	308.1	-83.33	308.1	-88.03
308.6	-80.37	308.6	-85.9	308.6	-90.7
309.1	-84.2	309.1	-91.32	309.1	-97.61
309.6	-85.64	309.6	-93.78	309.6	-101.43
310.1	-95.25	310.1	-96.97	310.1	-99.25
310.6	-88.12	310.6	-94.76	310.6	-100.6
311.1	-78.89	311.1	-84.49	311.1	-89.27
311.6	-85.16	311.6	-91.41	311.6	-96.79
312.1	-78.91	312.1	-84.59	312.1	-89.47
312.6	-86.68	312.6	-93.06	312.6	-98.57
313.1	-81.18	313.1	-87.09	313.1	-92.15
313.6	-85.18	313.6	-90.77	313.6	-95.27
314.1	-86.59	314.1	-91.99	314.1	-96.37
314.6	-80.73	314.6	-86.29	314.6	-91
315.1	-83.61	315.1	-89.61	315.1	-94.42
315.6	-88.95	315.6	-94.42	315.6	-99.83
316.1	-92.82	316.1	-98.77	316.1	-103.94
316.6	-82.66	316.6	-88.72	316.6	-93.97
317.1	-87.89	317.1	-93.54	317.1	-98.32
317.6	-81.79	317.6	-87.58	317.6	-92.44
318.1	-81.42	318.1	-87.02	318.1	-91.78
318.6	-81.89	318.6	-88.22	318.6	-93.72
319.1	-88.82	319.1	-94.92	319.1	-100.22
319.6	-76.08	319.6	-81.88	319.6	-86.85
320.1	-82.92	320.1	-89.04	320.1	-94.43
320.6	-77.3	320.6	-82.98	320.6	-87.81
321.1	-88.08	321.1	-93.92	321.1	-98.94
321.6	-83.87	321.6	-89.48	321.6	-94.24
322.1	-81.37	322.1	-86.79	322.1	-91.42
322.6	-88.7	322.6	-93.11	322.6	-97.03
323.1	-87.08	323.1	-92.5	323.1	-97
323.6	-102.55	323.6	-110.64	323.6	-116.93
324.1	-85.59	324.1	-91.06	324.1	-95.64
324.6	-78.55	324.6	-84.23	324.6	-89.05
325.1	-81.82	325.1	-87.44	325.1	-92.22
325.6	-88.65	325.6	-93.87	325.6	-98.21
326.1	-81.71	326.1	-87.35	326.1	-92.14
326.6	-87.8	326.6	-94	326.6	-99.23
327.1	-77.07	327.1	-82.63	327.1	-87.33
327.6	-75.24	327.6	-81.13	327.6	-86.13
328.1	-98.25	328.1	-105.13	328.1	-110.85
328.6	-91.97	328.6	-98.49	328.6	-104.1
329.1	-82.07	329.1	-88.17	329.1	-93.37
329.6	-79.05	329.6	-84.74	329.6	-89.59
330.1	-82.21	330.1	-88.29	330.1	-93.4
330.6	-83.84	330.6	-89.98	330.6	-95.16
331.1	-85.77	331.1	-91.57	331.1	-96.53
331.6	-82.06	331.6	-88.01	331.6	-93.01
332.1	-78.09	332.1	-83.71	332.1	-88.45
332.6	-82.02	332.6	-87.53	332.6	-92.28
333.1	-86.34	333.1	-92.63	333.1	-97.96
333.6	-81.7	333.6	-87.55	333.6	-92.53
334.1	-81.05	334.1	-86.91	334.1	-91.89
334.6	-91.32	334.6	-97.2	334.6	-102.22
335.1	-85.15	335.1	-90.85	335.1	-95.67
335.6	-85.1	335.6	-90.82	335.6	-95.65
336.1	-77.55	336.1	-83.61	336.1	-88.76
336.6	-79.76	336.6	-85.84	336.6	-91.1
337.1	-80.16	337.1	-86.35	337.1	-91.59
337.6	-80.2	337.6	-86.38	337.6	-91.65
338.1	-77.92	338.1	-83.87	338.1	-88.96
338.6	-77.95	338.6	-83.96	338.6	-89.14
339.1	-79.91	339.1	-86.2	339.1	-91.41
339.6	-71.14	339.6	-77.09	339.6	-82.15
340.1	-85.98	340.1	-92.27	340.1	-97.68
340.6	-82.52	340.6	-88.7	340.6	-93.94
341.1	-80.12	341.1	-86.17	341.1	-91.3
341.6	-83.83	341.6	-89.94	341.6	-95.15
342.1	-71.55	342.1	-77.61	342.1	-82.75
342.6	-72.74	342.6	-78.59	342.6	-83.57
343.1	-76.08	343.1	-82.32	343.1	-87.58
343.6	-71.72	343.6	-77.86	343.6	-83.09
344.1	-68.15	344.1	-74.18	344.1	-79.3
344.6	-82.9	344.6	-89.11	344.6	-94.33
345.1	-83.42	345.1	-89.72	345.1	-95.02
345.6	-77.07	345.6	-83.25	345.6	-88.47
346.1	-73.67	346.1	-79.88	346.1	-85.13
346.6	-70.3	346.6	-76.47	346.6	-81.69
347.1	-79.89	347.1	-85.87	347.1	-90.92
347.6	-70.09	347.6	-76.2	347.6	-81.36
348.1	-68.97	348.1	-75.18	348.1	-80.44
348.6	-61.93	348.6	-68.14	348.6	-73.38
349.1	-66.1	349.1	-72.42	349.1	-77.79
349.6	-75.35	349.6	-81.63	349.6	-86.95
350.1	-72.98	350.1	-79.15	350.1	-84.33
350.6	-60.48	350.6	-66.76	350.6	-72.04
351.1	-66.81	351.1	-73.06	351.1	-78.32
351.6	-68.13	351.6	-74.38	351.6	-79.66
352.1	-62.34	352.1	-68.66	352.1	-73.99
352.6	-67.64	352.6	-74.05	352.6	-79.44
353.1	-69.42	353.1	-75.78	353.1	-81.13
353.6	-71.72	353.6	-78.08	353.6	-83.46
354.1	-63.03	354.1	-69.47	354.1	-74.91
354.6	-56.29	354.6	-62.67	354.6	-68.1
355.1	-50.42	355.1	-56.71	355.1	-62.11
355.6	-54.03	355.6	-60.01	355.6	-65.26
356.1	-57.41	356.1	-63.02	356.1	-68.06
356.6	-53.41	356.6	-58.65	356.6	-63.42
357.1	-58.21	357.1	-63.29	357.1	-67.88
357.6	-76.35	357.6	-81.23	357.6	-85.67
358.1	-57.81	358.1	-62.95	358.1	-67.55
358.6	-53.62	358.6	-58.88	358.6	-63.55
359.1	-62.08	359.1	-67.41	359.1	-72.13
359.6	-56.62	359.6	-62.05	359.6	-66.83
360.1	-74.75	360.1	-80.24	360.1	-85.06
360.6	-82.13	360.6	-87.56	360.6	-92.38
361.1	-71.6	361.1	-77.24	361.1	-82.15
361.6	-67.64	361.6	-73.28	361.6	-78.2
362.1	-71.43	362.1	-77.13	362.1	-82.11
362.6	-73.28	362.6	-78.96	362.6	-83.93
363.1	-69.09	363.1	-74.85	363.1	-79.87
363.6	-87.79	363.6	-93.35	363.6	-98.2
364.1	-76.87	364.1	-82.71	364.1	-87.79
364.6	-82.03	364.6	-87.88	364.6	-92.95
365.1	-82.02	365.1	-87.9	365.1	-93.04
365.6	-77.58	365.6	-83.42	365.6	-88.5
366.1	-80.8	366.1	-86.53	366.1	-91.54
366.6	-76.34	366.6	-82.22	366.6	-87.34
367.1	-81.9	367.1	-87.96	367.1	-93.2
367.6	-86.21	367.6	-92.25	367.6	-97.45
368.1	-70.63	368.1	-76.55	368.1	-81.68
368.6	-74.32	368.6	-80.22	368.6	-85.33
369.1	-77.94	369.1	-83.82	369.1	-88.92
369.6	-67.17	369.6	-73.12	369.6	-78.28
370.1	-70.35	370.1	-76.32	370.1	-81.5
370.6	-79.76	370.6	-85.68	370.6	-90.84
371.1	-83.36	371.1	-89.22	371.1	-94.26
371.6	-69.13	371.6	-75.11	371.6	-80.27
372.1	-83.1	372.1	-89.11	372.1	-94.31
372.6	-75.28	372.6	-81.24	372.6	-86.4
373.1	-79.07	373.1	-85.02	373.1	-90.2
373.6	-82.92	373.6	-88.92	373.6	-94.15
374.1	-74.98	374.1	-81.02	374.1	-86.25
374.6	-78.35	374.6	-84.32	374.6	-89.49
375.1	-77.16	375.1	-83.14	375.1	-88.33
375.6	-80.97	375.6	-87.05	375.6	-92.34
376.1	-82.2	376.1	-88.27	376.1	-93.51
376.6	-85.58	376.6	-91.51	376.6	-96.67
377.1	-75.31	377.1	-81.36	377.1	-86.64
377.6	-73.88	377.6	-79.97	377.6	-85.21
378.1	-79.92	378.1	-86.33	378.1	-91.92
378.6	-78.71	378.6	-84.76	378.6	-90.02
379.1	-79.71	379.1	-85.75	379.1	-91.01
379.6	-73.84	379.6	-79.87	379.6	-85.11
380.1	-89.91	380.1	-95.55	380.1	-100.45
380.6	-83.14	380.6	-89.2	380.6	-94.52
381.1	-83.85	381.1	-89.68	381.1	-94.75
381.6	-80.39	381.6	-86.35	381.6	-91.51
382.1	-80.18	382.1	-86.27	382.1	-91.53
382.6	-78.21	382.6	-84.27	382.6	-89.53
383.1	-78.19	383.1	-84.21	383.1	-89.45
383.6	-79.76	383.6	-85.79	383.6	-91.04
384.1	-79.19	384.1	-85.14	384.1	-90.29
384.6	-84.68	384.6	-90.64	384.6	-95.83
385.1	-75.16	385.1	-81.28	385.1	-86.61
385.6	-86.99	385.6	-93.29	385.6	-98.76
386.1	-88.85	386.1	-95.3	386.1	-100.94
386.6	-85.29	386.6	-91.43	386.6	-96.74
387.1	-88.45	387.1	-94.27	387.1	-99.33
387.6	-92.03	387.6	-97.78	387.6	-102.86
388.1	-83.08	388.1	-89.27	388.1	-94.67
388.6	-86.47	388.6	-92.75	388.6	-98.22
389.1	-78.35	389.1	-84.55	389.1	-89.96
389.6	-83.5	389.6	-89.69	389.6	-95.08
390.1	-87.04	390.1	-93.14	390.1	-98.4
390.6	-84.16	390.6	-90.22	390.6	-95.49
391.1	-82.53	391.1	-88.78	391.1	-94.22
391.6	-82.16	391.6	-88.47	391.6	-93.97
392.1	-80.08	392.1	-86.3	392.1	-91.72
392.6	-81.1	392.6	-87.25	392.6	-92.58
393.1	-84.34	393.1	-90.76	393.1	-96.35
393.6	-80.95	393.6	-87.22	393.6	-92.67
394.1	-79.31	394.1	-85.55	394.1	-90.98
394.6	-95.86	394.6	-101.66	394.6	-106.69
395.1	-88.78	395.1	-95.16	395.1	-100.69
395.6	-78.6	395.6	-84.83	395.6	-90.27
396.1	-89.57	396.1	-95.89	396.1	-101.39
396.6	-90.26	396.6	-96.53	396.6	-101.97
397.1	-89.41	397.1	-95.6	397.1	-100.97
397.6	-85.74	397.6	-91.85	397.6	-97.13
398.1	-83.98	398.1	-90.38	398.1	-95.94
398.6	-86.16	398.6	-92.18	398.6	-97.43
399.1	-84.71	399.1	-90.79	399.1	-96.1
399.6	-94.56	399.6	-100.45	399.6	-105.58
400.1	-85.02	400.1	-91.24	400.1	-96.63
400.6	-88.93	400.6	-95.24	400.6	-100.74
401.1	-84.71	401.1	-90.99	401.1	-96.49
401.6	-83.14	401.6	-89.45	401.6	-94.96
402.1	-91.32	402.1	-98.12	402.1	-104.25
402.6	-90.66	402.6	-96.72	402.6	-102.07
403.1	-82.33	403.1	-88.6	403.1	-94.09
403.6	-99.45	403.6	-103.93	403.6	-108.03
404.1	-103.11	404.1	-109.56	404.1	-115.15
404.6	-87.8	404.6	-94	404.6	-99.39
405.1	-91.69	405.1	-97.73	405.1	-103.02
405.6	-90.16	405.6	-96.51	405.6	-102.06
406.1	-86.16	406.1	-92.45	406.1	-97.97
406.6	-91.68	406.6	-97.72	406.6	-103.03
407.1	-89.25	407.1	-95.31	407.1	-100.65
407.6	-94.17	407.6	-100.2	407.6	-105.6
408.1	-91.46	408.1	-97.9	408.1	-103.51
408.6	-101.92	408.6	-108.52	408.6	-114.28
409.1	-85.25	409.1	-91.46	409.1	-96.88
409.6	-92.02	409.6	-98.38	409.6	-103.93
410.1	-90.27	410.1	-96.8	410.1	-102.49
410.6	-86.12	410.6	-92.47	410.6	-98.09
411.1	-94.88	411.1	-100.98	411.1	-106.27
411.6	-78.5	411.6	-84.81	411.6	-90.33
412.1	-87.63	412.1	-94.1	412.1	-99.76
412.6	-83.1	412.6	-89.62	412.6	-95.36
413.1	-101.01	413.1	-108.21	413.1	-114.51
413.6	-98.87	413.6	-105.56	413.6	-111.31
414.1	-94.03	414.1	-100.76	414.1	-106.69
414.6	-89.4	414.6	-95.99	414.6	-101.79
415.1	-82.28	415.1	-88.7	415.1	-94.34
415.6	-89.56	415.6	-96.18	415.6	-102.01
416.1	-94.96	416.1	-101.35	416.1	-107.03
416.6	-93.08	416.6	-99.14	416.6	-104.35
417.1	-94.47	417.1	-100.49	417.1	-105.76
417.6	-86.19	417.6	-92.59	417.6	-98.21
418.1	-87.18	418.1	-93.61	418.1	-99.24
418.6	-88.43	418.6	-94.81	418.6	-100.39
419.1	-85.96	419.1	-92.4	419.1	-98.05
419.6	-82.92	419.6	-89.31	419.6	-94.89
420.1	-88.57	420.1	-95.12	420.1	-100.84
420.6	-90.48	420.6	-97.02	420.6	-102.76
421.1	-82.58	421.1	-88.73	421.1	-94.11
421.6	-103.79	421.6	-109.48	421.6	-114.58
422.1	-93.46	422.1	-100.23	422.1	-106.21
422.6	-88.67	422.6	-95.09	422.6	-100.69
423.1	-87.47	423.1	-93.79	423.1	-99.33
423.6	-88.63	423.6	-95.18	423.6	-101.01
424.1	-96.56	424.1	-103.39	424.1	-109.39
424.6	-83.89	424.6	-90.31	424.6	-96
425.1	-87.1	425.1	-93.5	425.1	-99.12
425.6	-85.69	425.6	-92.09	425.6	-97.76
426.1	-87.52	426.1	-93.97	426.1	-99.67
426.6	-96.35	426.6	-102.9	426.6	-108.75
427.1	-92.39	427.1	-98.91	427.1	-104.65
427.6	-94.84	427.6	-101.68	427.6	-107.63
428.1	-102.09	428.1	-108.35	428.1	-113.94
428.6	-95.66	428.6	-102.29	428.6	-108.25
429.1	-89.36	429.1	-95.91	429.1	-101.72
429.6	-91.57	429.6	-98.01	429.6	-103.69
430.1	-94.78	430.1	-100.91	430.1	-106.27
430.6	-90.7	430.6	-96.83	430.6	-102.21
431.1	-83.89	431.1	-90.47	431.1	-96.28
431.6	-84.56	431.6	-91.24	431.6	-97.07
432.1	-88.84	432.1	-95.54	432.1	-101.5
432.6	-93.59	432.6	-100.08	432.6	-105.81
433.1	-98.28	433.1	-104.75	433.1	-110.15
433.6	-92.97	433.6	-99.31	433.6	-104.79
434.1	-92.12	434.1	-98.39	434.1	-103.88
434.6	-97.05	434.6	-103.62	434.6	-109.28
435.1	-93.46	435.1	-99.77	435.1	-105.37
435.6	-85.63	435.6	-92	435.6	-97.61
436.1	-96.07	436.1	-102.33	436.1	-107.95
436.6	-90.18	436.6	-96.53	436.6	-102.11
437.1	-92.7	437.1	-99.15	437.1	-104.81
437.6	-88.92	437.6	-95.29	437.6	-100.88
438.1	-92.32	438.1	-98.73	438.1	-104.38
438.6	-91.35	438.6	-97.9	438.6	-103.63
439.1	-84.08	439.1	-90.55	439.1	-96.17
439.6	-83.36	439.6	-89.94	439.6	-95.72
440.1	-102.09	440.1	-108.78	440.1	-114.58
440.6	-99.92	440.6	-106.42	440.6	-112.31
441.1	-92.56	441.1	-98.91	441.1	-104.54
441.6	-86.2	441.6	-92.54	441.6	-98.14
442.1	-94.47	442.1	-101.31	442.1	-107.33
442.6	-100.73	442.6	-106.32	442.6	-111.12
443.1	-95.15	443.1	-101.21	443.1	-106.52
443.6	-90.47	443.6	-96.67	443.6	-102.12
444.1	-93.37	444.1	-99.77	444.1	-105.4
444.6	-81.62	444.6	-88.13	444.6	-93.86
445.1	-86.98	445.1	-93.31	445.1	-98.9
445.6	-85.2	445.6	-91.51	445.6	-97.06
446.1	-89.33	446.1	-95.92	446.1	-101.7
446.6	-87.94	446.6	-94.73	446.6	-100.66
447.1	-95.38	447.1	-101.98	447.1	-107.78
447.6	-86.15	447.6	-92.39	447.6	-97.85
448.1	-91.27	448.1	-97.63	448.1	-103.21
448.6	-88.97	448.6	-95.49	448.6	-101.25
449.1	-99.12	449.1	-105.28	449.1	-110.75
449.6	-96.01	449.6	-102.63	449.6	-108.66
450.1	-89.9	450.1	-96.39	450.1	-102.15
450.6	-91.26	450.6	-97.78	450.6	-103.47
451.1	-108.64	451.1	-116.63	451.1	-124.39
451.6	-97.29	451.6	-104.34	451.6	-110.85
452.1	-88.08	452.1	-94.35	452.1	-99.9
452.6	-96.12	452.6	-102.56	452.6	-108.41
453.1	-105.61	453.1	-112.12	453.1	-117.57
453.6	-91.51	453.6	-98.12	453.6	-104.04
454.1	-96.81	454.1	-103.21	454.1	-108.82
454.6	-91.25	454.6	-97.69	454.6	-103.42
455.1	-99.76	455.1	-105.57	455.1	-110.69
455.6	-95.91	455.6	-102.53	455.6	-108.37
456.1	-92.23	456.1	-98.67	456.1	-104.35
456.6	-89.71	456.6	-96.06	456.6	-101.63
457.1	-88.67	457.1	-94.82	457.1	-100.17
457.6	-83.24	457.6	-89.58	457.6	-95.12
458.1	-87.51	458.1	-93.95	458.1	-99.61
458.6	-93.17	458.6	-99.73	458.6	-105.52
459.1	-90.52	459.1	-96.96	459.1	-102.61
459.6	-87.26	459.6	-93.69	459.6	-99.32
460.1	-85.67	460.1	-92.15	460.1	-97.75
460.6	-90.85	460.6	-97.11	460.6	-102.5
461.1	-85.51	461.1	-91.78	461.1	-97.26
461.6	-80.7	461.6	-87.11	461.6	-92.76
462.1	-86.81	462.1	-93.27	462.1	-98.98
462.6	-91.06	462.6	-97.51	462.6	-103.25
463.1	-98.01	463.1	-104.46	463.1	-110.22
463.6	-94.16	463.6	-100.95	463.6	-106.97
464.1	-88.32	464.1	-94.94	464.1	-100.8
464.6	-86.08	464.6	-92.53	464.6	-98.2
465.1	-90.99	465.1	-97.42	465.1	-102.97
465.6	-83.59	465.6	-90.12	465.6	-95.87
466.1	-86.45	466.1	-92.88	466.1	-98.53
466.6	-91.1	466.6	-97.6	466.6	-103.33
467.1	-94.26	467.1	-100.46	467.1	-105.91
467.6	-89.32	467.6	-95.85	467.6	-101.59
468.1	-95.78	468.1	-102.57	468.1	-108.47
468.6	-86.36	468.6	-92.94	468.6	-98.77
469.1	-90.4	469.1	-96.89	469.1	-102.59
469.6	-98.83	469.6	-105.03	469.6	-110.33
470.1	-94.78	470.1	-101.19	470.1	-106.75
470.6	-89.56	470.6	-95.93	470.6	-101.5
471.1	-97.4	471.1	-103.87	471.1	-109.71
471.6	-88.59	471.6	-95.31	471.6	-101.14
472.1	-90.84	472.1	-97.49	472.1	-103.38
472.6	-110.59	472.6	-116.77	472.6	-121.98
473.1	-87.18	473.1	-93.75	473.1	-99.57
473.6	-89.97	473.6	-96.52	473.6	-102.26
474.1	-90.16	474.1	-96.69	474.1	-102.43
474.6	-87.32	474.6	-93.87	474.6	-99.62
475.1	-87.06	475.1	-93.66	475.1	-99.48
475.6	-91.1	475.6	-97.76	475.6	-103.42
476.1	-85.95	476.1	-92.37	476.1	-97.98
476.6	-82.42	476.6	-88.89	476.6	-94.56
477.1	-85.95	477.1	-92.51	477.1	-98.27
477.6	-93.98	477.6	-100.36	477.6	-105.95
478.1	-94.1	478.1	-100.76	478.1	-106.68
478.6	-84.93	478.6	-91.47	478.6	-97.19
479.1	-85.62	479.1	-92.15	479.1	-97.9
479.6	-100.75	479.6	-107.05	479.6	-112.51
480.1	-86.61	480.1	-93.15	480.1	-98.89
480.6	-80.45	480.6	-87.01	480.6	-92.77
481.1	-81.43	481.1	-88.14	481.1	-94.07
481.6	-94.32	481.6	-100.8	481.6	-106.53
482.1	-75.41	482.1	-82.03	482.1	-87.83
482.6	-78.39	482.6	-84.99	482.6	-90.77
483.1	-79	483.1	-85.6	483.1	-91.4
483.6	-88.91	483.6	-95.72	483.6	-101.8
484.1	-76.64	484.1	-83.31	484.1	-89.16
484.6	-83.64	484.6	-90.24	484.6	-96.05
485.1	-84.25	485.1	-90.89	485.1	-96.74
485.6	-71.26	485.6	-77.93	485.6	-83.8
486.1	-77.59	486.1	-84.29	486.1	-90.21
486.6	-86.21	486.6	-93.03	486.6	-98.98
487.1	-78.01	487.1	-84.77	487.1	-90.68
487.6	-79.25	487.6	-86.05	487.6	-91.97
488.1	-77.42	488.1	-84.22	488.1	-90.2
488.6	-76.93	488.6	-83.71	488.6	-89.67
489.1	-68.52	489.1	-75.32	489.1	-81.3
489.6	-72.92	489.6	-79.73	489.6	-85.74
490.1	-66.72	490.1	-73.44	490.1	-79.42
490.6	-81.6	490.6	-88.19	490.6	-94.12
491.1	-75.52	491.1	-81.83	491.1	-87.65
491.6	-68.66	491.6	-74.6	491.6	-80.22
492.1	-67.01	492.1	-72.4	492.1	-77.63
492.6	-82.16	492.6	-87.35	492.6	-92.34
493.1	-86.41	493.1	-91.24	493.1	-95.92
493.6	-76.78	493.6	-82.14	493.6	-87.14
494.1	-69.56	494.1	-74.84	494.1	-79.78
494.6	-78.74	494.6	-84.19	494.6	-89.24
495.1	-77.34	495.1	-82.8	495.1	-87.88
495.6	-72.21	495.6	-77.85	495.6	-83.04
496.1	-72.1	496.1	-77.84	496.1	-83.11
496.6	-77.18	496.6	-82.97	496.6	-88.27
497.1	-74.85	497.1	-80.49	497.1	-85.69
497.6	-79.05	497.6	-84.97	497.6	-90.36
498.1	-74.8	498.1	-80.77	498.1	-86.21
498.6	-75.93	498.6	-81.9	498.6	-87.34
499.1	-75.85	499.1	-81.78	499.1	-87.19
499.6	-90.12	499.6	-96.2	499.6	-101.69
500.1	-89.41	500.1	-95.23	500.1	-100.53
500.6	-82.63	500.6	-88.61	500.6	-94.06
501.1	-79.61	501.1	-85.66	501.1	-91.16
501.6	-76.67	501.6	-82.8	501.6	-88.37
502.1	-89.92	502.1	-96.06	502.1	-101.57
502.6	-99.46	502.6	-105.63	502.6	-111.22
503.1	-85.21	503.1	-91.32	503.1	-96.88
503.6	-92.38	503.6	-98.74	503.6	-104.5
504.1	-77.78	504.1	-84.07	504.1	-89.76
504.6	-80.59	504.6	-86.68	504.6	-92.19
505.1	-87.98	505.1	-94.09	505.1	-99.65
505.6	-84.44	505.6	-90.57	505.6	-96.13
506.1	-99.96	506.1	-106.65	506.1	-112.68
506.6	-84.11	506.6	-90.36	506.6	-96.01
507.1	-89.28	507.1	-95.49	507.1	-101.13
507.6	-111.56	507.6	-116.23	507.6	-120.84
508.1	-91.06	508.1	-97.33	508.1	-103.02
508.6	-100.11	508.6	-106.11	508.6	-111.55
509.1	-97	509.1	-103.39	509.1	-109.13
509.6	-90.83	509.6	-97.25	509.6	-103.04
510.1	-85.58	510.1	-92.14	510.1	-98.09
510.6	-87.94	510.6	-94.26	510.6	-99.98
511.1	-84.6	511.1	-90.98	511.1	-96.76
511.6	-89.15	511.6	-95.4	511.6	-101.08
512.1	-91.62	512.1	-98.21	512.1	-104.17
512.6	-96.76	512.6	-103.26	512.6	-109.1
513.1	-90.31	513.1	-96.56	513.1	-102.21
513.6	-94.31	513.6	-100.31	513.6	-105.78
514.1	-116.63	514.1	-121.25	514.1	-125.51
514.6	-88.93	514.6	-95.34	514.6	-101.16
515.1	-95.31	515.1	-101.93	515.1	-107.97
515.6	-98.99	515.6	-105.53	515.6	-111.53
516.1	-91.8	516.1	-98.07	516.1	-103.73
516.6	-90.96	516.6	-97.29	516.6	-103.04
517.1	-91.13	517.1	-97.66	517.1	-103.62
517.6	-89.77	517.6	-96.3	517.6	-102.19
518.1	-82.39	518.1	-88.8	518.1	-94.6
518.6	-91.17	518.6	-97.46	518.6	-103.17
519.1	-91.08	519.1	-97.32	519.1	-103.01
519.6	-90.94	519.6	-97.74	519.6	-103.94
520.1	-84.73	520.1	-91.31	520.1	-97.3
520.6	-105.37	520.6	-111.75	520.6	-117.63
521.1	-94.03	521.1	-100.5	521.1	-106.34
521.6	-94.81	521.6	-101.19	521.6	-106.94
522.1	-85.39	522.1	-91.62	522.1	-97.33
522.6	-79.6	522.6	-86	522.6	-91.83
523.1	-95.3	523.1	-101.77	523.1	-107.7
523.6	-102.98	523.6	-109.86	523.6	-115.98
524.1	-89.21	524.1	-95.5	524.1	-101.31
524.6	-91.05	524.6	-97.91	524.6	-104.12
525.1	-87.45	525.1	-94.13	525.1	-100.23
525.6	-97.4	525.6	-104.31	525.6	-110.43
526.1	-89.73	526.1	-96.31	526.1	-102.31
526.6	-92.39	526.6	-98.52	526.6	-104.22
527.1	-87.57	527.1	-93.86	527.1	-99.63
527.6	-88.41	527.6	-94.44	527.6	-100.05
528.1	-99.65	528.1	-106.02	528.1	-111.84
528.6	-99.9	528.6	-106.48	528.6	-112.51
529.1	-105.63	529.1	-112.19	529.1	-118.29
529.6	-92.64	529.6	-99.29	529.6	-105.38
530.1	-101.88	530.1	-108.27	530.1	-114.16
530.6	-95	530.6	-101.11	530.6	-106.79
531.1	-99.69	531.1	-105.01	531.1	-110.16
531.6	-90.03	531.6	-96.44	531.6	-102.28
532.1	-94.02	532.1	-100.69	532.1	-106.77
532.6	-97.92	532.6	-105.02	532.6	-111.48
533.1	-93.53	533.1	-100.25	533.1	-106.37
533.6	-98.37	533.6	-104.82	533.6	-110.69
534.1	-107.35	534.1	-113.11	534.1	-118.47
534.6	-96.39	534.6	-102.86	534.6	-108.79
535.1	-108.99	535.1	-116.04	535.1	-122.41
535.6	-100.38	535.6	-106.35	535.6	-111.81
536.1	-90.4	536.1	-96.68	536.1	-102.44
536.6	-91.93	536.6	-98.33	536.6	-104.21
537.1	-95.26	537.1	-101.61	537.1	-107.43
537.6	-90.61	537.6	-97.08	537.6	-103
538.1	-99.3	538.1	-106.38	538.1	-112.78
538.6	-94.24	538.6	-100.64	538.6	-106.46
539.1	-97.44	539.1	-103.76	539.1	-109.52
539.6	-99.12	539.6	-105.54	539.6	-111.35
540.1	-108.31	540.1	-114.61	540.1	-120.39
540.6	-99.73	540.6	-106.29	540.6	-112.33
541.1	-96.7	541.1	-103.25	541.1	-109.25
541.6	-104.38	541.6	-111.12	541.6	-117.18
542.1	-93.81	542.1	-100.36	542.1	-106.32
542.6	-102.17	542.6	-108.68	542.6	-114.61
543.1	-101.7	543.1	-109.45	543.1	-116.65
543.6	-103.08	543.6	-110.05	543.6	-116.36
544.1	-99.27	544.1	-106.26	544.1	-112.55
544.6	-87.72	544.6	-94.31	544.6	-100.32
545.1	-96.81	545.1	-103.36	545.1	-109.26
545.6	-90.72	545.6	-97.95	545.6	-104.56
546.1	-96.78	546.1	-103.52	546.1	-109.69
546.6	-94.11	546.6	-101.03	546.6	-107.44
547.1	-103.41	547.1	-109.67	547.1	-115.46
547.6	-96.4	547.6	-103	547.6	-109.04
548.1	-107.88	548.1	-115.3	548.1	-122.79
548.6	-92.61	548.6	-99.24	548.6	-105.36
549.1	-94.65	549.1	-101.48	549.1	-107.64
549.6	-93.48	549.6	-100.13	549.6	-106.19
550.1	-94.19	550.1	-100.84	550.1	-106.84
550.6	-90.15	550.6	-96.96	550.6	-103.05
551.1	-115.42	551.1	-120.21	551.1	-125.7
551.6	-94.44	551.6	-101.54	551.6	-107.89
552.1	-88.41	552.1	-94.19	552.1	-99.75
552.6	-93.87	552.6	-99.32	552.6	-104.51
553.1	-85.39	553.1	-91.34	553.1	-96.85
553.6	-95.46	553.6	-100.9	553.6	-105.98
554.1	-107.39	554.1	-111.59	554.1	-115.97
554.6	-100.33	554.6	-104.86	554.6	-109.31
555.1	-100	555.1	-106.86	555.1	-113.27
555.6	-95.25	555.6	-101.68	555.6	-107.65
556.1	-96.02	556.1	-102.32	556.1	-108.15
556.6	-96.65	556.6	-102.9	556.6	-108.68
557.1	-92.69	557.1	-99.01	557.1	-104.82
557.6	-93.91	557.6	-100.49	557.6	-106.5
558.1	-103.21	558.1	-109.81	558.1	-116.01
558.6	-94.53	558.6	-101.27	558.6	-107.43
559.1	-94.28	559.1	-100.61	559.1	-106.44
559.6	-105.21	559.6	-111.81	559.6	-117.9
560.1	-119.68	560.1	-125.32	560.1	-130.63
560.6	-96.79	560.6	-103.54	560.6	-109.73
561.1	-102.47	561.1	-108.49	561.1	-114.05
561.6	-97.25	561.6	-103.83	561.6	-109.79
562.1	-109.65	562.1	-117.25	562.1	-124.27
562.6	-104.43	562.6	-110.85	562.6	-116.7
563.1	-97.17	563.1	-104.57	563.1	-111.47
563.6	-125.15	563.6	-130.37	563.6	-133.72
564.1	-98.04	564.1	-105.06	564.1	-111.56
564.6	-106.9	564.6	-114.3	564.6	-121.21
565.1	-100.21	565.1	-107.11	565.1	-113.54
565.6	-102.09	565.6	-108.42	565.6	-114.28
566.1	-95.95	566.1	-102.52	566.1	-108.59
566.6	-100.27	566.6	-106.99	566.6	-113.18
567.1	-102.78	567.1	-108.95	567.1	-114.59
567.6	-96.2	567.6	-102.7	567.6	-108.65
568.1	-85	568.1	-91.5	568.1	-97.5
568.6	-99.13	568.6	-106.26	568.6	-112.86
569.1	-98.52	569.1	-105.04	569.1	-111.08
569.6	-106.84	569.6	-113.21	569.6	-119.06
570.1	-115.19	570.1	-121.35	570.1	-127.36
570.6	-101.72	570.6	-108.89	570.6	-115.52
571.1	-98.49	571.1	-105.18	571.1	-111.39
571.6	-101.63	571.6	-108.12	571.6	-114.18
572.1	-105.24	572.1	-111.41	572.1	-117.16
572.6	-108.26	572.6	-114.18	572.6	-119.76
573.1	-109.53	573.1	-115.15	573.1	-120.37
573.6	-103.55	573.6	-110.33	573.6	-116.6
574.1	-98.81	574.1	-105.49	574.1	-111.67
574.6	-93.83	574.6	-100.41	574.6	-106.52
575.1	-91.58	575.1	-97.97	575.1	-103.93
575.6	-101.82	575.6	-108.65	575.6	-114.99
576.1	-103.67	576.1	-110.04	576.1	-116.05
576.6	-110.54	576.6	-117.42	576.6	-123.71
577.1	-101.71	577.1	-108.32	577.1	-114.43
577.6	-110.19	577.6	-115.37	577.6	-120.33
578.1	-96.07	578.1	-103.04	578.1	-109.52
578.6	-110.1	578.6	-116.05	578.6	-121.37
579.1	-101.74	579.1	-108.17	579.1	-114.16
579.6	-94.15	579.6	-100.93	579.6	-107.26
580.1	-94.82	580.1	-101.5	580.1	-107.71
580.6	-102.42	580.6	-109.62	580.6	-116.32
581.1	-103.77	581.1	-111.04	581.1	-117.76
581.6	-105.4	581.6	-112.32	581.6	-118.29
582.1	-97.06	582.1	-103.67	582.1	-109.8
582.6	-98.19	582.6	-104.82	582.6	-110.99
583.1	-90.3	583.1	-97.11	583.1	-103.43
583.6	-102.53	583.6	-108.71	583.6	-114.47
584.1	-95.73	584.1	-102.17	584.1	-108.17
584.6	-111.76	584.6	-117.74	584.6	-123.35
585.1	-107.24	585.1	-113.09	585.1	-118.68
585.6	-104.55	585.6	-111.07	585.6	-117.11
586.1	-99.39	586.1	-105.62	586.1	-111.43
586.6	-104.59	586.6	-111.25	586.6	-117.49
587.1	-105.62	587.1	-111.65	587.1	-117.34
587.6	-118.31	587.6	-125.48	587.6	-132.33
588.1	-111.21	588.1	-118.41	588.1	-124.99
588.6	-104.18	588.6	-110.65	588.6	-116.72
589.1	-106.32	589.1	-112.4	589.1	-118.2
589.6	-113.19	589.6	-117.93	589.6	-122.84
590.1	-100.53	590.1	-106.76	590.1	-112.61
590.6	-106.08	590.6	-112.44	590.6	-118.36
591.1	-91.23	591.1	-97.83	591.1	-103.98
591.6	-115.89	591.6	-122.04	591.6	-127.46
592.1	-98.86	592.1	-105.75	592.1	-112.21
592.6	-108.83	592.6	-114.47	592.6	-119.96
593.1	-102.71	593.1	-109.16	593.1	-115.19
593.6	-97.89	593.6	-104.4	593.6	-110.43
594.1	-98.48	594.1	-105.02	594.1	-111.11
594.6	-97.53	594.6	-104.38	594.6	-110.78
595.1	-98.78	595.1	-105.55	595.1	-111.85
595.6	-100.72	595.6	-107.2	595.6	-113.31
596.1	-102	596.1	-109.52	596.1	-116.51
596.6	-121.53	596.6	-125.42	596.6	-129.74
597.1	-98.82	597.1	-105.51	597.1	-111.77
597.6	-91.27	597.6	-98.16	597.6	-104.61
598.1	-112.64	598.1	-120.47	598.1	-127.63
598.6	-104.96	598.6	-111.29	598.6	-117.36
599.1	-108.93	599.1	-115.75	599.1	-122.04
599.6	-114.77	599.6	-122.09	599.6	-128.56
600.1	-109.21	600.1	-115.95	600.1	-122.36
600.6	-104.35	600.6	-111.58	600.6	-118.33
601.1	-105.93	601.1	-113.08	601.1	-119.73
601.6	-109.52	601.6	-116.35	601.6	-122.61
602.1	-95.46	602.1	-102.02	602.1	-108.07
602.6	-104.43	602.6	-111.41	602.6	-117.84
603.1	-101.36	603.1	-108.43	603.1	-114.92
603.6	-121.04	603.6	-128.23	603.6	-134.04
604.1	-105.09	604.1	-111.87	604.1	-118.13
604.6	-102.7	604.6	-109.43	604.6	-115.61
605.1	-104.8	605.1	-112.06	605.1	-118.78
605.6	-102.59	605.6	-109.16	605.6	-115.39
606.1	-109.81	606.1	-115.72	606.1	-121.35
606.6	-103.86	606.6	-110.58	606.6	-116.89
607.1	-97.36	607.1	-103.79	607.1	-109.87
607.6	-101.66	607.6	-108.92	607.6	-115.58
608.1	-102.29	608.1	-109.73	608.1	-116.47
608.6	-101.44	608.6	-108.24	608.6	-114.46
609.1	-103.52	609.1	-110.05	609.1	-116.25
609.6	-89.43	609.6	-96.15	609.6	-102.51
610.1	-92.92	610.1	-99.45	610.1	-105.64
610.6	-100.31	610.6	-107.12	610.6	-113.52
611.1	-98.84	611.1	-105.89	611.1	-112.45
611.6	-96.1	611.6	-103.26	611.6	-109.92
612.1	-103.74	612.1	-110.82	612.1	-117.31
612.6	-99.5	612.6	-106.36	612.6	-112.75
613.1	-112.79	613.1	-120.47	613.1	-127.43
613.6	-104.69	613.6	-111.62	613.6	-118.04
614.1	-104.12	614.1	-111.58	614.1	-118.47
614.6	-103.38	614.6	-110.79	614.6	-117.76
615.1	-99	615.1	-106.3	615.1	-112.99
615.6	-101.39	615.6	-108.82	615.6	-115.71
616.1	-103.19	616.1	-109.84	616.1	-116.01
616.6	-104.97	616.6	-112.4	616.6	-119.31
617.1	-105.19	617.1	-111.68	617.1	-117.82
617.6	-102.57	617.6	-110.02	617.6	-117.01
618.1	-101.71	618.1	-109.12	618.1	-115.92
618.6	-97.85	618.6	-104.97	618.6	-111.59
619.1	-97.06	619.1	-104.92	619.1	-112.17
619.6	-102.23	619.6	-110.18	619.6	-117.58
620.1	-99.24	620.1	-106.78	620.1	-113.79
620.6	-104.02	620.6	-111.49	620.6	-118.44
621.1	-99.64	621.1	-106.84	621.1	-113.53
621.6	-96.76	621.6	-104.28	621.6	-111.24
622.1	-98	622.1	-105.74	622.1	-112.85
622.6	-104.54	622.6	-111.86	622.6	-118.62
623.1	-101.52	623.1	-108.66	623.1	-115.31
623.6	-99.59	623.6	-107.22	623.6	-114.19
624.1	-92.31	624.1	-99.9	624.1	-106.87
624.6	-91.16	624.6	-98.43	624.6	-105.22
625.1	-84.77	625.1	-92.33	625.1	-99.27
625.6	-84.36	625.6	-92.01	625.6	-99.01
626.1	-82.67	626.1	-90.43	626.1	-97.54
626.6	-82.7	626.6	-90.24	626.6	-97.35
627.1	-78.61	627.1	-84.45	627.1	-90.39
627.6	-82.05	627.6	-88.07	627.6	-93.96
628.1	-83.59	628.1	-90.14	628.1	-96.43
628.6	-83.98	628.6	-90.74	628.6	-97.15
629.1	-81.94	629.1	-88.85	629.1	-95.39
629.6	-83.18	629.6	-90.13	629.6	-96.67
630.1	-86.51	630.1	-93.45	630.1	-100
630.6	-88.65	630.6	-95.68	630.6	-102.3
631.1	-94.9	631.1	-101.9	631.1	-108.45
631.6	-102.9	631.6	-110.31	631.6	-117.28
632.1	-111.44	632.1	-119.58	632.1	-127.91
632.6	-96.94	632.6	-104.18	632.6	-110.99
633.1	-98.07	633.1	-105.41	633.1	-112.23
633.6	-103.32	633.6	-110.57	633.6	-117.25
634.1	-107.45	634.1	-113.16	634.1	-118.85
634.6	-101.43	634.6	-107.36	634.6	-113.18
635.1	-99.29	635.1	-106.41	635.1	-113.07
635.6	-108.35	635.6	-116.42	635.6	-123.95
636.1	-109.5	636.1	-116.59	636.1	-123.08
636.6	-100.58	636.6	-107.89	636.6	-114.67
637.1	-99.13	637.1	-106.27	637.1	-112.92
637.6	-92.94	637.6	-100.01	637.6	-106.59
638.1	-102.51	638.1	-109.33	638.1	-115.79
638.6	-107.3	638.6	-114.53	638.6	-121.13
639.1	-105.17	639.1	-112.35	639.1	-119.11
639.6	-111.08	639.6	-118.11	639.6	-124.79
640.1	-106.42	640.1	-113.41	640.1	-120.07
640.6	-101.09	640.6	-108.16	640.6	-114.76
641.1	-106.59	641.1	-113.27	641.1	-119.59
641.6	-107.87	641.6	-114.91	641.6	-121.42
642.1	-106.86	642.1	-113.58	642.1	-120.01
642.6	-104.84	642.6	-112.24	642.6	-119.22
643.1	-100.86	643.1	-107.44	643.1	-113.73
643.6	-92.99	643.6	-99.62	643.6	-105.95
644.1	-99.96	644.1	-107.38	644.1	-114.35
644.6	-103.43	644.6	-111.42	644.6	-118.88
645.1	-106.56	645.1	-112.67	645.1	-118.72
645.6	-103.36	645.6	-110.51	645.6	-117.21
646.1	-113.44	646.1	-119.7	646.1	-125.46
646.6	-101.42	646.6	-108.49	646.6	-115.17
647.1	-102.42	647.1	-109.46	647.1	-116.16
647.6	-95.14	647.6	-102.24	647.6	-108.98
648.1	-99.35	648.1	-106.5	648.1	-113.24
648.6	-107.86	648.6	-114.12	648.6	-120.05
649.1	-101.32	649.1	-108.6	649.1	-115.46
649.6	-105.82	649.6	-113.18	649.6	-120.05
650.1	-118.05	650.1	-125.79	650.1	-133.1
650.6	-114.43	650.6	-121.24	650.6	-127.66
651.1	-110.65	651.1	-117.73	651.1	-124.27
651.6	-106.48	651.6	-113.77	651.6	-120.51
652.1	-108.32	652.1	-115.5	652.1	-122.13
652.6	-104.45	652.6	-111.47	652.6	-118.11
653.1	-117.54	653.1	-124.23	653.1	-130.68
653.6	-111.85	653.6	-118.55	653.6	-124.93
654.1	-115.63	654.1	-123.04	654.1	-130.18
654.6	-108.36	654.6	-115.67	654.6	-122.63
655.1	-107.36	655.1	-114.16	655.1	-120.64
655.6	-125.86	655.6	-132.21	655.6	-138.46
656.1	-103.85	656.1	-110.96	656.1	-117.69
656.6	-116.02	656.6	-122.08	656.6	-127.99
657.1	-111.11	657.1	-119.93	657.1	-128.18
657.6	-102.89	657.6	-110.28	657.6	-117.27
658.1	-99.45	658.1	-106.29	658.1	-112.85
658.6	-117.96	658.6	-125.58	658.6	-132.8
659.1	-107.77	659.1	-114.29	659.1	-120.43
659.6	-108.63	659.6	-114.55	659.6	-120.26
660.1	-102.06	660.1	-109.69	660.1	-116.97
660.6	-104.89	660.6	-112.05	660.6	-118.81
661.1	-107.63	661.1	-114.8	661.1	-121.58
661.6	-111.1	661.6	-118.32	661.6	-124.93
662.1	-103.95	662.1	-111.32	662.1	-118.39
662.6	-103.58	662.6	-110.64	662.6	-117.34
663.1	-107.05	663.1	-114.01	663.1	-120.61
663.6	-110.75	663.6	-117.12	663.6	-123.27
664.1	-111.25	664.1	-117.38	664.1	-123.24
664.6	-110.07	664.6	-117.32	664.6	-124.13
665.1	-112.11	665.1	-119.85	665.1	-127.36
665.6	-100.71	665.6	-107.67	665.6	-114.29
666.1	-96.26	666.1	-103.28	666.1	-109.96
666.6	-107.35	666.6	-114.28	666.6	-120.79
667.1	-112.74	667.1	-119.79	667.1	-126.37
667.6	-112.49	667.6	-119.57	667.6	-126.24
668.1	-108.8	668.1	-115.8	668.1	-122.36
668.6	-123.88	668.6	-132.97	668.6	-140.34
669.1	-111.74	669.1	-118.06	669.1	-124.1
669.6	-116.58	669.6	-123.63	669.6	-130.36
670.1	-106.25	670.1	-113.4	670.1	-120.26
670.6	-108.61	670.6	-115.57	670.6	-122.16
671.1	-121.02	671.1	-126.73	671.1	-132.07
671.6	-113.92	671.6	-120.49	671.6	-126.68
672.1	-112.59	672.1	-119.27	672.1	-125.63
672.6	-105.58	672.6	-112.73	672.6	-119.4
673.1	-100.88	673.1	-107.66	673.1	-114.1
673.6	-110.28	673.6	-117.26	673.6	-123.88
674.1	-113.56	674.1	-120.62	674.1	-127.35
674.6	-134.32	674.6	-135.41	674.6	-138.04
675.1	-108.25	675.1	-115.22	675.1	-121.8
675.6	-108.42	675.6	-115.5	675.6	-122.15
676.1	-108.43	676.1	-115.5	676.1	-122.01
676.6	-112.38	676.6	-118.97	676.6	-125.22
677.1	-115.69	677.1	-122.04	677.1	-128.26
677.6	-108.42	677.6	-115.2	677.6	-121.67
678.1	-111.38	678.1	-118.91	678.1	-126.12
678.6	-115.64	678.6	-122.44	678.6	-128.9
679.1	-118.22	679.1	-124.21	679.1	-130.06
679.6	-126.76	679.6	-135.34	679.6	-143.23
680.1	-113.51	680.1	-120.44	680.1	-127.01
680.6	-112.38	680.6	-119.1	680.6	-125.65
681.1	-105.35	681.1	-112.27	681.1	-118.71
681.6	-104.52	681.6	-111.45	681.6	-118.08
682.1	-103.26	682.1	-109.96	682.1	-116.41
682.6	-111.97	682.6	-119.18	682.6	-126.13
683.1	-110.9	683.1	-117.99	683.1	-124.82
683.6	-118.41	683.6	-125.15	683.6	-131.68
684.1	-116.06	684.1	-123.73	684.1	-130.96
684.6	-97.46	684.6	-104.36	684.6	-110.98
685.1	-120.74	685.1	-125.39	685.1	-130.28
685.6	-102.58	685.6	-109.91	685.6	-116.96
686.1	-111.4	686.1	-117.21	686.1	-123.07
686.6	-116.35	686.6	-123.72	686.6	-130.63
687.1	-106.48	687.1	-113.54	687.1	-120.25
687.6	-109.07	687.6	-116.04	687.6	-122.63
688.1	-117.39	688.1	-124.4	688.1	-131.02
688.6	-113.13	688.6	-120.84	688.6	-128.36
689.1	-120.59	689.1	-129.95	689.1	-140.06
689.6	-117.64	689.6	-125.22	689.6	-132.55
690.1	-116.37	690.1	-122.56	690.1	-128.61
690.6	-109.57	690.6	-116.59	690.6	-123.33
691.1	-105.02	691.1	-112.1	691.1	-118.88
691.6	-111.37	691.6	-118.02	691.6	-124.42
692.1	-128.75	692.1	-132.12	692.1	-135.91
692.6	-118.92	692.6	-126.85	692.6	-134.52
693.1	-120.15	693.1	-126.33	693.1	-132.44
693.6	-126.07	693.6	-136.13	693.6	-146.89
694.1	-115.31	694.1	-122.46	694.1	-129.33
694.6	-115.77	694.6	-122.68	694.6	-129.22
695.1	-109.67	695.1	-116.97	695.1	-123.94
695.6	-111.98	695.6	-119.09	695.6	-125.63
696.1	-113.32	696.1	-119.99	696.1	-126.3
696.6	-120.75	696.6	-128.17	696.6	-135.37
697.1	-105.46	697.1	-112.21	697.1	-118.82
697.6	-121.46	697.6	-129.02	697.6	-136.16
698.1	-109.64	698.1	-116.62	698.1	-123.31
698.6	-111.27	698.6	-118.06	698.6	-124.49
699.1	-108.16	699.1	-115.02	699.1	-121.58
699.6	-105.24	699.6	-112.72	699.6	-119.73
700.1	-112.72	700.1	-119.52	700.1	-126.15
700.6	-124.03	700.6	-132.39	700.6	-140.9
701.1	-118.82	701.1	-127.38	701.1	-136.09
701.6	-109.75	701.6	-116.62	701.6	-123.25
702.1	-117.1	702.1	-124.66	702.1	-131.66
702.6	-111.63	702.6	-118.15	702.6	-124.29
703.1	-112.21	703.1	-118.97	703.1	-125.4
703.6	-129.43	703.6	-134.97	703.6	-140.69
704.1	-104.89	704.1	-111.63	704.1	-118.15
704.6	-115.42	704.6	-122.66	704.6	-129.68
705.1	-113.8	705.1	-121.18	705.1	-128.12
705.6	-113.66	705.6	-120.87	705.6	-127.78
706.1	-116.56	706.1	-124.34	706.1	-131.36
706.6	-110.29	706.6	-117.76	706.6	-124.77
707.1	-118.49	707.1	-126.77	707.1	-134.56
707.6	-113.91	707.6	-122.01	707.6	-130.1
708.1	-113.69	708.1	-119.66	708.1	-125.34
708.6	-108.84	708.6	-115.92	708.6	-122.76
709.1	-114.16	709.1	-121.68	709.1	-128.93
709.6	-119.59	709.6	-126.36	709.6	-132.78
710.1	-109.94	710.1	-117.27	710.1	-124.29
710.6	-111.95	710.6	-118.63	710.6	-125.04
711.1	-116.11	711.1	-123.72	711.1	-130.88
711.6	-115.71	711.6	-122.91	711.6	-129.92
712.1	-116.07	712.1	-123.42	712.1	-130.41
712.6	-117.12	712.6	-124.64	712.6	-131.61
713.1	-118.06	713.1	-125.62	713.1	-132.86
713.6	-117.23	713.6	-124.48	713.6	-131.29
714.1	-100.96	714.1	-108.51	714.1	-115.86
714.6	-110.62	714.6	-117.8	714.6	-124.76
715.1	-116.56	715.1	-123.23	715.1	-129.63
715.6	-115.05	715.6	-122.83	715.6	-130.44
716.1	-114.06	716.1	-121.78	716.1	-129.24
716.6	-108.27	716.6	-115.57	716.6	-122.49
717.1	-107.85	717.1	-114.95	717.1	-121.81
717.6	-114.05	717.6	-121.26	717.6	-128.21
718.1	-116.16	718.1	-123.86	718.1	-131.31
718.6	-111.09	718.6	-118.27	718.6	-125.28
719.1	-113.69	719.1	-120.69	719.1	-127.45
719.6	-119.69	719.6	-126.33	719.6	-132.97
720.1	-117.93	720.1	-125.33	720.1	-132.5
720.6	-102.59	720.6	-109.58	720.6	-116.32
721.1	-110.44	721.1	-117.25	721.1	-123.87
721.6	-112.21	721.6	-119.75	721.6	-127.12
722.1	-112.69	722.1	-120.95	722.1	-128.93
722.6	-118.31	722.6	-126.66	722.6	-134.03
723.1	-118.47	723.1	-124.83	723.1	-130.94
723.6	-107.73	723.6	-115.05	723.6	-122.05
724.1	-104.45	724.1	-111.21	724.1	-117.64
724.6	-102.01	724.6	-108.91	724.6	-115.47
725.1	-113.54	725.1	-120.99	725.1	-127.85
725.6	-119.47	725.6	-127.12	725.6	-134.27
726.1	-127.09	726.1	-134.76	726.1	-141.99
726.6	-118.83	726.6	-125.8	726.6	-132.54
727.1	-112.15	727.1	-118.89	727.1	-125.2
727.6	-114.73	727.6	-121.62	727.6	-128.25
728.1	-115.52	728.1	-122.95	728.1	-130.27
728.6	-116.24	728.6	-124.21	728.6	-132.09
729.1	-112.79	729.1	-119.56	729.1	-125.89
729.6	-118.66	729.6	-125.25	729.6	-131.78
730.1	-112.06	730.1	-120.2	730.1	-128.21
730.6	-115.28	730.6	-122.35	730.6	-129.2
731.1	-116.2	731.1	-123.36	731.1	-130.1
731.6	-112.04	731.6	-119.54	731.6	-126.68
732.1	-103.75	732.1	-110.58	732.1	-117.24
732.6	-104.48	732.6	-111.81	732.6	-118.86
733.1	-105.62	733.1	-112.93	733.1	-119.83
733.6	-110.56	733.6	-118	733.6	-125.09
734.1	-108.08	734.1	-115.94	734.1	-123.38
734.6	-121.26	734.6	-128.59	734.6	-135.59
735.1	-108.48	735.1	-115.77	735.1	-122.71
735.6	-109.45	735.6	-116.64	735.6	-123.45
736.1	-106.4	736.1	-113.94	736.1	-121
736.6	-111.76	736.6	-119.02	736.6	-125.83
737.1	-112.63	737.1	-119.56	737.1	-126.12
737.6	-111.25	737.6	-118.09	737.6	-124.77
738.1	-110.09	738.1	-117.55	738.1	-124.85
738.6	-125.29	738.6	-132.87	738.6	-140.33
739.1	-116.57	739.1	-123.73	739.1	-130.4
739.6	-121.93	739.6	-128.04	739.6	-133.9
740.1	-108.53	740.1	-115.67	740.1	-122.58
740.6	-132.44	740.6	-138.03	740.6	-142.72
741.1	-110.21	741.1	-117.73	741.1	-124.94
741.6	-107.06	741.6	-114.5	741.6	-121.69
742.1	-106.55	742.1	-114.4	742.1	-122.05
742.6	-111.36	742.6	-118.67	742.6	-125.78
743.1	-113.57	743.1	-120.69	743.1	-127.62
743.6	-121.07	743.6	-128.28	743.6	-134.9
744.1	-110.28	744.1	-117.89	744.1	-125.34
744.6	-112.97	744.6	-120.33	744.6	-127.41
745.1	-110.77	745.1	-118.24	745.1	-125.47
745.6	-117.23	745.6	-124.54	745.6	-131.48
746.1	-113.99	746.1	-121.35	746.1	-128.47
746.6	-123.69	746.6	-130.64	746.6	-137.41
747.1	-111.08	747.1	-119.54	747.1	-127.98
747.6	-120.45	747.6	-128.25	747.6	-135.94
748.1	-121.01	748.1	-127.35	748.1	-133.58
748.6	-106.22	748.6	-114.04	748.6	-121.63
749.1	-125.76	749.1	-132.45	749.1	-138.73
749.6	-117.92	749.6	-124.98	749.6	-131.7
750.1	-119.38	750.1	-126.75	750.1	-133.86
750.6	-108.12	750.6	-114.93	750.6	-121.57
751.1	-117.43	751.1	-124.75	751.1	-131.89
751.6	-117.69	751.6	-124.28	751.6	-130.71
752.1	-113.47	752.1	-120.19	752.1	-126.44
752.6	-117.77	752.6	-124.66	752.6	-131.36
753.1	-118.38	753.1	-125.32	753.1	-132.1
753.6	-111.09	753.6	-118.37	753.6	-125.42
754.1	-109.17	754.1	-116.18	754.1	-122.84
754.6	-115.86	754.6	-123.02	754.6	-129.92
755.1	-111.47	755.1	-119.03	755.1	-126.23
755.6	-112.51	755.6	-120.11	755.6	-127.24
756.1	-119.2	756.1	-126.95	756.1	-134.24
756.6	-117.15	756.6	-124.95	756.6	-132.62
757.1	-118.2	757.1	-125.09	757.1	-131.95
757.6	-111.47	757.6	-118.74	757.6	-125.65
758.1	-109.92	758.1	-117.41	758.1	-124.6
758.6	-116.12	758.6	-123.21	758.6	-130.14
759.1	-114.76	759.1	-121.75	759.1	-128.61
759.6	-123.66	759.6	-131.65	759.6	-139.43
760.1	-118.34	760.1	-125.49	760.1	-132.41
760.6	-111.3	760.6	-118.44	760.6	-125.36
761.1	-115.58	761.1	-123.11	761.1	-130.38
761.6	-110.59	761.6	-118.14	761.6	-125.49
762.1	-115.57	762.1	-124.08	762.1	-132.41
762.6	-113.36	762.6	-120.48	762.6	-127.25
763.1	-113.66	763.1	-121.05	763.1	-128.2
763.6	-111.9	763.6	-119.44	763.6	-126.67
764.1	-114.21	764.1	-121.89	764.1	-129.33
764.6	-114.11	764.6	-122.5	764.6	-130.92
765.1	-124.75	765.1	-131.86	765.1	-137.55
765.6	-107.56	765.6	-115.13	765.6	-122.2
766.1	-108.94	766.1	-116.33	766.1	-123.15
766.6	-118.39	766.6	-126.37	766.6	-134.19
767.1	-104.56	767.1	-112.14	767.1	-119.46
767.6	-102.03	767.6	-109.35	767.6	-116.24
768.1	-110.17	768.1	-117.48	768.1	-124.67
768.6	-108.98	768.6	-116.53	768.6	-123.93
769.1	-108.32	769.1	-115.94	769.1	-123.45
769.6	-117.01	769.6	-124.15	769.6	-130.77
770.1	-119.87	770.1	-127.34	770.1	-134.78
770.6	-112.61	770.6	-120.42	770.6	-127.75
771.1	-116.23	771.1	-123.41	771.1	-130.41
771.6	-117.62	771.6	-125.3	771.6	-132.59
772.1	-113.5	772.1	-121.19	772.1	-128.49
772.6	-109.65	772.6	-117.35	772.6	-124.68
773.1	-111.93	773.1	-119.61	773.1	-127.02
773.6	-110.29	773.6	-118.21	773.6	-125.9
774.1	-107.59	774.1	-115.27	774.1	-122.76
774.6	-117.26	774.6	-124.38	774.6	-131.35
775.1	-103.74	775.1	-110.95	775.1	-117.95
775.6	-126.48	775.6	-134.55	775.6	-142.62
776.1	-114.63	776.1	-122.56	776.1	-130.18
776.6	-113.93	776.6	-121.86	776.6	-129.51
777.1	-109.21	777.1	-116.98	777.1	-124.49
777.6	-115.59	777.6	-123.76	777.6	-131.77
778.1	-118.31	778.1	-126.48	778.1	-134.12
778.6	-105.5	778.6	-113	778.6	-120.17
779.1	-106.03	779.1	-113.54	779.1	-120.68
779.6	-114.24	779.6	-121.5	779.6	-128.56
780.1	-105.63	780.1	-113.32	780.1	-120.78
780.6	-110.46	780.6	-118.78	780.6	-126.81
781.1	-100.55	781.1	-108.46	781.1	-116.04
781.6	-107.42	781.6	-115.39	781.6	-123.08
782.1	-110.47	782.1	-118.26	782.1	-125.87
782.6	-106.12	782.6	-114.23	782.6	-122.08
783.1	-101.77	783.1	-109.69	783.1	-117.31
783.6	-122.32	783.6	-129.23	783.6	-136
784.1	-115.17	784.1	-122.4	784.1	-129.19
784.6	-112.12	784.6	-119.76	784.6	-127.06
785.1	-115.33	785.1	-122.85	785.1	-130.37
785.6	-103.34	785.6	-111.24	785.6	-118.78
786.1	-103.09	786.1	-111.25	786.1	-119
786.6	-101.37	786.6	-109.31	786.6	-116.95
787.1	-100.57	787.1	-108.62	787.1	-116.44
787.6	-104.23	787.6	-112.2	787.6	-119.85
788.1	-102.15	788.1	-110.32	788.1	-118.1
788.6	-101.15	788.6	-109.38	788.6	-117.35
789.1	-100.62	789.1	-108.75	789.1	-116.46
789.6	-96.19	789.6	-104.38	789.6	-112.18
790.1	-99.95	790.1	-108.27	790.1	-116.05
790.6	-97.59	790.6	-105.73	790.6	-113.38
791.1	-91	791.1	-99.3	791.1	-107.22
791.6	-90.12	791.6	-98.47	791.6	-106.45
792.1	-86.16	792.1	-94.4	792.1	-102.36
792.6	-87.03	792.6	-94.88	792.6	-102.72
793.1	-98.47	793.1	-104.86	793.1	-111.85
793.6	-94.38	793.6	-100.59	793.6	-107.04
794.1	-90.53	794.1	-97.06	794.1	-103.68
794.6	-111.49	794.6	-118.89	794.6	-125.93
795.1	-97.29	795.1	-104.44	795.1	-111.53
795.6	-87.34	795.6	-94.68	795.6	-101.94
796.1	-96.88	796.1	-104.29	796.1	-111.59
796.6	-86.86	796.6	-94.35	796.6	-101.7
797.1	-89.23	797.1	-96.82	797.1	-104.27
797.6	-99.57	797.6	-107.06	797.6	-114.33
798.1	-107.96	798.1	-114.98	798.1	-121.74
798.6	-118.15	798.6	-125.53	798.6	-132.58
799.1	-117.68	799.1	-125.87	799.1	-133.87
799.6	-106.82	799.6	-114.56	799.6	-122.15
800.1	-101.49	800.1	-109.22	800.1	-116.77
800.6	-102.56	800.6	-110.2	800.6	-117.62
801.1	-95.47	801.1	-103.24	801.1	-110.79
801.6	-104.05	801.6	-111.92	801.6	-119.64
802.1	-115.85	802.1	-123.6	802.1	-131.39
802.6	-104.9	802.6	-112.35	802.6	-119.44
803.1	-105.33	803.1	-112.34	803.1	-119.07
803.6	-100.79	803.6	-108.47	803.6	-115.92
804.1	-112.45	804.1	-120.32	804.1	-128.03
804.6	-105.15	804.6	-112.73	804.6	-120.1
805.1	-113.58	805.1	-121.29	805.1	-128.88
805.6	-110.37	805.6	-118.25	805.6	-125.91
806.1	-96.73	806.1	-104.56	806.1	-112.2
806.6	-101.59	806.6	-109.4	806.6	-117.01
807.1	-116.66	807.1	-124.1	807.1	-130.48
807.6	-111.73	807.6	-119.21	807.6	-126.38
808.1	-117.05	808.1	-123.8	808.1	-130.37
808.6	-107.64	808.6	-115.2	808.6	-122.53
809.1	-109.29	809.1	-116.47	809.1	-123.49
809.6	-111.98	809.6	-119.85	809.6	-127.48
810.1	-108.06	810.1	-115.64	810.1	-122.88
810.6	-100.06	810.6	-108.1	810.6	-116.09
811.1	-108.92	811.1	-116.67	811.1	-124.19
811.6	-114.97	811.6	-122.69	811.6	-130.18
812.1	-118.6	812.1	-126.49	812.1	-134.01
812.6	-115.91	812.6	-123.84	812.6	-131.5
813.1	-111.51	813.1	-119.12	813.1	-126.4
813.6	-104.53	813.6	-112.21	813.6	-119.61
814.1	-99.43	814.1	-106.9	814.1	-114.14
814.6	-118.12	814.6	-125.49	814.6	-132.61
815.1	-107.32	815.1	-114.88	815.1	-122.22
815.6	-115.76	815.6	-123.2	815.6	-130.44
816.1	-111.7	816.1	-119.33	816.1	-126.66
816.6	-114.91	816.6	-122.8	816.6	-130.34
817.1	-95.56	817.1	-103.28	817.1	-110.79
817.6	-110.3	817.6	-117.83	817.6	-125.15
818.1	-104.56	818.1	-112.19	818.1	-119.61
818.6	-100.58	818.6	-108.23	818.6	-115.67
819.1	-106.41	819.1	-114.28	819.1	-122.1
819.6	-100.62	819.6	-108.24	819.6	-115.77
820.1	-116.69	820.1	-124.85	820.1	-133.07
820.6	-105.47	820.6	-113.12	820.6	-120.57
821.1	-110.76	821.1	-118.6	821.1	-126.14
821.6	-107.85	821.6	-115.46	821.6	-122.79
822.1	-106.7	822.1	-114.02	822.1	-121.13
822.6	-106.68	822.6	-114.07	822.6	-121.26
823.1	-109.26	823.1	-116.8	823.1	-124.16
823.6	-99.23	823.6	-106.93	823.6	-114.43
824.1	-109.32	824.1	-117.03	824.1	-124.46
824.6	-97.44	824.6	-105.17	824.6	-112.67
825.1	-108.76	825.1	-116.47	825.1	-123.96
825.6	-107.96	825.6	-115.58	825.6	-122.91
826.1	-103.64	826.1	-111.5	826.1	-119.18
826.6	-105.72	826.6	-113.26	826.6	-120.57
827.1	-99.2	827.1	-106.94	827.1	-114.47
827.6	-108.37	827.6	-115.89	827.6	-123.23
828.1	-96.48	828.1	-104.11	828.1	-111.51
828.6	-104.15	828.6	-111.77	828.6	-119.17
829.1	-106.46	829.1	-114.42	829.1	-122.13
829.6	-107.93	829.6	-115.85	829.6	-123.45
830.1	-106.62	830.1	-114.46	830.1	-122.13
830.6	-102.23	830.6	-110.03	830.6	-117.61
831.1	-94.56	831.1	-102.43	831.1	-110.1
831.6	-99.17	831.6	-107.11	831.6	-114.78
832.1	-104.02	832.1	-111.95	832.1	-119.61
832.6	-107.07	832.6	-114.92	832.6	-122.53
833.1	-96.95	833.1	-104.78	833.1	-112.37
833.6	-90.8	833.6	-98.71	833.6	-106.4
834.1	-102.08	834.1	-110.04	834.1	-117.82
834.6	-97.57	834.6	-105.57	834.6	-113.37
835.1	-86.24	835.1	-94.19	835.1	-101.97
835.6	-88.14	835.6	-95.99	835.6	-103.71
836.1	-90.53	836.1	-98.21	836.1	-105.89
836.6	-88.29	836.6	-95.73	836.6	-103.32
837.1	-96.94	837.1	-104	837.1	-111.41
837.6	-89.06	837.6	-95.65	837.6	-102.76
838.1	-89.79	838.1	-95.83	838.1	-102.48
838.6	-101.14	838.6	-106.85	838.6	-113.1
839.1	-94.54	839.1	-100.25	839.1	-106.38
839.6	-108.05	839.6	-113.85	839.6	-119.96
840.1	-103.13	840.1	-108.98	840.1	-115.17
840.6	-93.45	840.6	-99.58	840.6	-105.97
841.1	-91.17	841.1	-97.46	841.1	-103.97
841.6	-106.03	841.6	-112.56	841.6	-119.26
842.1	-104.38	842.1	-110.97	842.1	-117.77
842.6	-100.8	842.6	-107.43	842.6	-114.2
843.1	-96.97	843.1	-103.71	843.1	-110.57
843.6	-100.8	843.6	-107.59	843.6	-114.46
844.1	-100.03	844.1	-106.85	844.1	-113.77
844.6	-98.26	844.6	-105.14	844.6	-112.13
845.1	-96.42	845.1	-103.27	845.1	-110.21
845.6	-119.54	845.6	-126.66	845.6	-133.84
846.1	-101.85	846.1	-108.86	846.1	-115.92
846.6	-103.41	846.6	-110.35	846.6	-117.35
847.1	-101.74	847.1	-108.67	847.1	-115.66
847.6	-106.73	847.6	-113.79	847.6	-120.9
848.1	-97.68	848.1	-104.74	848.1	-111.86
848.6	-103.36	848.6	-110.47	848.6	-117.55
849.1	-104.14	849.1	-111.19	849.1	-118.25
849.6	-110.08	849.6	-117.05	849.6	-124.03
850.1	-104.72	850.1	-111.82	850.1	-118.96
850.6	-106.64	850.6	-113.79	850.6	-120.97
851.1	-109.09	851.1	-116.21	851.1	-123.33
851.6	-104.67	851.6	-111.83	851.6	-118.98
852.1	-108.06	852.1	-115.24	852.1	-122.42
852.6	-100.46	852.6	-107.65	852.6	-114.87
853.1	-107.41	853.1	-114.69	853.1	-121.88
853.6	-109.47	853.6	-116.7	853.6	-123.95
854.1	-101.01	854.1	-108.2	854.1	-115.36
854.6	-104.54	854.6	-111.83	854.6	-119.16
855.1	-103.25	855.1	-110.33	855.1	-117.33
855.6	-104.83	855.6	-112.09	855.6	-119.34
856.1	-106.87	856.1	-114.09	856.1	-121.3
856.6	-108.98	856.6	-116.08	856.6	-123.14
857.1	-112.82	857.1	-119.8	857.1	-126.75
857.6	-117.04	857.6	-123.92	857.6	-130.78
858.1	-119.36	858.1	-126.14	858.1	-132.91
858.6	-116	858.6	-123.63	858.6	-131.08
859.1	-117.17	859.1	-124.32	859.1	-131.36
859.6	-109.11	859.6	-116.32	859.6	-123.54
860.1	-106.83	860.1	-114.03	860.1	-121.26
860.6	-107.43	860.6	-114.62	860.6	-121.84
861.1	-107.59	861.1	-114.86	861.1	-122.13
861.6	-107.43	861.6	-114.67	861.6	-121.92
862.1	-112.63	862.1	-119.79	862.1	-126.93
862.6	-110.4	862.6	-117.77	862.6	-125.12
863.1	-105.57	863.1	-112.81	863.1	-120.09
863.6	-107.61	863.6	-114.95	863.6	-122.32
864.1	-119.69	864.1	-127.41	864.1	-135.18
864.6	-111.89	864.6	-119.28	864.6	-126.69
865.1	-116.27	865.1	-123.63	865.1	-130.93
865.6	-113.18	865.6	-120.51	865.6	-127.85
866.1	-108.91	866.1	-116.17	866.1	-123.44
866.6	-122.43	866.6	-129.84	866.6	-137.3
867.1	-116.48	867.1	-123.67	867.1	-130.91
867.6	-121.78	867.6	-129.01	867.6	-136.35
868.1	-116.24	868.1	-123.65	868.1	-131.04
868.6	-117.75	868.6	-125.4	868.6	-132.98
869.1	-116.84	869.1	-124.22	869.1	-131.62
869.6	-119.54	869.6	-127.13	869.6	-134.81
870.1	-114.99	870.1	-122.41	870.1	-129.83
870.6	-123.31	870.6	-131.09	870.6	-139.18
871.1	-121.49	871.1	-129.02	871.1	-136.73
871.6	-118.42	871.6	-125.62	871.6	-132.87
872.1	-128.3	872.1	-134.94	872.1	-141.76
872.6	-124.52	872.6	-131.28	872.6	-137.95
873.1	-115.18	873.1	-122.5	873.1	-129.89
873.6	-113.01	873.6	-120.42	873.6	-127.86
874.1	-111.08	874.1	-118.37	874.1	-125.7
874.6	-118.95	874.6	-126.14	874.6	-133.35
875.1	-126.19	875.1	-133.68	875.1	-141.39
875.6	-119.87	875.6	-127.12	875.6	-134.27
876.1	-119.61	876.1	-126.98	876.1	-134.51
876.6	-114.64	876.6	-122.04	876.6	-129.5
877.1	-126.44	877.1	-133.16	877.1	-139.76
877.6	-110.5	877.6	-117.71	877.6	-124.95
878.1	-119.44	878.1	-126.8	878.1	-134.16
878.6	-119.27	878.6	-126.67	878.6	-134.09
879.1	-121.37	879.1	-128.74	879.1	-136.25
879.6	-127.54	879.6	-134.47	879.6	-141.27
880.1	-113.55	880.1	-120.88	880.1	-128.22
880.6	-112.11	880.6	-119.39	880.6	-126.66
881.1	-112.03	881.1	-119.4	881.1	-126.8
881.6	-121.99	881.6	-129.64	881.6	-137.36
882.1	-119.26	882.1	-126.62	882.1	-134.02
882.6	-116.82	882.6	-124.14	882.6	-131.48
883.1	-117.41	883.1	-124.8	883.1	-132.18
883.6	-114.47	883.6	-121.8	883.6	-129.13
884.1	-120.23	884.1	-127.58	884.1	-134.98
884.6	-111.98	884.6	-119	884.6	-126.12
885.1	-114.19	885.1	-121.56	885.1	-129
885.6	-114.31	885.6	-121.79	885.6	-129.34
886.1	-107.82	886.1	-115.19	886.1	-122.63
886.6	-116.17	886.6	-123.47	886.6	-130.8
887.1	-120.68	887.1	-128.04	887.1	-135.43
887.6	-123.51	887.6	-130.66	887.6	-137.92
888.1	-125.18	888.1	-132.59	888.1	-139.97
888.6	-109.46	888.6	-116.83	888.6	-124.24
889.1	-126.01	889.1	-133.1	889.1	-140.12
889.6	-125.59	889.6	-133.32	889.6	-141.23
890.1	-123.36	890.1	-130.48	890.1	-137.64
890.6	-123.79	890.6	-131.37	890.6	-138.99
891.1	-124.2	891.1	-131.54	891.1	-138.82
891.6	-115.89	891.6	-123	891.6	-130.12
892.1	-120.96	892.1	-128.37	892.1	-135.94
892.6	-129.75	892.6	-137.01	892.6	-144.23
893.1	-124.67	893.1	-132.13	893.1	-139.48
893.6	-119.71	893.6	-126.93	893.6	-134.12
894.1	-104.08	894.1	-111.22	894.1	-118.34
894.6	-118.94	894.6	-126.24	894.6	-133.56
895.1	-116.32	895.1	-123.59	895.1	-130.89
895.6	-113.9	895.6	-121.15	895.6	-128.44
896.1	-118.68	896.1	-125.94	896.1	-133.21
896.6	-128.4	896.6	-135.74	896.6	-143.11
897.1	-123.27	897.1	-130.46	897.1	-137.74
897.6	-118.64	897.6	-125.89	897.6	-133.23
898.1	-114.57	898.1	-121.93	898.1	-129.39
898.6	-127.35	898.6	-134.69	898.6	-142.12
899.1	-120.99	899.1	-128.18	899.1	-135.4
899.6	-125.52	899.6	-132.67	899.6	-139.77
900.1	-120.26	900.1	-127.45	900.1	-134.61
900.6	-124.93	900.6	-131.85	900.6	-138.74
901.1	-121.17	901.1	-128.42	901.1	-135.72
901.6	-118.01	901.6	-125.22	901.6	-132.42
902.1	-126.19	902.1	-133.5	902.1	-140.81
902.6	-121.7	902.6	-128.69	902.6	-135.67
903.1	-115.52	903.1	-122.75	903.1	-130.03
903.6	-112.51	903.6	-119.74	903.6	-127.03
904.1	-117.64	904.1	-124.85	904.1	-132.1
904.6	-121.56	904.6	-128.87	904.6	-136.19
905.1	-120.4	905.1	-127.62	905.1	-134.76
905.6	-118.41	905.6	-125.6	905.6	-132.73
906.1	-131.84	906.1	-139.97	906.1	-148.62
906.6	-118.54	906.6	-125.91	906.6	-133.39
907.1	-124.08	907.1	-131.48	907.1	-139.03
907.6	-121.72	907.6	-129.18	907.6	-136.69
908.1	-116.83	908.1	-124.28	908.1	-131.8
908.6	-130.46	908.6	-137.59	908.6	-144.8
909.1	-112.88	909.1	-120.21	909.1	-127.58
909.6	-120.19	909.6	-127.45	909.6	-134.79
910.1	-125.13	910.1	-132.42	910.1	-139.82
910.6	-121.98	910.6	-129.2	910.6	-136.48
911.1	-121.79	911.1	-128.94	911.1	-136.19
911.6	-116.55	911.6	-123.72	911.6	-130.9
912.1	-118.73	912.1	-126.03	912.1	-133.5
912.6	-123.6	912.6	-130.99	912.6	-138.43
913.1	-115.69	913.1	-122.93	913.1	-130.24
913.6	-115.41	913.6	-122.7	913.6	-130.07
914.1	-110.21	914.1	-117.44	914.1	-124.75
914.6	-115.5	914.6	-122.68	914.6	-129.93
915.1	-126.64	915.1	-133.66	915.1	-140.89
915.6	-121	915.6	-128.09	915.6	-135.21
916.1	-117.82	916.1	-125.06	916.1	-132.38
916.6	-124.72	916.6	-131.67	916.6	-138.66
917.1	-125.94	917.1	-133.28	917.1	-140.82
917.6	-119.39	917.6	-126.73	917.6	-134.18
918.1	-117.6	918.1	-124.72	918.1	-131.88
918.6	-120.24	918.6	-127.5	918.6	-134.83
919.1	-123.94	919.1	-131.25	919.1	-138.63
919.6	-125.35	919.6	-132.48	919.6	-139.73
920.1	-124.11	920.1	-131.16	920.1	-138.2
920.6	-116.26	920.6	-123.55	920.6	-130.94
921.1	-122.56	921.1	-129.83	921.1	-137.17
921.6	-122.72	921.6	-129.98	921.6	-137.37
922.1	-121.93	922.1	-129.12	922.1	-136.44
922.6	-129.65	922.6	-136.78	922.6	-143.86
923.1	-109.52	923.1	-116.69	923.1	-123.93
923.6	-111.74	923.6	-118.61	923.6	-125.54
924.1	-110.56	924.1	-117.7	924.1	-124.85
924.6	-130.1	924.6	-137.84	924.6	-145.56
925.1	-138.25	925.1	-145.27	925.1	-151.98
925.6	-119.38	925.6	-126.51	925.6	-133.68
926.1	-126.4	926.1	-133.39	926.1	-140.5
926.6	-118.13	926.6	-125.15	926.6	-132.27
927.1	-117.89	927.1	-124.95	927.1	-132.08
927.6	-132.53	927.6	-139.65	927.6	-146.49
928.1	-116.64	928.1	-123.62	928.1	-130.57
928.6	-130.84	928.6	-137.92	928.6	-144.93
929.1	-122.26	929.1	-129.34	929.1	-136.34
929.6	-115.81	929.6	-122.84	929.6	-129.93
930.1	-122	930.1	-129.08	930.1	-136.29
930.6	-133.98	930.6	-140.91	930.6	-148.09
931.1	-114.13	931.1	-121.28	931.1	-128.49
931.6	-126.07	931.6	-133.3	931.6	-140.66
932.1	-125	932.1	-132.31	932.1	-139.96
932.6	-123.78	932.6	-131.19	932.6	-138.8
933.1	-124.12	933.1	-131.22	933.1	-138.28
933.6	-123.44	933.6	-130.46	933.6	-137.59
934.1	-115.92	934.1	-123.06	934.1	-130.34
934.6	-121.67	934.6	-128.75	934.6	-135.98
935.1	-115.57	935.1	-122.67	935.1	-129.84
935.6	-126.83	935.6	-134.14	935.6	-141.21
936.1	-131.84	936.1	-138.35	936.1	-145.02
936.6	-115.75	936.6	-122.79	936.6	-129.9
937.1	-126.77	937.1	-133.66	937.1	-140.58
937.6	-124.47	937.6	-131.89	937.6	-139.64
938.1	-121.98	938.1	-129.29	938.1	-136.74
938.6	-126.2	938.6	-133.29	938.6	-140.43
939.1	-119.65	939.1	-126.95	939.1	-134.39
939.6	-121.37	939.6	-128.62	939.6	-136
940.1	-130.43	940.1	-137.6	940.1	-144.98
940.6	-124.73	940.6	-131.82	940.6	-138.91
941.1	-120.92	941.1	-127.94	941.1	-135.03
941.6	-116.23	941.6	-123.3	941.6	-130.44
942.1	-121.52	942.1	-128.71	942.1	-136
942.6	-117.84	942.6	-124.99	942.6	-132.21
943.1	-106.32	943.1	-113.32	943.1	-120.37
943.6	-105.8	943.6	-112.94	943.6	-120.15
944.1	-113.03	944.1	-120.21	944.1	-127.46
944.6	-114.2	944.6	-121.31	944.6	-128.49
945.1	-118.03	945.1	-125.14	945.1	-132.32
945.6	-124	945.6	-131.22	945.6	-138.55
946.1	-133.41	946.1	-140.74	946.1	-148.29
946.6	-117.23	946.6	-124.39	946.6	-131.59
947.1	-114.42	947.1	-121.57	947.1	-128.77
947.6	-120.08	947.6	-127.23	947.6	-134.41
948.1	-115.64	948.1	-122.77	948.1	-129.95
948.6	-116.55	948.6	-123.52	948.6	-130.57
949.1	-119.44	949.1	-126.39	949.1	-133.37
949.6	-125.12	949.6	-132.38	949.6	-139.82
950.1	-117.29	950.1	-124.36	950.1	-131.51
950.6	-120.63	950.6	-127.71	950.6	-134.8
951.1	-117.99	951.1	-125.07	951.1	-132.3
951.6	-114.21	951.6	-121.29	951.6	-128.42
952.1	-137.31	952.1	-145.55	952.1	-154.29
952.6	-116.14	952.6	-123.25	952.6	-130.38
953.1	-114.48	953.1	-121.34	953.1	-128.31
953.6	-126.45	953.6	-133.27	953.6	-140.07
954.1	-118.34	954.1	-125.43	954.1	-132.49
954.6	-122.29	954.6	-129.38	954.6	-136.52
955.1	-121.24	955.1	-128.26	955.1	-135.33
955.6	-128.42	955.6	-135.26	955.6	-142.1
956.1	-118.96	956.1	-126.02	956.1	-133.16
956.6	-115.69	956.6	-122.88	956.6	-130.1
957.1	-116.24	957.1	-123.24	957.1	-130.27
957.6	-116.55	957.6	-123.51	957.6	-130.55
958.1	-126.3	958.1	-133.2	958.1	-140.23
958.6	-116.59	958.6	-123.76	958.6	-130.97
959.1	-111.39	959.1	-118.48	959.1	-125.64
959.6	-117.38	959.6	-124.48	959.6	-131.61
960.1	-106.83	960.1	-113.95	960.1	-121.08
960.6	-110.07	960.6	-117.19	960.6	-124.34
961.1	-117.02	961.1	-124.11	961.1	-131.22
961.6	-113.04	961.6	-120.21	961.6	-127.41
962.1	-114.4	962.1	-121.49	962.1	-128.62
962.6	-124.27	962.6	-131.33	962.6	-138.38
963.1	-123.25	963.1	-130.35	963.1	-137.43
963.6	-122.34	963.6	-129.59	963.6	-136.73
964.1	-119.66	964.1	-126.83	964.1	-134.05
964.6	-111.25	964.6	-118.43	964.6	-125.62
965.1	-115.3	965.1	-122.47	965.1	-129.64
965.6	-111.7	965.6	-118.91	965.6	-126.11
966.1	-113.88	966.1	-121.07	966.1	-128.3
966.6	-112.2	966.6	-119.39	966.6	-126.58
967.1	-109.74	967.1	-116.99	967.1	-124.2
967.6	-112.91	967.6	-120.04	967.6	-127.19
968.1	-107.71	968.1	-114.99	968.1	-122.21
968.6	-98.22	968.6	-105.59	968.6	-112.93
969.1	-113.8	969.1	-120.95	969.1	-128.12
969.6	-108.08	969.6	-115.39	969.6	-122.69
970.1	-108.42	970.1	-115.8	970.1	-123.19
970.6	-105.68	970.6	-112.96	970.6	-120.25
971.1	-104.65	971.1	-111.87	971.1	-119.12
971.6	-108.82	971.6	-115.96	971.6	-123.22
972.1	-107	972.1	-114.47	972.1	-121.95
972.6	-104.32	972.6	-111.52	972.6	-118.86
973.1	-108.24	973.1	-115.53	973.1	-122.99
973.6	-90.64	973.6	-97.49	973.6	-104.7
974.1	-97.11	974.1	-103.7	974.1	-110.8
974.6	-92.2	974.6	-98.22	974.6	-104.98
975.1	-118	975.1	-123.63	975.1	-130.09
975.6	-102	975.6	-107.03	975.6	-112.9
976.1	-101.37	976.1	-106.36	976.1	-112.02
976.6	-112.81	976.6	-117.64	976.6	-123.09
977.1	-105.51	977.1	-110.65	977.1	-116.31
977.6	-101.59	977.6	-106.92	977.6	-112.73
978.1	-108.09	978.1	-113.68	978.1	-119.69
978.6	-102.87	978.6	-108.52	978.6	-114.6
979.1	-101.96	979.1	-107.59	979.1	-113.69
979.6	-108.95	979.6	-114.8	979.6	-121.04
980.1	-133.27	980.1	-139.73	980.1	-146.49
980.6	-117.52	980.6	-123.38	980.6	-129.65
981.1	-105.02	981.1	-111.13	981.1	-117.56
981.6	-108.17	981.6	-114.26	981.6	-120.68
982.1	-113.29	982.1	-119.54	982.1	-126.08
982.6	-111.25	982.6	-117.64	982.6	-124.28
983.1	-109.5	983.1	-115.88	983.1	-122.53
983.6	-107	983.6	-113.39	983.6	-120.04
984.1	-103.96	984.1	-110.36	984.1	-117
984.6	-116.07	984.6	-122.35	984.6	-128.85
985.1	-112.03	985.1	-118.77	985.1	-125.69
985.6	-124.24	985.6	-131.35	985.6	-138.62
986.1	-116.24	986.1	-122.69	986.1	-129.34
986.6	-109.87	986.6	-116.4	986.6	-123.14
987.1	-119.59	987.1	-126.19	987.1	-132.98
987.6	-114.37	987.6	-121.02	987.6	-127.8
988.1	-115.72	988.1	-122.35	988.1	-129.16
988.6	-114.73	988.6	-121.09	988.6	-127.69
989.1	-114.61	989.1	-121.2	989.1	-127.98
989.6	-119.5	989.6	-125.97	989.6	-132.57
990.1	-120.22	990.1	-126.5	990.1	-133.05
990.6	-116.95	990.6	-123.67	990.6	-130.72
991.1	-118.27	991.1	-125.12	991.1	-132.14
991.6	-115.47	991.6	-122.07	991.6	-128.84
992.1	-118.85	992.1	-125.55	992.1	-132.38
992.6	-118.73	992.6	-125.51	992.6	-132.5
993.1	-110.88	993.1	-117.66	993.1	-124.61
993.6	-114.51	993.6	-121.12	993.6	-127.89
994.1	-115.83	994.1	-122.33	994.1	-129.04
994.6	-120.05	994.6	-126.58	994.6	-133.26
995.1	-120.12	995.1	-126.96	995.1	-133.93
995.6	-118.01	995.6	-124.61	995.6	-131.35
996.1	-133.75	996.1	-140.93	996.1	-148.17
996.6	-119.06	996.6	-125.73	996.6	-132.58
997.1	-113.85	997.1	-120.4	997.1	-127.14
997.6	-123.99	997.6	-130.65	997.6	-137.46
998.1	-113.23	998.1	-119.88	998.1	-126.71
998.6	-111.52	998.6	-118.05	998.6	-124.76
999.1	-113.24	999.1	-119.91	999.1	-126.76
[truncated: 2,002 more rows]
