# Supplementary material for: Feature extraction and pattern recognition of gas pipeline flow noise signals in a strong noisy background
Source: PeerJ Comput Sci. 2024 Jul 5;10:e2087. doi: 10.7717/peerj-cs.2087 (PMC11232584; doi:10.7717/peerj-cs.2087)
Supplement: Data S1 [file peerj-cs-10-2087-s001.zip › data/Straight pipe.xlsx]

## Sheet: Sheet1
0.90355	120.464	0.90355	118.73	0.90355	120.497	0.90355	120.323	0.90355	116.587	0.90355	120.228	0.90355	120.493	0.90355	120.466
1.80709	120.458	1.80709	118.724	1.80709	120.491	1.80709	120.317	1.80709	116.582	1.80709	120.224	1.80709	120.488	1.80709	120.461
2.71064	120.469	2.71064	118.736	2.71064	120.502	2.71064	120.328	2.71064	116.587	2.71064	120.229	2.71064	120.494	2.71064	120.466
3.61419	120.448	3.61419	118.715	3.61419	120.482	3.61419	120.308	3.61419	116.579	3.61419	120.221	3.61419	120.485	3.61419	120.458
4.51773	120.459	4.51773	118.725	4.51773	120.492	4.51773	120.318	4.51773	116.581	4.51773	120.223	4.51773	120.488	4.51773	120.46
5.42128	120.456	5.42128	118.723	5.42128	120.489	5.42128	120.315	5.42128	116.581	5.42128	120.223	5.42128	120.487	5.42128	120.46
6.32482	120.455	6.32482	118.721	6.32482	120.488	6.32482	120.314	6.32482	116.579	6.32482	120.221	6.32482	120.486	6.32482	120.458
7.22837	120.452	7.22837	118.719	7.22837	120.485	7.22837	120.312	7.22837	116.579	7.22837	120.22	7.22837	120.485	7.22837	120.458
8.13192	120.449	8.13192	118.715	8.13192	120.482	8.13192	120.308	8.13192	116.57	8.13192	120.212	8.13192	120.477	8.13192	120.45
9.03546	120.442	9.03546	118.709	9.03546	120.475	9.03546	120.302	9.03546	116.572	9.03546	120.214	9.03546	120.479	9.03546	120.452
9.93901	120.444	9.93901	118.711	9.93901	120.477	9.93901	120.303	9.93901	116.572	9.93901	120.215	9.93901	120.479	9.93901	120.452
10.8426	120.448	10.8426	118.714	10.8426	120.481	10.8426	120.307	10.8426	116.564	10.8426	120.206	10.8426	120.471	10.8426	120.444
11.7461	120.437	11.7461	118.704	11.7461	120.47	11.7461	120.296	11.7461	116.566	11.7461	120.208	11.7461	120.473	11.7461	120.446
12.6496	120.433	12.6496	118.699	12.6496	120.466	12.6496	120.292	12.6496	116.559	12.6496	120.201	12.6496	120.466	12.6496	120.439
13.5532	120.43	13.5532	118.696	13.5532	120.463	13.5532	120.289	13.5532	116.556	13.5532	120.199	13.5532	120.464	13.5532	120.436
14.4567	120.424	14.4567	118.69	14.4567	120.457	14.4567	120.283	14.4567	116.55	14.4567	120.193	14.4567	120.458	14.4567	120.43
15.3603	120.417	15.3603	118.684	15.3603	120.45	15.3603	120.277	15.3603	116.543	15.3603	120.186	15.3603	120.451	15.3603	120.423
16.2638	120.415	16.2638	118.682	16.2638	120.448	16.2638	120.275	16.2638	116.542	16.2638	120.185	16.2638	120.45	16.2638	120.423
17.1674	120.41	17.1674	118.676	17.1674	120.443	17.1674	120.27	17.1674	116.536	17.1674	120.179	17.1674	120.444	17.1674	120.417
18.0709	120.401	18.0709	118.667	18.0709	120.434	18.0709	120.261	18.0709	116.527	18.0709	120.17	18.0709	120.435	18.0709	120.407
18.9745	120.398	18.9745	118.664	18.9745	120.431	18.9745	120.257	18.9745	116.523	18.9745	120.166	18.9745	120.431	18.9745	120.404
19.878	120.395	19.878	118.661	19.878	120.428	19.878	120.254	19.878	116.518	19.878	120.162	19.878	120.427	19.878	120.399
20.7816	120.388	20.7816	118.654	20.7816	120.421	20.7816	120.248	20.7816	116.511	20.7816	120.155	20.7816	120.42	20.7816	120.393
21.6851	120.381	21.6851	118.647	21.6851	120.414	21.6851	120.241	21.6851	116.504	21.6851	120.148	21.6851	120.413	21.6851	120.385
22.5887	120.375	22.5887	118.641	22.5887	120.408	22.5887	120.234	22.5887	116.496	22.5887	120.14	22.5887	120.405	22.5887	120.377
23.4922	120.366	23.4922	118.632	23.4922	120.399	23.4922	120.226	23.4922	116.489	23.4922	120.133	23.4922	120.398	23.4922	120.37
24.3957	120.36	24.3957	118.625	24.3957	120.393	24.3957	120.219	24.3957	116.48	24.3957	120.125	24.3957	120.39	24.3957	120.362
25.2993	120.349	25.2993	118.614	25.2993	120.382	25.2993	120.208	25.2993	116.473	25.2993	120.117	25.2993	120.382	25.2993	120.355
26.2029	120.345	26.2029	118.61	26.2029	120.377	26.2029	120.204	26.2029	116.467	26.2029	120.111	26.2029	120.377	26.2029	120.349
27.1064	120.333	27.1064	118.599	27.1064	120.366	27.1064	120.193	27.1064	116.455	27.1064	120.1	27.1064	120.365	27.1064	120.338
28.0099	120.325	28.0099	118.59	28.0099	120.358	28.0099	120.184	28.0099	116.447	28.0099	120.093	28.0099	120.358	28.0099	120.33
28.9135	120.318	28.9135	118.582	28.9135	120.351	28.9135	120.177	28.9135	116.437	28.9135	120.083	28.9135	120.349	28.9135	120.321
29.817	120.309	29.817	118.573	29.817	120.342	29.817	120.168	29.817	116.432	29.817	120.078	29.817	120.343	29.817	120.315
30.7206	120.298	30.7206	118.562	30.7206	120.331	30.7206	120.157	30.7206	116.419	30.7206	120.065	30.7206	120.331	30.7206	120.303
31.6241	120.289	31.6241	118.554	31.6241	120.322	31.6241	120.148	31.6241	116.409	31.6241	120.055	31.6241	120.32	31.6241	120.293
32.5277	120.281	32.5277	118.546	32.5277	120.314	32.5277	120.141	32.5277	116.399	32.5277	120.046	32.5277	120.311	32.5277	120.283
33.4312	120.268	33.4312	118.533	33.4312	120.301	33.4312	120.128	33.4312	116.389	33.4312	120.036	33.4312	120.301	33.4312	120.273
34.3348	120.259	34.3348	118.523	34.3348	120.292	34.3348	120.118	34.3348	116.377	34.3348	120.024	34.3348	120.289	34.3348	120.262
35.2383	120.249	35.2383	118.513	35.2383	120.281	35.2383	120.108	35.2383	116.368	35.2383	120.016	35.2383	120.281	35.2383	120.253
36.1419	120.234	36.1419	118.498	36.1419	120.267	36.1419	120.094	36.1419	116.353	36.1419	120.001	36.1419	120.267	36.1419	120.239
37.0454	120.223	37.0454	118.487	37.0454	120.256	37.0454	120.082	37.0454	116.343	37.0454	119.991	37.0454	120.256	37.0454	120.228
37.949	120.218	37.949	118.481	37.949	120.251	37.949	120.077	37.949	116.334	37.949	119.982	37.949	120.247	37.949	120.22
38.8525	120.197	38.8525	118.46	38.8525	120.229	38.8525	120.056	38.8525	116.317	38.8525	119.966	38.8525	120.231	38.8525	120.203
39.756	120.188	39.756	118.451	39.756	120.22	39.756	120.047	39.756	116.306	39.756	119.955	39.756	120.22	39.756	120.192
40.6596	120.172	40.6596	118.436	40.6596	120.205	40.6596	120.032	40.6596	116.29	40.6596	119.939	40.6596	120.205	40.6596	120.177
41.5631	120.162	41.5631	118.425	41.5631	120.194	41.5631	120.021	41.5631	116.278	41.5631	119.928	41.5631	120.193	41.5631	120.165
42.4667	120.15	42.4667	118.413	42.4667	120.183	42.4667	120.009	42.4667	116.265	42.4667	119.915	42.4667	120.18	42.4667	120.153
43.3702	120.135	43.3702	118.398	43.3702	120.168	43.3702	119.995	43.3702	116.252	43.3702	119.902	43.3702	120.168	43.3702	120.14
44.2738	120.122	44.2738	118.384	44.2738	120.154	44.2738	119.981	44.2738	116.239	44.2738	119.89	44.2738	120.155	44.2738	120.127
45.1773	120.108	45.1773	118.371	45.1773	120.141	45.1773	119.968	45.1773	116.222	45.1773	119.874	45.1773	120.139	45.1773	120.111
46.0809	120.092	46.0809	118.355	46.0809	120.125	46.0809	119.952	46.0809	116.207	46.0809	119.859	46.0809	120.124	46.0809	120.096
46.9844	120.079	46.9844	118.341	46.9844	120.112	46.9844	119.938	46.9844	116.193	46.9844	119.844	46.9844	120.11	46.9844	120.082
47.888	120.066	47.888	118.327	47.888	120.098	47.888	119.925	47.888	116.177	47.888	119.829	47.888	120.095	47.888	120.067
48.7915	120.051	48.7915	118.312	48.7915	120.083	48.7915	119.91	48.7915	116.164	48.7915	119.817	48.7915	120.083	48.7915	120.055
49.6951	120.036	49.6951	118.297	49.6951	120.068	49.6951	119.895	49.6951	116.148	49.6951	119.802	49.6951	120.067	49.6951	120.039
50.5986	120.017	50.5986	118.279	50.5986	120.05	50.5986	119.877	50.5986	116.129	50.5986	119.782	50.5986	120.048	50.5986	120.02
51.5022	120.003	51.5022	118.264	51.5022	120.035	51.5022	119.862	51.5022	116.116	51.5022	119.771	51.5022	120.036	51.5022	120.008
52.4057	119.987	52.4057	118.247	52.4057	120.019	52.4057	119.846	52.4057	116.097	52.4057	119.752	52.4057	120.017	52.4057	119.989
53.3092	119.968	53.3092	118.229	53.3092	120	53.3092	119.827	53.3092	116.078	53.3092	119.733	53.3092	119.999	53.3092	119.971
54.2128	119.952	54.2128	118.213	54.2128	119.985	54.2128	119.812	54.2128	116.062	54.2128	119.717	54.2128	119.983	54.2128	119.955
55.1163	119.935	55.1163	118.195	55.1163	119.967	55.1163	119.794	55.1163	116.045	55.1163	119.701	55.1163	119.967	55.1163	119.939
56.0199	119.917	56.0199	118.177	56.0199	119.949	56.0199	119.776	56.0199	116.026	56.0199	119.683	56.0199	119.949	56.0199	119.921
56.9234	119.9	56.9234	118.159	56.9234	119.932	56.9234	119.759	56.9234	116.007	56.9234	119.664	56.9234	119.93	56.9234	119.902
57.827	119.879	57.827	118.139	57.827	119.911	57.827	119.738	57.827	115.989	57.827	119.646	57.827	119.912	57.827	119.884
58.7305	119.862	58.7305	118.122	58.7305	119.895	58.7305	119.722	58.7305	115.97	58.7305	119.628	58.7305	119.894	58.7305	119.866
59.6341	119.842	59.6341	118.102	59.6341	119.875	59.6341	119.702	59.6341	115.949	59.6341	119.607	59.6341	119.874	59.6341	119.845
60.5376	119.824	60.5376	118.083	60.5376	119.856	60.5376	119.683	60.5376	115.931	60.5376	119.59	60.5376	119.856	60.5376	119.828
61.4412	119.804	61.4412	118.063	61.4412	119.836	61.4412	119.664	61.4412	115.91	61.4412	119.57	61.4412	119.836	61.4412	119.808
62.3447	119.785	62.3447	118.043	62.3447	119.817	62.3447	119.644	62.3447	115.889	62.3447	119.549	62.3447	119.815	62.3447	119.787
63.2482	119.764	63.2482	118.022	63.2482	119.796	63.2482	119.623	63.2482	115.87	63.2482	119.531	63.2482	119.797	63.2482	119.769
64.1518	119.745	64.1518	118.003	64.1518	119.777	64.1518	119.604	64.1518	115.848	64.1518	119.509	64.1518	119.776	64.1518	119.748
65.0553	119.724	65.0553	117.981	65.0553	119.756	65.0553	119.583	65.0553	115.828	65.0553	119.49	65.0553	119.756	65.0553	119.728
65.9589	119.702	65.9589	117.959	65.9589	119.734	65.9589	119.561	65.9589	115.805	65.9589	119.467	65.9589	119.734	65.9589	119.706
66.8624	119.68	66.8624	117.937	66.8624	119.712	66.8624	119.54	66.8624	115.782	66.8624	119.445	66.8624	119.711	66.8624	119.683
67.766	119.662	67.766	117.919	67.766	119.694	67.766	119.522	67.766	115.762	67.766	119.426	67.766	119.692	67.766	119.664
68.6695	119.639	68.6695	117.895	68.6695	119.671	68.6695	119.498	68.6695	115.738	68.6695	119.403	68.6695	119.669	68.6695	119.641
69.5731	119.614	69.5731	117.87	69.5731	119.646	69.5731	119.473	69.5731	115.715	69.5731	119.379	69.5731	119.646	69.5731	119.617
70.4766	119.593	70.4766	117.849	70.4766	119.625	70.4766	119.453	70.4766	115.694	70.4766	119.359	70.4766	119.625	70.4766	119.597
71.3802	119.569	71.3802	117.825	71.3802	119.601	71.3802	119.429	71.3802	115.669	71.3802	119.335	71.3802	119.602	71.3802	119.574
72.2837	119.546	72.2837	117.802	72.2837	119.578	72.2837	119.406	72.2837	115.644	72.2837	119.311	72.2837	119.578	72.2837	119.549
73.1873	119.522	73.1873	117.777	73.1873	119.553	73.1873	119.381	73.1873	115.621	73.1873	119.289	73.1873	119.555	73.1873	119.527
74.0908	119.501	74.0908	117.756	74.0908	119.532	74.0908	119.36	74.0908	115.596	74.0908	119.264	74.0908	119.531	74.0908	119.502
74.9943	119.475	74.9943	117.73	74.9943	119.507	74.9943	119.335	74.9943	115.571	74.9943	119.24	74.9943	119.507	74.9943	119.478
75.8979	119.452	75.8979	117.706	75.8979	119.483	75.8979	119.311	75.8979	115.546	75.8979	119.216	75.8979	119.482	75.8979	119.454
76.8015	119.428	76.8015	117.681	76.8015	119.459	76.8015	119.287	76.8015	115.521	76.8015	119.191	76.8015	119.458	76.8015	119.43
77.705	119.401	77.705	117.655	77.705	119.432	77.705	119.26	77.705	115.495	77.705	119.166	77.705	119.433	77.705	119.404
78.6085	119.376	78.6085	117.629	78.6085	119.407	78.6085	119.235	78.6085	115.47	78.6085	119.141	78.6085	119.408	78.6085	119.38
79.5121	119.35	79.5121	117.603	79.5121	119.381	79.5121	119.209	79.5121	115.441	79.5121	119.114	79.5121	119.381	79.5121	119.352
80.4156	119.323	80.4156	117.575	80.4156	119.354	80.4156	119.182	80.4156	115.414	80.4156	119.087	80.4156	119.355	80.4156	119.326
81.3192	119.298	81.3192	117.55	81.3192	119.329	81.3192	119.157	81.3192	115.388	81.3192	119.062	81.3192	119.329	81.3192	119.3
82.2227	119.271	82.2227	117.523	82.2227	119.303	82.2227	119.131	82.2227	115.361	82.2227	119.036	82.2227	119.303	82.2227	119.275
83.1263	119.245	83.1263	117.496	83.1263	119.276	83.1263	119.104	83.1263	115.333	83.1263	119.009	83.1263	119.276	83.1263	119.247
84.0298	119.216	84.0298	117.467	84.0298	119.247	84.0298	119.075	84.0298	115.304	84.0298	118.98	84.0298	119.248	84.0298	119.219
84.9334	119.19	84.9334	117.441	84.9334	119.221	84.9334	119.049	84.9334	115.277	84.9334	118.954	84.9334	119.221	84.9334	119.192
85.8369	119.161	85.8369	117.411	85.8369	119.192	85.8369	119.02	85.8369	115.247	85.8369	118.925	85.8369	119.192	85.8369	119.163
86.7405	119.132	86.7405	117.382	86.7405	119.163	86.7405	118.992	86.7405	115.218	86.7405	118.896	86.7405	119.164	86.7405	119.135
87.644	119.104	87.644	117.353	87.644	119.134	87.644	118.963	87.644	115.189	87.644	118.868	87.644	119.136	87.644	119.107
88.5476	119.075	88.5476	117.324	88.5476	119.106	88.5476	118.934	88.5476	115.158	88.5476	118.838	88.5476	119.106	88.5476	119.077
89.4511	119.046	89.4511	117.295	89.4511	119.076	89.4511	118.905	89.4511	115.128	89.4511	118.81	89.4511	119.077	89.4511	119.048
90.3547	119.015	90.3547	117.264	90.3547	119.046	90.3547	118.875	90.3547	115.098	90.3547	118.78	90.3547	119.047	90.3547	119.018
91.2582	118.985	91.2582	117.233	91.2582	119.015	91.2582	118.844	91.2582	115.066	91.2582	118.749	91.2582	119.017	91.2582	118.988
92.1617	118.955	92.1617	117.203	92.1617	118.986	92.1617	118.815	92.1617	115.036	92.1617	118.72	92.1617	118.988	92.1617	118.959
93.0653	118.925	93.0653	117.172	93.0653	118.956	93.0653	118.784	93.0653	115.004	93.0653	118.689	93.0653	118.956	93.0653	118.927
93.9688	118.892	93.9688	117.139	93.9688	118.923	93.9688	118.751	93.9688	114.971	93.9688	118.657	93.9688	118.925	93.9688	118.896
94.8724	118.861	94.8724	117.108	94.8724	118.892	94.8724	118.72	94.8724	114.939	94.8724	118.625	94.8724	118.893	94.8724	118.864
95.7759	118.83	95.7759	117.076	95.7759	118.86	95.7759	118.689	95.7759	114.906	95.7759	118.593	95.7759	118.861	95.7759	118.832
96.6795	118.797	96.6795	117.043	96.6795	118.828	96.6795	118.657	96.6795	114.873	96.6795	118.561	96.6795	118.829	96.6795	118.8
97.583	118.767	97.583	117.012	97.583	118.797	97.583	118.626	97.583	114.84	97.583	118.53	97.583	118.798	97.583	118.769
98.4866	118.731	98.4866	116.976	98.4866	118.761	98.4866	118.59	98.4866	114.804	98.4866	118.495	98.4866	118.763	98.4866	118.734
99.3901	118.698	99.3901	116.943	99.3901	118.729	99.3901	118.558	99.3901	114.771	99.3901	118.462	99.3901	118.73	99.3901	118.701
100.294	118.665	100.294	116.909	100.294	118.695	100.294	118.524	100.294	114.736	100.294	118.428	100.294	118.697	100.294	118.667
101.197	118.631	101.197	116.875	101.197	118.661	101.197	118.491	101.197	114.701	101.197	118.394	101.197	118.663	101.197	118.634
102.101	118.597	102.101	116.841	102.101	118.627	102.101	118.457	102.101	114.667	102.101	118.361	102.101	118.63	102.101	118.6
103.004	118.562	103.004	116.805	103.004	118.592	103.004	118.421	103.004	114.631	103.004	118.326	103.004	118.594	103.004	118.565
103.908	118.526	103.908	116.769	103.908	118.556	103.908	118.386	103.908	114.594	103.908	118.29	103.908	118.559	103.908	118.529
104.811	118.492	104.811	116.734	104.811	118.522	104.811	118.351	104.811	114.558	104.811	118.255	104.811	118.524	104.811	118.494
105.715	118.457	105.715	116.698	105.715	118.486	105.715	118.316	105.715	114.521	105.715	118.22	105.715	118.489	105.715	118.459
106.618	118.419	106.618	116.66	106.618	118.449	106.618	118.279	106.618	114.483	106.618	118.183	106.618	118.452	106.618	118.422
107.522	118.383	107.522	116.624	107.522	118.413	107.522	118.243	107.522	114.446	107.522	118.146	107.522	118.415	107.522	118.386
108.426	118.347	108.426	116.587	108.426	118.376	108.426	118.206	108.426	114.408	108.426	118.11	108.426	118.379	108.426	118.349
109.329	118.309	109.329	116.548	109.329	118.338	109.329	118.168	109.329	114.369	109.329	118.072	109.329	118.341	109.329	118.311
110.233	118.272	110.233	116.51	110.233	118.301	110.233	118.131	110.233	114.33	110.233	118.034	110.233	118.303	110.233	118.274
111.136	118.234	111.136	116.472	111.136	118.263	111.136	118.093	111.136	114.291	111.136	117.996	111.136	118.266	111.136	118.236
112.04	118.195	112.04	116.433	112.04	118.224	112.04	118.054	112.04	114.251	112.04	117.957	112.04	118.226	112.04	118.197
112.943	118.156	112.943	116.393	112.943	118.185	112.943	118.015	112.943	114.211	112.943	117.918	112.943	118.188	112.943	118.158
113.847	118.117	113.847	116.354	113.847	118.146	113.847	117.976	113.847	114.171	113.847	117.88	113.847	118.149	113.847	118.119
114.75	118.077	114.75	116.313	114.75	118.106	114.75	117.936	114.75	114.13	114.75	117.84	114.75	118.109	114.75	118.079
115.654	118.038	115.654	116.273	115.654	118.066	115.654	117.897	115.654	114.089	115.654	117.8	115.654	118.07	115.654	118.04
116.557	117.998	116.557	116.233	116.557	118.027	116.557	117.857	116.557	114.048	116.557	117.76	116.557	118.03	116.557	118
117.461	117.957	117.461	116.192	117.461	117.986	117.461	117.816	117.461	114.006	117.461	117.719	117.461	117.989	117.461	117.959
118.365	117.915	118.365	116.149	118.365	117.943	118.365	117.774	118.365	113.962	118.365	117.677	118.365	117.947	118.365	117.917
119.268	117.874	119.268	116.107	119.268	117.902	119.268	117.733	119.268	113.92	119.268	117.636	119.268	117.906	119.268	117.876
120.172	117.832	120.172	116.065	120.172	117.861	120.172	117.692	120.172	113.876	120.172	117.593	120.172	117.864	120.172	117.833
121.075	117.789	121.075	116.021	121.075	117.817	121.075	117.648	121.075	113.833	121.075	117.551	121.075	117.821	121.075	117.791
121.979	117.746	121.979	115.978	121.979	117.775	121.979	117.606	121.979	113.788	121.979	117.508	121.979	117.778	121.979	117.748
122.882	117.703	122.882	115.935	122.882	117.732	122.882	117.563	122.882	113.744	122.882	117.465	122.882	117.735	122.882	117.705
123.786	117.661	123.786	115.892	123.786	117.689	123.786	117.52	123.786	113.7	123.786	117.422	123.786	117.693	123.786	117.663
124.689	117.617	124.689	115.848	124.689	117.646	124.689	117.477	124.689	113.655	124.689	117.379	124.689	117.65	124.689	117.619
125.593	117.573	125.593	115.802	125.593	117.601	125.593	117.432	125.593	113.609	125.593	117.334	125.593	117.604	125.593	117.574
126.496	117.528	126.496	115.757	126.496	117.556	126.496	117.387	126.496	113.563	126.496	117.29	126.496	117.56	126.496	117.53
127.4	117.481	127.4	115.709	127.4	117.509	127.4	117.34	127.4	113.514	127.4	117.242	127.4	117.513	127.4	117.482
128.304	117.436	128.304	115.663	128.304	117.464	128.304	117.295	128.304	113.468	128.304	117.197	128.304	117.468	128.304	117.438
129.207	117.389	129.207	115.616	129.207	117.416	129.207	117.248	129.207	113.419	129.207	117.15	129.207	117.421	129.207	117.39
130.111	117.342	130.111	115.569	130.111	117.37	130.111	117.202	130.111	113.371	130.111	117.103	130.111	117.374	130.111	117.344
131.014	117.295	131.014	115.521	131.014	117.323	131.014	117.155	131.014	113.322	131.014	117.056	131.014	117.327	131.014	117.297
131.918	117.249	131.918	115.474	131.918	117.277	131.918	117.109	131.918	113.275	131.918	117.01	131.918	117.281	131.918	117.251
132.821	117.199	132.821	115.423	132.821	117.226	132.821	117.058	132.821	113.223	132.821	116.96	132.821	117.231	132.821	117.2
133.725	117.152	133.725	115.376	133.725	117.18	133.725	117.012	133.725	113.175	133.725	116.913	133.725	117.185	133.725	117.154
134.628	117.104	134.628	115.326	134.628	117.131	134.628	116.963	134.628	113.124	134.628	116.864	134.628	117.136	134.628	117.105
135.532	117.054	135.532	115.276	135.532	117.081	135.532	116.914	135.532	113.073	135.532	116.815	135.532	117.087	135.532	117.056
136.436	117.003	136.436	115.225	136.436	117.03	136.436	116.863	136.436	113.021	136.436	116.764	136.436	117.036	136.436	117.005
137.339	116.955	137.339	115.176	137.339	116.982	137.339	116.815	137.339	112.971	137.339	116.715	137.339	116.987	137.339	116.956
138.243	116.904	138.243	115.124	138.243	116.93	138.243	116.763	138.243	112.918	138.243	116.664	138.243	116.936	138.243	116.905
139.146	116.853	139.146	115.072	139.146	116.88	139.146	116.712	139.146	112.865	139.146	116.613	139.146	116.885	139.146	116.854
140.05	116.802	140.05	115.02	140.05	116.828	140.05	116.661	140.05	112.812	140.05	116.562	140.05	116.834	140.05	116.803
140.953	116.75	140.953	114.968	140.953	116.776	140.953	116.609	140.953	112.758	140.953	116.51	140.953	116.782	140.953	116.751
141.857	116.697	141.857	114.914	141.857	116.724	141.857	116.557	141.857	112.704	141.857	116.457	141.857	116.73	141.857	116.699
142.76	116.643	142.76	114.86	142.76	116.669	142.76	116.503	142.76	112.648	142.76	116.403	142.76	116.676	142.76	116.644
143.664	116.591	143.664	114.807	143.664	116.617	143.664	116.451	143.664	112.595	143.664	116.351	143.664	116.624	143.664	116.592
144.567	116.535	144.567	114.75	144.567	116.561	144.567	116.395	144.567	112.537	144.567	116.295	144.567	116.568	144.567	116.536
145.471	116.481	145.471	114.695	145.471	116.507	145.471	116.34	145.471	112.48	145.471	116.24	145.471	116.513	145.471	116.482
146.375	116.427	146.375	114.64	146.375	116.452	146.375	116.286	146.375	112.424	146.375	116.186	146.375	116.459	146.375	116.427
147.278	116.372	147.278	114.584	147.278	116.397	147.278	116.231	147.278	112.368	147.278	116.131	147.278	116.405	147.278	116.373
148.182	116.315	148.182	114.526	148.182	116.34	148.182	116.174	148.182	112.308	148.182	116.074	148.182	116.348	148.182	116.316
149.085	116.259	149.085	114.47	149.085	116.285	149.085	116.119	149.085	112.25	149.085	116.018	149.085	116.292	149.085	116.26
149.989	116.203	149.989	114.413	149.989	116.228	149.989	116.063	149.989	112.193	149.989	115.962	149.989	116.236	149.989	116.204
150.892	116.145	150.892	114.354	150.892	116.17	150.892	116.004	150.892	112.132	150.892	115.904	150.892	116.178	150.892	116.146
151.796	116.087	151.796	114.296	151.796	116.112	151.796	115.947	151.796	112.073	151.796	115.846	151.796	116.12	151.796	116.088
152.699	116.028	152.699	114.235	152.699	116.053	152.699	115.887	152.699	112.011	152.699	115.786	152.699	116.06	152.699	116.028
153.603	115.969	153.603	114.176	153.603	115.994	153.603	115.829	153.603	111.95	153.603	115.728	153.603	116.002	153.603	115.97
154.506	115.909	154.506	114.115	154.506	115.934	154.506	115.769	154.506	111.888	154.506	115.668	154.506	115.942	154.506	115.91
155.41	115.85	155.41	114.054	155.41	115.874	155.41	115.709	155.41	111.827	155.41	115.608	155.41	115.883	155.41	115.851
156.314	115.787	156.314	113.991	156.314	115.812	156.314	115.647	156.314	111.762	156.314	115.546	156.314	115.821	156.314	115.788
157.217	115.725	157.217	113.928	157.217	115.749	157.217	115.584	157.217	111.697	157.217	115.483	157.217	115.757	157.217	115.725
158.121	115.665	158.121	113.867	158.121	115.689	158.121	115.525	158.121	111.635	158.121	115.423	158.121	115.698	158.121	115.665
159.024	115.603	159.024	113.803	159.024	115.627	159.024	115.462	159.024	111.57	159.024	115.36	159.024	115.635	159.024	115.603
159.928	115.54	159.928	113.74	159.928	115.564	159.928	115.4	159.928	111.506	159.928	115.298	159.928	115.573	159.928	115.541
160.831	115.477	160.831	113.676	160.831	115.501	160.831	115.336	160.831	111.44	160.831	115.234	160.831	115.51	160.831	115.477
161.735	115.411	161.735	113.609	161.735	115.435	161.735	115.271	161.735	111.372	161.735	115.168	161.735	115.444	161.735	115.411
162.638	115.346	162.638	113.543	162.638	115.37	162.638	115.206	162.638	111.305	162.638	115.104	162.638	115.38	162.638	115.347
163.542	115.282	163.542	113.478	163.542	115.306	163.542	115.142	163.542	111.238	163.542	115.04	163.542	115.316	163.542	115.283
164.445	115.218	164.445	113.413	164.445	115.241	164.445	115.078	164.445	111.171	164.445	114.975	164.445	115.251	164.445	115.218
165.349	115.147	165.349	113.341	165.349	115.17	165.349	115.007	165.349	111.098	165.349	114.904	165.349	115.18	165.349	115.147
166.253	115.083	166.253	113.276	166.253	115.106	166.253	114.943	166.253	111.031	166.253	114.839	166.253	115.116	166.253	115.082
167.156	115.013	167.156	113.205	167.156	115.036	167.156	114.873	167.156	110.959	167.156	114.77	167.156	115.046	167.156	115.013
168.06	114.946	168.06	113.137	168.06	114.969	168.06	114.806	168.06	110.889	168.06	114.702	168.06	114.979	168.06	114.946
168.963	114.876	168.963	113.066	168.963	114.899	168.963	114.736	168.963	110.816	168.963	114.633	168.963	114.909	168.963	114.876
169.867	114.808	169.867	112.996	169.867	114.83	169.867	114.668	169.867	110.745	169.867	114.564	169.867	114.841	169.867	114.808
170.77	114.738	170.77	112.925	170.77	114.76	170.77	114.597	170.77	110.672	170.77	114.494	170.77	114.771	170.77	114.737
171.674	114.666	171.674	112.852	171.674	114.688	171.674	114.526	171.674	110.598	171.674	114.422	171.674	114.699	171.674	114.665
172.577	114.596	172.577	112.78	172.577	114.618	172.577	114.456	172.577	110.525	172.577	114.351	172.577	114.629	172.577	114.595
173.481	114.525	173.481	112.709	173.481	114.547	173.481	114.385	173.481	110.451	173.481	114.281	173.481	114.559	173.481	114.525
174.384	114.449	174.384	112.631	174.384	114.47	174.384	114.308	174.384	110.372	174.384	114.204	174.384	114.482	174.384	114.448
175.288	114.377	175.288	112.558	175.288	114.398	175.288	114.237	175.288	110.297	175.288	114.132	175.288	114.41	175.288	114.376
176.192	114.302	176.192	112.482	176.192	114.323	176.192	114.162	176.192	110.219	176.192	114.057	176.192	114.335	176.192	114.301
177.095	114.226	177.095	112.404	177.095	114.247	177.095	114.086	177.095	110.141	177.095	113.981	177.095	114.26	177.095	114.225
177.999	114.149	177.999	112.326	177.999	114.17	177.999	114.009	177.999	110.06	177.999	113.903	177.999	114.182	177.999	114.148
178.902	114.074	178.902	112.25	178.902	114.095	178.902	113.934	178.902	109.982	178.902	113.829	178.902	114.108	178.902	114.073
179.806	113.997	179.806	112.171	179.806	114.017	179.806	113.857	179.806	109.902	179.806	113.751	179.806	114.03	179.806	113.996
180.709	113.916	180.709	112.09	180.709	113.937	180.709	113.776	180.709	109.818	180.709	113.671	180.709	113.95	180.709	113.915
181.613	113.84	181.613	112.012	181.613	113.86	181.613	113.7	181.613	109.739	181.613	113.595	181.613	113.874	181.613	113.84
182.516	113.762	182.516	111.933	182.516	113.782	182.516	113.622	182.516	109.657	182.516	113.516	182.516	113.796	182.516	113.761
183.42	113.681	183.42	111.85	183.42	113.7	183.42	113.541	183.42	109.572	183.42	113.434	183.42	113.714	183.42	113.679
184.323	113.6	184.323	111.768	184.323	113.62	184.323	113.46	184.323	109.488	184.323	113.354	184.323	113.634	184.323	113.599
185.227	113.517	185.227	111.683	185.227	113.536	185.227	113.377	185.227	109.402	185.227	113.271	185.227	113.551	185.227	113.516
186.131	113.433	186.131	111.598	186.131	113.452	186.131	113.293	186.131	109.314	186.131	113.186	186.131	113.467	186.131	113.431
187.034	113.349	187.034	111.512	187.034	113.368	187.034	113.209	187.034	109.226	187.034	113.102	187.034	113.383	187.034	113.347
187.938	113.266	187.938	111.428	187.938	113.285	187.938	113.126	187.938	109.139	187.938	113.018	187.938	113.3	187.938	113.264
188.841	113.182	188.841	111.342	188.841	113.2	188.841	113.042	188.841	109.052	188.841	112.934	188.841	113.215	188.841	113.18
189.745	113.098	189.745	111.257	189.745	113.116	189.745	112.958	189.745	108.964	189.745	112.85	189.745	113.132	189.745	113.096
190.648	113.009	190.648	111.166	190.648	113.027	190.648	112.869	190.648	108.871	190.648	112.761	190.648	113.043	190.648	113.007
191.552	112.92	191.552	111.076	191.552	112.938	191.552	112.781	191.552	108.779	191.552	112.673	191.552	112.955	191.552	112.919
192.455	112.834	192.455	110.988	192.455	112.852	192.455	112.695	192.455	108.688	192.455	112.586	192.455	112.868	192.455	112.832
193.359	112.74	193.359	110.892	193.359	112.757	193.359	112.6	193.359	108.591	193.359	112.492	193.359	112.774	193.359	112.738
194.262	112.652	194.262	110.802	194.262	112.669	194.262	112.512	194.262	108.498	194.262	112.403	194.262	112.686	194.262	112.649
195.166	112.562	195.166	110.711	195.166	112.579	195.166	112.422	195.166	108.404	195.166	112.313	195.166	112.597	195.166	112.56
196.07	112.468	196.07	110.614	196.07	112.484	196.07	112.328	196.07	108.305	196.07	112.218	196.07	112.502	196.07	112.465
196.973	112.375	196.973	110.52	196.973	112.391	196.973	112.235	196.973	108.209	196.973	112.126	196.973	112.41	196.973	112.373
197.877	112.283	197.877	110.426	197.877	112.299	197.877	112.143	197.877	108.111	197.877	112.033	197.877	112.317	197.877	112.28
198.78	112.186	198.78	110.327	198.78	112.202	198.78	112.046	198.78	108.01	198.78	111.936	198.78	112.22	198.78	112.183
199.684	112.087	199.684	110.226	199.684	112.102	199.684	111.947	199.684	107.907	199.684	111.837	199.684	112.122	199.684	112.085
200.587	111.993	200.587	110.13	200.587	112.008	200.587	111.853	200.587	107.808	200.587	111.743	200.587	112.028	200.587	111.99
201.491	111.893	201.491	110.029	201.491	111.908	201.491	111.754	201.491	107.704	201.491	111.643	201.491	111.929	201.491	111.891
202.394	111.793	202.394	109.927	202.394	111.808	202.394	111.654	202.394	107.599	202.394	111.543	202.394	111.828	202.394	111.79
203.298	111.693	203.298	109.825	203.298	111.708	203.298	111.554	203.298	107.494	203.298	111.442	203.298	111.728	203.298	111.69
204.201	111.592	204.201	109.721	204.201	111.606	204.201	111.453	204.201	107.387	204.201	111.34	204.201	111.626	204.201	111.588
205.105	111.489	205.105	109.616	205.105	111.503	205.105	111.35	205.105	107.279	205.105	111.237	205.105	111.523	205.105	111.485
206.009	111.384	206.009	109.509	206.009	111.398	206.009	111.245	206.009	107.169	206.009	111.132	206.009	111.419	206.009	111.381
206.912	111.279	206.912	109.402	206.912	111.292	206.912	111.14	206.912	107.059	206.912	111.027	206.912	111.315	206.912	111.276
207.816	111.172	207.816	109.293	207.816	111.185	207.816	111.033	207.816	106.946	207.816	110.92	207.816	111.207	207.816	111.168
208.719	111.066	208.719	109.185	208.719	111.079	208.719	110.927	208.719	106.835	208.719	110.814	208.719	111.102	208.719	111.063
209.623	110.96	209.623	109.076	209.623	110.972	209.623	110.821	209.623	106.722	209.623	110.706	209.623	110.994	209.623	110.955
210.526	110.848	210.526	108.962	210.526	110.86	210.526	110.709	210.526	106.605	210.526	110.595	210.526	110.884	210.526	110.844
211.43	110.737	211.43	108.848	211.43	110.748	211.43	110.598	211.43	106.488	211.43	110.483	211.43	110.772	211.43	110.733
212.333	110.623	212.333	108.732	212.333	110.634	212.333	110.484	212.333	106.368	212.333	110.369	212.333	110.659	212.333	110.619
213.237	110.51	213.237	108.616	213.237	110.521	213.237	110.371	213.237	106.249	213.237	110.256	213.237	110.546	213.237	110.506
214.141	110.396	214.141	108.499	214.141	110.406	214.141	110.257	214.141	106.128	214.141	110.141	214.141	110.431	214.141	110.391
215.044	110.277	215.044	108.378	215.044	110.287	215.044	110.138	215.044	106.002	215.044	110.022	215.044	110.312	215.044	110.272
215.948	110.16	215.948	108.258	215.948	110.17	215.948	110.021	215.948	105.879	215.948	109.905	215.948	110.196	215.948	110.155
216.851	110.041	216.851	108.136	216.851	110.05	216.851	109.902	216.851	105.752	216.851	109.784	216.851	110.076	216.851	110.035
217.755	109.918	217.755	108.011	217.755	109.927	217.755	109.779	217.755	105.623	217.755	109.662	217.755	109.954	217.755	109.913
218.658	109.795	218.658	107.884	218.658	109.803	218.658	109.656	218.658	105.492	218.658	109.538	218.658	109.83	218.658	109.789
219.562	109.673	219.562	107.759	219.562	109.681	219.562	109.534	219.562	105.363	219.562	109.416	219.562	109.709	219.562	109.668
220.465	109.546	220.465	107.629	220.465	109.553	220.465	109.407	220.465	105.228	220.465	109.288	220.465	109.582	220.465	109.54
221.369	109.418	221.369	107.498	221.369	109.425	221.369	109.279	221.369	105.094	221.369	109.161	221.369	109.455	221.369	109.413
222.272	109.289	222.272	107.366	222.272	109.296	222.272	109.151	222.272	104.957	222.272	109.032	222.272	109.326	222.272	109.284
223.176	109.161	223.176	107.235	223.176	109.168	223.176	109.023	223.176	104.819	223.176	108.902	223.176	109.197	223.176	109.154
224.08	109.027	224.08	107.098	224.08	109.033	224.08	108.889	224.08	104.678	224.08	108.769	224.08	109.064	224.08	109.021
224.983	108.893	224.983	106.96	224.983	108.899	224.983	108.755	224.983	104.536	224.983	108.634	224.983	108.93	224.983	108.887
225.887	108.759	225.887	106.822	225.887	108.763	225.887	108.62	225.887	104.391	225.887	108.498	225.887	108.795	225.887	108.752
226.79	108.619	226.79	106.679	226.79	108.623	226.79	108.481	226.79	104.244	226.79	108.359	226.79	108.656	226.79	108.613
227.694	108.477	227.694	106.533	227.694	108.481	227.694	108.339	227.694	104.092	227.694	108.217	227.694	108.514	227.694	108.47
228.597	108.336	228.597	106.387	228.597	108.339	228.597	108.197	228.597	103.942	228.597	108.075	228.597	108.373	228.597	108.329
229.501	108.193	229.501	106.241	229.501	108.195	229.501	108.055	229.501	103.787	229.501	107.93	229.501	108.229	229.501	108.184
230.404	108.047	230.404	106.091	230.404	108.049	230.404	107.909	230.404	103.632	230.404	107.785	230.404	108.084	230.404	108.039
231.308	107.896	231.308	105.936	231.308	107.898	231.308	107.758	231.308	103.471	231.308	107.633	231.308	107.933	231.308	107.888
232.211	107.751	232.211	105.786	232.211	107.751	232.211	107.613	232.211	103.313	232.211	107.486	232.211	107.787	232.211	107.741
233.115	107.595	233.115	105.626	233.115	107.595	233.115	107.457	233.115	103.148	233.115	107.331	233.115	107.633	233.115	107.587
234.019	107.44	234.019	105.466	234.019	107.439	234.019	107.302	234.019	102.981	234.019	107.174	234.019	107.477	234.019	107.431
234.922	107.285	234.922	105.306	234.922	107.284	234.922	107.147	234.922	102.814	234.922	107.019	234.922	107.323	234.922	107.276
235.826	107.123	235.826	105.139	235.826	107.121	235.826	106.985	235.826	102.641	235.826	106.858	235.826	107.162	235.826	107.115
236.729	106.962	236.729	104.973	236.729	106.959	236.729	106.824	236.729	102.466	236.729	106.694	236.729	106.999	236.729	106.952
237.633	106.794	237.633	104.8	237.633	106.791	237.633	106.656	237.633	102.285	237.633	106.526	237.633	106.832	237.633	106.784
238.536	106.627	238.536	104.627	238.536	106.622	238.536	106.489	238.536	102.105	238.536	106.359	238.536	106.666	238.536	106.617
239.44	106.455	239.44	104.45	239.44	106.45	239.44	106.318	239.44	101.918	239.44	106.185	239.44	106.493	239.44	106.444
240.343	106.28	240.343	104.269	240.343	106.274	240.343	106.143	240.343	101.729	240.343	106.01	240.343	106.319	240.343	106.269
241.247	106.106	241.247	104.09	241.247	106.1	241.247	105.969	241.247	101.541	241.247	105.836	241.247	106.145	241.247	106.095
242.15	105.925	242.15	103.902	242.15	105.918	242.15	105.788	242.15	101.345	242.15	105.655	242.15	105.965	242.15	105.915
243.054	105.74	243.054	103.711	243.054	105.732	243.054	105.603	243.054	101.144	243.054	105.47	243.054	105.781	243.054	105.73
243.958	105.555	243.958	103.519	243.958	105.546	243.958	105.419	243.958	100.942	243.958	105.283	243.958	105.595	243.958	105.544
244.861	105.365	244.861	103.322	244.861	105.355	244.861	105.229	244.861	100.733	244.861	105.091	244.861	105.404	244.861	105.352
245.765	105.172	245.765	103.121	245.765	105.16	245.765	105.035	245.765	100.522	245.765	104.897	245.765	105.212	245.765	105.159
246.668	104.976	246.668	102.918	246.668	104.964	246.668	104.84	246.668	100.307	246.668	104.7	246.668	105.015	246.668	104.962
247.572	104.776	247.572	102.71	247.572	104.762	247.572	104.639	247.572	100.087	247.572	104.498	247.572	104.815	247.572	104.761
248.475	104.569	248.475	102.495	248.475	104.554	248.475	104.433	248.475	99.8594	248.475	104.291	248.475	104.609	248.475	104.555
249.379	104.357	249.379	102.275	249.379	104.342	249.379	104.222	249.379	99.6274	249.379	104.079	249.379	104.399	249.379	104.344
250.282	104.146	250.282	102.054	250.282	104.129	250.282	104.01	250.282	99.3922	250.282	103.865	250.282	104.186	250.282	104.131
251.186	103.928	251.186	101.827	251.186	103.909	251.186	103.792	251.186	99.1504	251.186	103.646	251.186	103.968	251.186	103.912
252.089	103.702	252.089	101.591	252.089	103.682	252.089	103.566	252.089	98.9018	252.089	103.421	252.089	103.745	252.089	103.688
252.993	103.47	252.993	101.349	252.993	103.448	252.993	103.334	252.993	98.6418	252.993	103.186	252.993	103.512	252.993	103.454
253.897	103.239	253.897	101.108	253.897	103.216	253.897	103.104	253.897	98.3839	253.897	102.954	253.897	103.281	253.897	103.222
254.8	102.995	254.8	100.852	254.8	102.971	254.8	102.86	254.8	98.1099	254.8	102.708	254.8	103.037	254.8	102.977
255.704	102.751	255.704	100.597	255.704	102.726	255.704	102.617	255.704	97.8371	255.704	102.464	255.704	102.794	255.704	102.734
256.607	102.502	256.607	100.335	256.607	102.474	256.607	102.368	256.607	97.5554	256.607	102.212	256.607	102.545	256.607	102.484
257.511	102.246	257.511	100.066	257.511	102.217	257.511	102.112	257.511	97.2671	257.511	101.956	257.511	102.29	257.511	102.228
258.414	101.982	258.414	99.7876	258.414	101.95	258.414	101.848	258.414	96.9653	258.414	101.688	258.414	102.025	258.414	101.962
259.318	101.707	259.318	99.4977	259.318	101.673	259.318	101.573	259.318	96.6528	259.318	101.412	259.318	101.752	259.318	101.687
260.221	101.426	260.221	99.2014	260.221	101.39	260.221	101.293	260.221	96.3338	260.221	101.132	260.221	101.473	260.221	101.407
261.125	101.138	261.125	98.897	261.125	101.1	261.125	101.005	261.125	96.0023	261.125	100.842	261.125	101.186	261.125	101.119
262.028	100.839	262.028	98.5803	262.028	100.799	262.028	100.707	262.028	95.6542	262.028	100.538	262.028	100.885	262.028	100.817
262.932	100.536	262.932	98.2587	262.932	100.494	262.932	100.404	262.932	95.3019	262.932	100.233	262.932	100.583	262.932	100.513
263.836	100.221	263.836	97.9234	263.836	100.176	263.836	100.09	263.836	94.9343	263.836	99.9155	263.836	100.269	263.836	100.197
264.739	99.8977	264.739	97.5783	264.739	99.8491	264.739	99.7664	264.739	94.5534	264.739	99.589	264.739	99.9453	264.739	99.8721
265.643	99.5588	265.643	97.216	265.643	99.507	265.643	99.4279	265.643	94.1545	265.643	99.2491	265.643	99.6089	265.643	99.534
266.546	99.2066	266.546	96.8385	266.546	99.1513	266.546	99.0762	266.546	93.7332	266.546	98.8921	266.546	99.2558	266.546	99.1789
267.45	98.8475	267.45	96.4526	267.45	98.7886	267.45	98.7177	267.45	93.3007	267.45	98.5286	267.45	98.8966	267.45	98.8176
268.353	98.4663	268.353	96.0416	268.353	98.4034	268.353	98.3371	268.353	92.8401	268.353	98.1447	268.353	98.5172	268.353	98.4359
269.257	98.0777	269.257	95.6211	269.257	98.0105	269.257	97.9492	269.257	92.3628	269.257	97.7504	269.257	98.1277	269.257	98.0441
270.16	97.6746	270.16	95.1834	270.16	97.6027	270.16	97.5467	270.16	91.8671	270.16	97.3447	270.16	97.7272	270.16	97.641
271.064	97.2508	271.064	94.7214	271.064	97.1737	271.064	97.1237	271.064	91.3377	271.064	96.9158	271.064	97.3042	271.064	97.215
271.967	96.8085	271.967	94.2371	271.967	96.7258	271.967	96.6822	271.967	90.7794	271.967	96.4689	271.967	96.8637	271.967	96.7714
272.871	96.3427	272.871	93.7246	272.871	96.2538	272.871	96.2174	272.871	90.1799	272.871	95.9955	272.871	96.3973	272.871	96.3015
273.775	95.856	273.775	93.186	273.775	95.7602	273.775	95.7317	273.775	89.5484	273.775	95.5042	273.775	95.9138	273.775	95.8142
274.678	95.3355	274.678	92.6067	274.678	95.232	274.678	95.2125	274.678	88.851	274.678	94.9706	274.678	95.3891	274.678	95.285
275.582	94.7884	275.582	91.9935	275.582	94.6762	275.582	94.6667	275.582	88.1187	275.582	94.4209	275.582	94.8491	275.582	94.7402
276.485	94.2085	276.485	91.3384	276.485	94.0864	276.485	94.0883	276.485	87.32	276.485	93.8342	276.485	94.2734	276.485	94.1591
277.389	93.5955	277.389	90.6399	277.389	93.4625	277.389	93.4771	277.389	86.4466	277.389	93.209	277.389	93.6608	277.389	93.5403
278.292	92.9408	278.292	89.8863	278.292	92.795	278.292	92.8244	278.292	85.4844	278.292	92.5401	278.292	93.0063	278.292	92.8787
279.196	92.2366	279.196	89.0663	279.196	92.0761	279.196	92.1225	279.196	84.421	279.196	91.8263	279.196	92.3092	279.196	92.1734
280.099	91.4624	280.099	88.1523	280.099	91.2843	280.099	91.3512	280.099	83.1953	280.099	91.0378	280.099	91.5405	280.099	91.3949
281.003	90.6252	281.003	87.1475	281.003	90.4264	281.003	90.5175	281.003	81.7968	281.003	90.1838	281.003	90.71	281.003	90.5529
281.906	89.7035	281.906	86.0199	281.906	89.4796	281.906	89.6	281.906	80.1505	281.906	89.2392	281.906	89.7942	281.906	89.623
282.81	88.7082	282.81	84.7746	282.81	88.4544	282.81	88.61	282.81	78.2223	282.81	88.2141	282.81	88.8034	282.81	88.6154
283.714	87.5778	283.714	83.319	283.714	87.2856	283.714	87.4864	283.714	75.8066	283.714	87.0423	283.714	87.6754	283.714	87.4661
284.617	86.3136	284.617	81.6418	284.617	85.9738	284.617	86.2311	284.617	72.9385	284.617	85.7363	284.617	86.4243	284.617	86.1883
285.521	84.8443	285.521	79.6196	285.521	84.4413	285.521	84.7741	285.521	70.0148	285.521	84.2056	285.521	84.9664	285.521	84.6953
286.424	83.1294	286.424	77.2167	286.424	82.6443	286.424	83.0768	286.424	69.7646	286.424	82.4153	286.424	83.2722	286.424	82.9549
287.328	81.0493	287.328	74.4741	287.328	80.4563	287.328	81.0234	287.328	72.5088	287.328	80.2466	287.328	81.2305	287.328	80.8523
288.231	78.7053	288.231	72.7817	288.231	78.0187	288.231	78.7167	288.231	75.3726	288.231	77.8076	288.231	78.9147	288.231	78.4764
289.135	76.129	289.135	73.741	289.135	75.5387	289.135	76.1787	289.135	77.7796	289.135	75.3223	289.135	76.3636	289.135	75.948
290.038	74.8624	290.038	76.3627	290.038	74.9357	290.038	74.8673	290.038	79.7296	290.038	74.6727	290.038	75.0197	290.038	74.9305
290.942	76.1089	290.942	78.8332	290.942	76.7384	290.942	75.9927	290.942	81.3371	290.942	76.3999	290.942	76.0745	290.942	76.3376
291.845	78.5388	291.845	80.8856	291.845	79.2247	291.845	78.3628	291.845	82.6898	291.845	78.8857	291.845	78.449	291.845	78.7784
292.749	80.909	292.749	82.6244	292.749	81.508	292.749	80.719	292.749	83.8696	292.749	81.1777	292.749	80.822	292.749	81.1112
293.653	82.8985	293.653	84.0826	293.653	83.4077	293.653	82.7087	293.653	84.9073	293.653	83.0956	293.653	82.8331	293.653	83.0743
294.556	84.5381	294.556	85.3218	294.556	84.9784	294.556	84.3509	294.556	85.8194	294.556	84.6782	294.556	84.49	294.556	84.693
295.46	85.9462	295.46	86.4124	295.46	86.3316	295.46	85.7629	295.46	86.6499	295.46	86.0507	295.46	85.9232	295.46	86.0949
296.363	87.1783	296.363	87.3906	296.363	87.5201	296.363	86.9985	296.363	87.3967	296.363	87.2283	296.363	87.1477	296.363	87.2953
297.267	88.2628	297.267	88.2708	297.267	88.5701	297.267	88.0863	297.267	88.0929	297.267	88.284	297.267	88.2416	297.267	88.3696
298.17	89.2087	298.17	89.0524	298.17	89.4886	298.17	89.0348	298.17	88.7177	298.17	89.2012	298.17	89.1889	298.17	89.3015
299.074	90.0685	299.074	89.7735	299.074	90.3254	299.074	89.8971	299.074	89.3067	299.074	90.0425	299.074	90.0558	299.074	90.1554
299.977	90.8454	299.977	90.4341	299.977	91.0832	299.977	90.6759	299.977	89.8479	299.977	90.7963	299.977	90.8306	299.977	90.9194
300.881	91.5652	300.881	91.0532	300.881	91.7866	300.881	91.3975	300.881	90.3667	300.881	91.5036	300.881	91.5561	300.881	91.6357
301.785	92.2151	301.785	91.6174	301.785	92.4227	301.785	92.049	301.785	90.8416	301.785	92.1396	301.785	92.2075	301.785	92.2792
302.688	92.821	302.688	92.1482	302.688	93.0166	302.688	92.6563	302.688	91.2927	302.688	92.7339	302.688	92.8152	302.688	92.8801
303.592	93.3827	303.592	92.6437	303.592	93.5677	303.592	93.2192	303.592	91.7186	303.592	93.2871	303.592	93.3802	303.592	93.4391
304.495	93.903	304.495	93.1058	304.495	94.0788	304.495	93.7406	304.495	92.1208	304.495	93.8027	304.495	93.9061	304.495	93.9598
305.399	94.3993	305.399	93.5494	305.399	94.5668	305.399	94.2379	305.399	92.5049	305.399	94.2895	305.399	94.4022	305.399	94.4511
306.302	94.8606	306.302	93.9637	306.302	95.0206	306.302	94.7001	306.302	92.8676	306.302	94.7445	306.302	94.8654	306.302	94.9102
307.206	95.2906	307.206	94.3518	307.206	95.4442	307.206	95.1309	307.206	93.2084	307.206	95.1681	307.206	95.2963	307.206	95.3374
308.109	95.7007	308.109	94.7234	308.109	95.8482	308.109	95.5417	308.109	93.5362	308.109	95.5723	308.109	95.7072	308.109	95.7449
309.013	96.0962	309.013	95.0834	309.013	96.2382	309.013	95.9378	309.013	93.8554	309.013	95.9623	309.013	96.1034	309.013	96.138
309.916	96.4599	309.916	95.4155	309.916	96.597	309.916	96.3021	309.916	94.1536	309.916	96.3246	309.916	96.4712	309.916	96.503
310.82	96.8128	310.82	95.7388	310.82	96.9454	310.82	96.6557	310.82	94.4405	310.82	96.6709	310.82	96.8226	310.82	96.8518
311.724	97.15	311.724	96.0486	311.724	97.2783	311.724	96.9933	311.724	94.7178	311.724	97.0034	311.724	97.1597	311.724	97.1866
312.627	97.4712	312.627	96.3445	312.627	97.5956	312.627	97.315	312.627	94.9817	312.627	97.3183	312.627	97.4789	312.627	97.5036
313.531	97.7791	313.531	96.629	313.531	97.9	313.531	97.6234	313.531	95.2396	313.531	97.6244	313.531	97.7891	313.531	97.8117
314.434	98.0705	314.434	96.8987	314.434	98.1881	314.434	97.9152	314.434	95.4845	314.434	97.9138	314.434	98.0822	314.434	98.1029
315.338	98.3507	315.338	97.1586	315.338	98.4651	315.338	98.1957	315.338	95.7219	315.338	98.193	315.338	98.3649	315.338	98.3839
316.241	98.624	316.241	97.4128	316.241	98.7355	316.241	98.4694	316.241	95.9513	316.241	98.4617	316.241	98.6368	316.241	98.6541
317.145	98.888	317.145	97.6587	317.145	98.9968	317.145	98.7338	317.145	96.176	317.145	98.7237	317.145	98.9019	317.145	98.9177
318.048	99.135	318.048	97.889	318.048	99.2412	318.048	98.9811	318.048	96.3852	318.048	98.9673	318.048	99.1483	318.048	99.1627
318.952	99.3761	318.952	98.1143	318.952	99.4799	318.952	99.2224	318.952	96.5918	318.952	99.2069	318.952	99.3905	318.952	99.4036
319.855	99.6094	319.855	98.3326	319.855	99.7109	319.855	99.456	319.855	96.7897	319.855	99.4357	319.855	99.6219	319.855	99.6336
320.759	99.8332	320.759	98.5424	320.759	99.9326	320.759	99.6801	320.759	96.9841	320.759	99.6596	320.759	99.8482	320.759	99.8587
321.663	100.048	321.663	98.7434	321.663	100.145	321.663	99.8947	321.663	97.1716	321.663	99.8754	321.663	100.066	321.663	100.076
322.566	100.258	322.566	98.9413	322.566	100.354	322.566	100.106	322.566	97.353	322.566	100.083	322.566	100.276	322.566	100.284
323.47	100.462	323.47	99.1331	323.47	100.556	323.47	100.31	323.47	97.5284	323.47	100.284	323.47	100.479	323.47	100.486
324.373	100.657	324.373	99.3169	324.373	100.749	324.373	100.505	324.373	97.6961	324.373	100.476	324.373	100.672	324.373	100.679
325.277	100.848	325.277	99.4964	325.277	100.938	325.277	100.696	325.277	97.8642	325.277	100.667	325.277	100.866	325.277	100.871
326.18	101.035	326.18	99.6727	326.18	101.123	326.18	100.883	326.18	98.0263	326.18	100.851	326.18	101.052	326.18	101.056
327.084	101.21	327.084	99.8383	327.084	101.297	327.084	101.059	327.084	98.1813	327.084	101.027	327.084	101.229	327.084	101.233
327.987	101.384	327.987	100.002	327.987	101.469	327.987	101.232	327.987	98.3318	327.987	101.198	327.987	101.402	327.987	101.405
328.891	101.553	328.891	100.162	328.891	101.637	328.891	101.401	328.891	98.4801	328.891	101.366	328.891	101.571	328.891	101.573
329.794	101.715	329.794	100.315	329.794	101.798	329.794	101.563	329.794	98.622	329.794	101.526	329.794	101.733	329.794	101.734
330.698	101.874	330.698	100.466	330.698	101.956	330.698	101.723	330.698	98.7636	330.698	101.686	330.698	101.894	330.698	101.895
331.602	102.028	331.602	100.612	331.602	102.108	331.602	101.877	331.602	98.898	331.602	101.837	331.602	102.047	331.602	102.047
332.505	102.178	332.505	100.754	332.505	102.257	332.505	102.027	332.505	99.0289	332.505	101.985	332.505	102.196	332.505	102.195
333.409	102.323	333.409	100.892	333.409	102.401	333.409	102.172	333.409	99.1588	333.409	102.131	333.409	102.343	333.409	102.342
334.312	102.464	334.312	101.025	334.312	102.541	334.312	102.313	334.312	99.2836	334.312	102.271	334.312	102.484	334.312	102.482
335.216	102.602	335.216	101.156	335.216	102.678	335.216	102.451	335.216	99.4053	335.216	102.408	335.216	102.622	335.216	102.62
336.119	102.734	336.119	101.282	336.119	102.81	336.119	102.584	336.119	99.5222	336.119	102.539	336.119	102.754	336.119	102.751
337.023	102.865	337.023	101.406	337.023	102.939	337.023	102.715	337.023	99.6381	337.023	102.669	337.023	102.885	337.023	102.882
337.926	102.993	337.926	101.528	337.926	103.067	337.926	102.843	337.926	99.752	337.926	102.796	337.926	103.014	337.926	103.01
338.83	103.114	338.83	101.643	338.83	103.187	338.83	102.965	338.83	99.8597	338.83	102.917	338.83	103.136	338.83	103.131
339.733	103.236	339.733	101.759	339.733	103.307	339.733	103.086	339.733	99.9677	339.733	103.038	339.733	103.257	339.733	103.252
340.637	103.354	340.637	101.871	340.637	103.425	340.637	103.205	340.637	100.072	340.637	103.155	340.637	103.375	340.637	103.37
341.541	103.467	341.541	101.979	341.541	103.537	341.541	103.318	341.541	100.173	341.541	103.267	341.541	103.488	341.541	103.482
342.444	103.579	342.444	102.085	342.444	103.648	342.444	103.43	342.444	100.272	342.444	103.378	342.444	103.6	342.444	103.594
343.348	103.689	343.348	102.19	343.348	103.757	343.348	103.539	343.348	100.368	343.348	103.486	343.348	103.709	343.348	103.702
344.251	103.794	344.251	102.289	344.251	103.861	344.251	103.645	344.251	100.464	344.251	103.593	344.251	103.817	344.251	103.809
345.155	103.896	345.155	102.387	345.155	103.963	345.155	103.747	345.155	100.555	345.155	103.695	345.155	103.92	345.155	103.912
346.058	103.999	346.058	102.484	346.058	104.065	346.058	103.85	346.058	100.645	346.058	103.794	346.058	104.02	346.058	104.012
346.962	104.097	346.962	102.578	346.962	104.162	346.962	103.948	346.962	100.733	346.962	103.893	346.962	104.12	346.962	104.111
347.865	104.192	347.865	102.668	347.865	104.257	347.865	104.043	347.865	100.817	347.865	103.987	347.865	104.214	347.865	104.205
348.769	104.285	348.769	102.757	348.769	104.349	348.769	104.136	348.769	100.901	348.769	104.08	348.769	104.308	348.769	104.299
349.672	104.377	349.672	102.844	349.672	104.44	349.672	104.228	349.672	100.982	349.672	104.171	349.672	104.4	349.672	104.39
350.576	104.466	350.576	102.929	350.576	104.529	350.576	104.317	350.576	101.061	350.576	104.259	350.576	104.489	350.576	104.478
351.48	104.553	351.48	103.012	351.48	104.615	351.48	104.404	351.48	101.138	351.48	104.346	351.48	104.576	351.48	104.565
352.383	104.636	352.383	103.091	352.383	104.697	352.383	104.487	352.383	101.212	352.383	104.428	352.383	104.658	352.383	104.648
353.287	104.719	353.287	103.17	353.287	104.78	353.287	104.571	353.287	101.286	353.287	104.511	353.287	104.743	353.287	104.731
354.19	104.801	354.19	103.248	354.19	104.861	354.19	104.652	354.19	101.359	354.19	104.592	354.19	104.824	354.19	104.813
355.094	104.878	355.094	103.321	355.094	104.938	355.094	104.73	355.094	101.427	355.094	104.668	355.094	104.901	355.094	104.889
355.997	104.955	355.997	103.395	355.997	105.014	355.997	104.807	355.997	101.496	355.997	104.745	355.997	104.978	355.997	104.966
356.901	105.032	356.901	103.467	356.901	105.09	356.901	104.883	356.901	101.562	356.901	104.82	356.901	105.054	356.901	105.042
357.804	105.103	357.804	103.535	357.804	105.161	357.804	104.954	357.804	101.627	357.804	104.893	357.804	105.127	357.804	105.114
358.708	105.174	358.708	103.603	358.708	105.232	358.708	105.026	358.708	101.69	358.708	104.964	358.708	105.199	358.708	105.186
359.611	105.243	359.611	103.668	359.611	105.3	359.611	105.095	359.611	101.751	359.611	105.032	359.611	105.267	359.611	105.254
360.515	105.311	360.515	103.733	360.515	105.367	360.515	105.163	360.515	101.811	360.515	105.099	360.515	105.335	360.515	105.322
361.419	105.376	361.419	103.795	361.419	105.432	361.419	105.228	361.419	101.868	361.419	105.164	361.419	105.4	361.419	105.386
362.322	105.441	362.322	103.856	362.322	105.496	362.322	105.293	362.322	101.925	362.322	105.227	362.322	105.465	362.322	105.45
363.226	105.505	363.226	103.917	363.226	105.56	363.226	105.357	363.226	101.981	363.226	105.291	363.226	105.528	363.226	105.514
364.129	105.564	364.129	103.973	364.129	105.619	364.129	105.416	364.129	102.033	364.129	105.35	364.129	105.588	364.129	105.574
365.033	105.624	365.033	104.03	365.033	105.678	365.033	105.477	365.033	102.087	365.033	105.41	365.033	105.649	365.033	105.634
365.936	105.682	365.936	104.085	365.936	105.736	365.936	105.535	365.936	102.137	365.936	105.467	365.936	105.706	365.936	105.691
366.84	105.739	366.84	104.138	366.84	105.792	366.84	105.591	366.84	102.187	366.84	105.524	366.84	105.763	366.84	105.748
367.743	105.795	367.743	104.191	367.743	105.848	367.743	105.647	367.743	102.236	367.743	105.579	367.743	105.819	367.743	105.804
368.647	105.847	368.647	104.241	368.647	105.9	368.647	105.7	368.647	102.282	368.647	105.632	368.647	105.873	368.647	105.857
369.55	105.899	369.55	104.29	369.55	105.951	369.55	105.752	369.55	102.327	369.55	105.683	369.55	105.924	369.55	105.908
370.454	105.95	370.454	104.338	370.454	106.002	370.454	105.803	370.454	102.372	370.454	105.734	370.454	105.975	370.454	105.959
371.358	106	371.358	104.385	371.358	106.051	371.358	105.853	371.358	102.414	371.358	105.783	371.358	106.025	371.358	106.009
372.261	106.048	372.261	104.43	372.261	106.099	372.261	105.901	372.261	102.457	372.261	105.831	372.261	106.074	372.261	106.057
373.165	106.095	373.165	104.474	373.165	106.145	373.165	105.947	373.165	102.496	373.165	105.876	373.165	106.119	373.165	106.102
374.068	106.141	374.068	104.517	374.068	106.19	374.068	105.993	374.068	102.535	374.068	105.922	374.068	106.165	374.068	106.148
374.972	106.186	374.972	104.56	374.972	106.235	374.972	106.039	374.972	102.575	374.972	105.967	374.972	106.211	374.972	106.193
375.875	106.228	375.875	104.6	375.875	106.277	375.875	106.081	375.875	102.611	375.875	106.01	375.875	106.254	375.875	106.236
376.779	106.271	376.779	104.639	376.779	106.319	376.779	106.124	376.779	102.647	376.779	106.052	376.779	106.296	376.779	106.278
377.682	106.31	377.682	104.676	377.682	106.358	377.682	106.163	377.682	102.681	377.682	106.091	377.682	106.336	377.682	106.317
378.586	106.35	378.586	104.714	378.586	106.398	378.586	106.203	378.586	102.714	378.586	106.129	378.586	106.375	378.586	106.356
379.49	106.388	379.49	104.749	379.49	106.435	379.49	106.241	379.49	102.747	379.49	106.168	379.49	106.413	379.49	106.395
380.393	106.424	380.393	104.783	380.393	106.471	380.393	106.277	380.393	102.777	380.393	106.204	380.393	106.45	380.393	106.431
381.297	106.46	381.297	104.816	381.297	106.507	381.297	106.313	381.297	102.808	381.297	106.24	381.297	106.486	381.297	106.467
382.2	106.495	382.2	104.849	382.2	106.542	382.2	106.348	382.2	102.836	382.2	106.274	382.2	106.52	382.2	106.501
383.104	106.528	383.104	104.879	383.104	106.574	383.104	106.381	383.104	102.864	383.104	106.306	383.104	106.554	383.104	106.534
384.007	106.561	384.007	104.909	384.007	106.607	384.007	106.414	384.007	102.891	384.007	106.339	384.007	106.587	384.007	106.567
384.911	106.592	384.911	104.938	384.911	106.637	384.911	106.445	384.911	102.916	384.911	106.37	384.911	106.618	384.911	106.598
385.814	106.622	385.814	104.965	385.814	106.667	385.814	106.475	385.814	102.941	385.814	106.4	385.814	106.648	385.814	106.628
386.718	106.652	386.718	104.993	386.718	106.696	386.718	106.505	386.718	102.965	386.718	106.429	386.718	106.678	386.718	106.658
387.621	106.68	387.621	105.019	387.621	106.724	387.621	106.533	387.621	102.988	387.621	106.457	387.621	106.706	387.621	106.685
388.525	106.707	388.525	105.044	388.525	106.751	388.525	106.561	388.525	103.01	388.525	106.484	388.525	106.733	388.525	106.713
389.428	106.732	389.428	105.067	389.428	106.776	389.428	106.586	389.428	103.029	389.428	106.509	389.428	106.758	389.428	106.738
390.332	106.757	390.332	105.089	390.332	106.8	390.332	106.611	390.332	103.049	390.332	106.533	390.332	106.783	390.332	106.763
391.236	106.782	391.236	105.111	391.236	106.824	391.236	106.635	391.236	103.068	391.236	106.557	391.236	106.808	391.236	106.787
392.139	106.805	392.139	105.132	392.139	106.847	392.139	106.658	392.139	103.086	392.139	106.58	392.139	106.831	392.139	106.81
393.043	106.826	393.043	105.151	393.043	106.868	393.043	106.679	393.043	103.102	393.043	106.601	393.043	106.852	393.043	106.831
393.946	106.848	393.946	105.171	393.946	106.889	393.946	106.701	393.946	103.118	393.946	106.622	393.946	106.874	393.946	106.852
394.85	106.867	394.85	105.188	394.85	106.909	394.85	106.721	394.85	103.133	394.85	106.642	394.85	106.894	394.85	106.872
395.753	106.886	395.753	105.205	395.753	106.927	395.753	106.74	395.753	103.146	395.753	106.66	395.753	106.913	395.753	106.891
396.657	106.904	396.657	105.22	396.657	106.945	396.657	106.758	396.657	103.16	396.657	106.678	396.657	106.931	396.657	106.909
397.56	106.921	397.56	105.235	397.56	106.961	397.56	106.775	397.56	103.171	397.56	106.695	397.56	106.948	397.56	106.925
398.464	106.938	398.464	105.25	398.464	106.978	398.464	106.792	398.464	103.183	398.464	106.711	398.464	106.965	398.464	106.942
399.368	106.954	399.368	105.263	399.368	106.993	399.368	106.807	399.368	103.193	399.368	106.726	399.368	106.98	399.368	106.958
400.271	106.968	400.271	105.275	400.271	107.007	400.271	106.821	400.271	103.202	400.271	106.74	400.271	106.994	400.271	106.972
401.175	106.981	401.175	105.287	401.175	107.021	401.175	106.835	401.175	103.211	401.175	106.753	401.175	107.008	401.175	106.985
402.078	106.994	402.078	105.297	402.078	107.032	402.078	106.847	402.078	103.219	402.078	106.766	402.078	107.021	402.078	106.998
402.982	107.006	402.982	105.307	402.982	107.044	402.982	106.859	402.982	103.225	402.982	106.777	402.982	107.032	402.982	107.009
403.885	107.017	403.885	105.316	403.885	107.055	403.885	106.871	403.885	103.231	403.885	106.788	403.885	107.043	403.885	107.02
404.789	107.026	404.789	105.323	404.789	107.064	404.789	106.88	404.789	103.236	404.789	106.797	404.789	107.053	404.789	107.029
405.692	107.035	405.692	105.33	405.692	107.072	405.692	106.889	405.692	103.24	405.692	106.806	405.692	107.062	405.692	107.038
406.596	107.043	406.596	105.336	406.596	107.08	406.596	106.897	406.596	103.243	406.596	106.813	406.596	107.07	406.596	107.046
407.499	107.05	407.499	105.341	407.499	107.087	407.499	106.904	407.499	103.246	407.499	106.821	407.499	107.078	407.499	107.054
408.403	107.057	408.403	105.345	408.403	107.094	408.403	106.911	408.403	103.247	408.403	106.827	408.403	107.084	408.403	107.06
409.307	107.062	409.307	105.348	409.307	107.098	409.307	106.916	409.307	103.247	409.307	106.832	409.307	107.09	409.307	107.065
410.21	107.067	410.21	105.351	410.21	107.103	410.21	106.921	410.21	103.247	410.21	106.837	410.21	107.095	410.21	107.07
411.114	107.071	411.114	105.353	411.114	107.107	411.114	106.925	411.114	103.246	411.114	106.84	411.114	107.098	411.114	107.073
412.017	107.073	412.017	105.353	412.017	107.109	412.017	106.927	412.017	103.244	412.017	106.842	412.017	107.101	412.017	107.076
412.921	107.076	412.921	105.354	412.921	107.111	412.921	106.931	412.921	103.242	412.921	106.845	412.921	107.104	412.921	107.078
413.824	107.077	413.824	105.353	413.824	107.112	413.824	106.931	413.824	103.238	413.824	106.846	413.824	107.105	413.824	107.079
414.728	107.078	414.728	105.352	414.728	107.112	414.728	106.932	414.728	103.234	414.728	106.846	414.728	107.106	414.728	107.08
415.631	107.077	415.631	105.349	415.631	107.111	415.631	106.932	415.631	103.228	415.631	106.845	415.631	107.105	415.631	107.08
416.535	107.076	416.535	105.345	416.535	107.11	416.535	106.93	416.535	103.222	416.535	106.844	416.535	107.104	416.535	107.078
417.438	107.074	417.438	105.341	417.438	107.107	417.438	106.928	417.438	103.215	417.438	106.841	417.438	107.101	417.438	107.075
418.342	107.071	418.342	105.336	418.342	107.104	418.342	106.925	418.342	103.207	418.342	106.838	418.342	107.099	418.342	107.073
419.246	107.068	419.246	105.331	419.246	107.101	419.246	106.922	419.246	103.199	419.246	106.835	419.246	107.096	419.246	107.069
420.149	107.063	420.149	105.324	420.149	107.095	420.149	106.917	420.149	103.189	420.149	106.829	420.149	107.091	420.149	107.064
421.053	107.058	421.053	105.317	421.053	107.09	421.053	106.912	421.053	103.179	421.053	106.824	421.053	107.085	421.053	107.059
421.956	107.052	421.956	105.309	421.956	107.084	421.956	106.906	421.956	103.168	421.956	106.818	421.956	107.08	421.956	107.053
422.86	107.045	422.86	105.3	422.86	107.077	422.86	106.899	422.86	103.157	422.86	106.811	422.86	107.073	422.86	107.046
423.763	107.037	423.763	105.29	423.763	107.068	423.763	106.891	423.763	103.144	423.763	106.803	423.763	107.065	423.763	107.038
424.667	107.029	424.667	105.28	424.667	107.06	424.667	106.883	424.667	103.13	424.667	106.794	424.667	107.057	424.667	107.029
425.57	107.019	425.57	105.268	425.57	107.05	425.57	106.874	425.57	103.116	425.57	106.784	425.57	107.048	425.57	107.02
426.474	107.009	426.474	105.256	426.474	107.04	426.474	106.864	426.474	103.101	426.474	106.774	426.474	107.037	426.474	107.01
427.377	106.999	427.377	105.243	427.377	107.029	427.377	106.854	427.377	103.086	427.377	106.763	427.377	107.027	427.377	106.999
428.281	106.987	428.281	105.229	428.281	107.016	428.281	106.841	428.281	103.069	428.281	106.751	428.281	107.015	428.281	106.987
429.185	106.974	429.185	105.214	429.185	107.003	429.185	106.828	429.185	103.051	429.185	106.737	429.185	107.002	429.185	106.974
430.088	106.961	430.088	105.199	430.088	106.99	430.088	106.816	430.088	103.033	430.088	106.725	430.088	106.99	430.088	106.961
430.992	106.947	430.992	105.183	430.992	106.976	430.992	106.802	430.992	103.014	430.992	106.71	430.992	106.976	430.992	106.947
431.895	106.932	431.895	105.166	431.895	106.961	431.895	106.787	431.895	102.994	431.895	106.695	431.895	106.961	431.895	106.932
432.799	106.917	432.799	105.148	432.799	106.945	432.799	106.772	432.799	102.973	432.799	106.679	432.799	106.945	432.799	106.916
433.702	106.899	433.702	105.129	433.702	106.927	433.702	106.754	433.702	102.951	433.702	106.662	433.702	106.928	433.702	106.899
434.606	106.883	434.606	105.11	434.606	106.91	434.606	106.738	434.606	102.929	434.606	106.645	434.606	106.911	434.606	106.882
435.509	106.865	435.509	105.09	435.509	106.892	435.509	106.72	435.509	102.906	435.509	106.627	435.509	106.894	435.509	106.864
436.413	106.846	436.413	105.069	436.413	106.873	436.413	106.701	436.413	102.883	436.413	106.608	436.413	106.875	436.413	106.846
437.316	106.826	437.316	105.047	437.316	106.853	437.316	106.681	437.316	102.857	437.316	106.587	437.316	106.855	437.316	106.825
438.22	106.806	438.22	105.025	438.22	106.832	438.22	106.661	438.22	102.832	438.22	106.567	438.22	106.835	438.22	106.805
439.124	106.785	439.124	105.002	439.124	106.811	439.124	106.641	439.124	102.806	439.124	106.546	439.124	106.814	439.124	106.784
440.027	106.763	440.027	104.977	440.027	106.789	440.027	106.618	440.027	102.778	440.027	106.523	440.027	106.792	440.027	106.762
440.931	106.74	440.931	104.952	440.931	106.766	440.931	106.596	440.931	102.75	440.931	106.5	440.931	106.769	440.931	106.739
441.834	106.717	441.834	104.926	441.834	106.741	441.834	106.572	441.834	102.722	441.834	106.477	441.834	106.746	441.834	106.715
442.738	106.692	442.738	104.9	442.738	106.717	442.738	106.548	442.738	102.692	442.738	106.452	442.738	106.722	442.738	106.691
443.641	106.667	443.641	104.872	443.641	106.691	443.641	106.522	443.641	102.662	443.641	106.427	443.641	106.697	443.641	106.666
444.545	106.641	444.545	104.844	444.545	106.665	444.545	106.497	444.545	102.63	444.545	106.4	444.545	106.671	444.545	106.639
445.448	106.614	445.448	104.815	445.448	106.638	445.448	106.47	445.448	102.598	445.448	106.373	445.448	106.644	445.448	106.613
446.352	106.587	446.352	104.785	446.352	106.61	446.352	106.443	446.352	102.565	446.352	106.345	446.352	106.617	446.352	106.585
447.255	106.559	447.255	104.755	447.255	106.582	447.255	106.414	447.255	102.532	447.255	106.317	447.255	106.589	447.255	106.557
448.159	106.529	448.159	104.723	448.159	106.552	448.159	106.385	448.159	102.496	448.159	106.287	448.159	106.559	448.159	106.527
449.063	106.499	449.063	104.69	449.063	106.521	449.063	106.355	449.063	102.461	449.063	106.257	449.063	106.529	449.063	106.497
449.966	106.469	449.966	104.658	449.966	106.491	449.966	106.325	449.966	102.425	449.966	106.226	449.966	106.499	449.966	106.467
450.87	106.437	450.87	104.624	450.87	106.459	450.87	106.293	450.87	102.387	450.87	106.194	450.87	106.467	450.87	106.435
451.773	106.405	451.773	104.589	451.773	106.426	451.773	106.261	451.773	102.349	451.773	106.161	451.773	106.435	451.773	106.402
452.677	106.372	452.677	104.553	452.677	106.392	452.677	106.228	452.677	102.31	452.677	106.127	452.677	106.402	452.677	106.369
453.58	106.338	453.58	104.517	453.58	106.358	453.58	106.194	453.58	102.271	453.58	106.094	453.58	106.368	453.58	106.335
454.484	106.302	454.484	104.479	454.484	106.323	454.484	106.159	454.484	102.23	454.484	106.058	454.484	106.333	454.484	106.299
455.387	106.267	455.387	104.441	455.387	106.287	455.387	106.123	455.387	102.188	455.387	106.022	455.387	106.298	455.387	106.264
456.291	106.231	456.291	104.402	456.291	106.25	456.291	106.087	456.291	102.146	456.291	105.986	456.291	106.261	456.291	106.227
457.194	106.193	457.194	104.362	457.194	106.212	457.194	106.05	457.194	102.103	457.194	105.948	457.194	106.224	457.194	106.19
458.098	106.155	458.098	104.322	458.098	106.174	458.098	106.012	458.098	102.058	458.098	105.909	458.098	106.186	458.098	106.151
459.002	106.116	459.002	104.28	459.002	106.134	459.002	105.973	459.002	102.013	459.002	105.87	459.002	106.147	459.002	106.112
459.905	106.076	459.905	104.238	459.905	106.094	459.905	105.933	459.905	101.967	459.905	105.83	459.905	106.107	459.905	106.072
460.809	106.035	460.809	104.194	460.809	106.053	460.809	105.892	460.809	101.92	460.809	105.788	460.809	106.066	460.809	106.031
461.712	105.994	461.712	104.151	461.712	106.011	461.712	105.851	461.712	101.873	461.712	105.747	461.712	106.025	461.712	105.99
462.616	105.951	462.616	104.105	462.616	105.968	462.616	105.808	462.616	101.823	462.616	105.704	462.616	105.982	462.616	105.947
463.519	105.908	463.519	104.059	463.519	105.924	463.519	105.765	463.519	101.774	463.519	105.66	463.519	105.939	463.519	105.904
464.423	105.864	464.423	104.012	464.423	105.88	464.423	105.721	464.423	101.724	464.423	105.616	464.423	105.895	464.423	105.86
465.326	105.819	465.326	103.964	465.326	105.834	465.326	105.675	465.326	101.672	465.326	105.57	465.326	105.85	465.326	105.814
466.23	105.773	466.23	103.916	466.23	105.788	466.23	105.63	466.23	101.619	466.23	105.524	466.23	105.805	466.23	105.768
467.133	105.726	467.133	103.866	467.133	105.741	467.133	105.583	467.133	101.566	467.133	105.477	467.133	105.758	467.133	105.721
468.037	105.678	468.037	103.815	468.037	105.692	468.037	105.535	468.037	101.511	468.037	105.428	468.037	105.709	468.037	105.673
468.941	105.63	468.941	103.764	468.941	105.644	468.941	105.487	468.941	101.455	468.941	105.379	468.941	105.661	468.941	105.624
469.844	105.58	469.844	103.712	469.844	105.594	469.844	105.437	469.844	101.4	469.844	105.33	469.844	105.612	469.844	105.575
470.748	105.529	470.748	103.658	470.748	105.542	470.748	105.386	470.748	101.341	470.748	105.278	470.748	105.561	470.748	105.524
471.651	105.478	471.651	103.604	471.651	105.491	471.651	105.336	471.651	101.283	471.651	105.227	471.651	105.51	471.651	105.472
472.555	105.426	472.555	103.548	472.555	105.438	472.555	105.283	472.555	101.224	472.555	105.174	472.555	105.458	472.555	105.42
473.458	105.372	473.458	103.492	473.458	105.384	473.458	105.23	473.458	101.163	473.458	105.12	473.458	105.404	473.458	105.366
474.362	105.318	474.362	103.434	474.362	105.329	474.362	105.175	474.362	101.101	474.362	105.065	474.362	105.35	474.362	105.312
475.265	105.263	475.265	103.377	475.265	105.274	475.265	105.121	475.265	101.04	475.265	105.011	475.265	105.296	475.265	105.257
476.169	105.207	476.169	103.318	476.169	105.218	476.169	105.065	476.169	100.975	476.169	104.954	476.169	105.239	476.169	105.2
477.073	105.15	477.073	103.257	477.073	105.16	477.073	105.008	477.073	100.91	477.073	104.896	477.073	105.182	477.073	105.143
477.976	105.091	477.976	103.195	477.976	105.101	477.976	104.949	477.976	100.844	477.976	104.837	477.976	105.124	477.976	105.084
478.88	105.032	478.88	103.133	478.88	105.041	478.88	104.89	478.88	100.777	478.88	104.777	478.88	105.065	478.88	105.025
479.783	104.972	479.783	103.07	479.783	104.981	479.783	104.83	479.783	100.71	479.783	104.717	479.783	105.005	479.783	104.965
480.687	104.911	480.687	103.005	480.687	104.919	480.687	104.769	480.687	100.64	480.687	104.655	480.687	104.944	480.687	104.904
481.59	104.849	481.59	102.94	481.59	104.857	481.59	104.707	481.59	100.571	481.59	104.594	481.59	104.882	481.59	104.842
482.494	104.785	482.494	102.873	482.494	104.793	482.494	104.644	482.494	100.498	482.494	104.529	482.494	104.818	482.494	104.778
483.397	104.722	483.397	102.806	483.397	104.728	483.397	104.58	483.397	100.426	483.397	104.465	483.397	104.755	483.397	104.714
484.301	104.655	484.301	102.736	484.301	104.661	484.301	104.514	484.301	100.352	484.301	104.398	484.301	104.689	484.301	104.648
485.204	104.59	485.204	102.667	485.204	104.595	485.204	104.448	485.204	100.277	485.204	104.332	485.204	104.623	485.204	104.581
486.108	104.522	486.108	102.596	486.108	104.527	486.108	104.381	486.108	100.201	486.108	104.264	486.108	104.556	486.108	104.514
487.012	104.453	487.012	102.523	487.012	104.458	487.012	104.312	487.012	100.123	487.012	104.194	487.012	104.487	487.012	104.445
487.915	104.384	487.915	102.45	487.915	104.388	487.915	104.243	487.915	100.044	487.915	104.124	487.915	104.418	487.915	104.375
488.819	104.313	488.819	102.375	488.819	104.316	488.819	104.172	488.819	99.9645	488.819	104.053	488.819	104.347	488.819	104.304
489.722	104.241	489.722	102.299	489.722	104.244	489.722	104.1	489.722	99.883	489.722	103.981	489.722	104.275	489.722	104.232
490.626	104.168	490.626	102.222	490.626	104.17	490.626	104.027	490.626	99.8003	490.626	103.907	490.626	104.202	490.626	104.158
491.529	104.094	491.529	102.144	491.529	104.095	491.529	103.953	491.529	99.7166	491.529	103.833	491.529	104.128	491.529	104.084
492.433	104.017	492.433	102.063	492.433	104.018	492.433	103.877	492.433	99.6298	492.433	103.755	492.433	104.052	492.433	104.007
493.336	103.941	493.336	101.984	493.336	103.942	493.336	103.801	493.336	99.5444	493.336	103.679	493.336	103.976	493.336	103.932
494.24	103.863	494.24	101.901	494.24	103.863	494.24	103.723	494.24	99.4558	494.24	103.6	494.24	103.898	494.24	103.853
495.143	103.783	495.143	101.817	495.143	103.782	495.143	103.643	495.143	99.3658	495.143	103.52	495.143	103.819	495.143	103.773
496.047	103.703	496.047	101.733	496.047	103.702	496.047	103.563	496.047	99.2747	496.047	103.439	496.047	103.738	496.047	103.692
496.951	103.622	496.951	101.647	496.951	103.62	496.951	103.482	496.951	99.183	496.951	103.357	496.951	103.657	496.951	103.611
497.854	103.538	497.854	101.559	497.854	103.536	497.854	103.399	497.854	99.0888	497.854	103.274	497.854	103.574	497.854	103.528
498.758	103.454	498.758	101.471	498.758	103.451	498.758	103.315	498.758	98.9935	498.758	103.189	498.758	103.49	498.758	103.444
499.661	103.368	499.661	101.38	499.661	103.365	499.661	103.229	499.661	98.8959	499.661	103.102	499.661	103.404	499.661	103.357
500.565	103.282	500.565	101.289	500.565	103.277	500.565	103.142	500.565	98.7977	500.565	103.015	500.565	103.318	500.565	103.27
501.468	103.193	501.468	101.195	501.468	103.187	501.468	103.054	501.468	98.6965	501.468	102.925	501.468	103.229	501.468	103.181
502.372	103.103	502.372	101.1	502.372	103.097	502.372	102.964	502.372	98.5945	502.372	102.835	502.372	103.139	502.372	103.091
503.275	103.012	503.275	101.004	503.275	103.005	503.275	102.873	503.275	98.491	503.275	102.743	503.275	103.048	503.275	102.999
504.179	102.918	504.179	100.906	504.179	102.911	504.179	102.78	504.179	98.3853	504.179	102.649	504.179	102.955	504.179	102.906
505.082	102.825	505.082	100.806	505.082	102.816	505.082	102.686	505.082	98.2785	505.082	102.554	505.082	102.862	505.082	102.812
505.986	102.729	505.986	100.705	505.986	102.72	505.986	102.591	505.986	98.1697	505.986	102.458	505.986	102.766	505.986	102.716
506.89	102.631	506.89	100.602	506.89	102.621	506.89	102.493	506.89	98.0577	506.89	102.359	506.89	102.668	506.89	102.618
507.793	102.533	507.793	100.498	507.793	102.522	507.793	102.395	507.793	97.946	507.793	102.26	507.793	102.57	507.793	102.519
508.697	102.432	508.697	100.392	508.697	102.42	508.697	102.294	508.697	97.8308	508.697	102.159	508.697	102.47	508.697	102.418
509.6	102.33	509.6	100.284	509.6	102.318	509.6	102.192	509.6	97.7144	509.6	102.056	509.6	102.368	509.6	102.316
510.504	102.226	510.504	100.174	510.504	102.213	510.504	102.089	510.504	97.596	510.504	101.952	510.504	102.264	510.504	102.212
511.407	102.12	511.407	100.062	511.407	102.106	511.407	101.983	511.407	97.4749	511.407	101.845	511.407	102.159	511.407	102.106
512.311	102.014	512.311	99.9495	512.311	101.999	512.311	101.877	512.311	97.3525	512.311	101.737	512.311	102.052	512.311	101.999
513.214	101.904	513.214	99.8334	513.214	101.888	513.214	101.767	513.214	97.2271	513.214	101.627	513.214	101.943	513.214	101.889
514.118	101.793	514.118	99.7159	514.118	101.776	514.118	101.657	514.118	97.0998	514.118	101.515	514.118	101.832	514.118	101.778
515.021	101.68	515.021	99.5963	515.021	101.663	515.021	101.544	515.021	96.9698	515.021	101.401	515.021	101.719	515.021	101.664
515.925	101.565	515.925	99.4746	515.925	101.547	515.925	101.429	515.925	96.8377	515.925	101.285	515.925	101.605	515.925	101.549
516.829	101.45	516.829	99.3522	516.829	101.43	516.829	101.314	516.829	96.7048	516.829	101.169	516.829	101.49	516.829	101.434
517.732	101.331	517.732	99.2257	517.732	101.31	517.732	101.195	517.732	96.5674	517.732	101.049	517.732	101.371	517.732	101.314
518.636	101.209	518.636	99.0972	518.636	101.188	518.636	101.074	518.636	96.4273	518.636	100.927	518.636	101.25	518.636	101.193
519.539	101.087	519.539	98.967	519.539	101.064	519.539	100.952	519.539	96.2853	519.539	100.803	519.539	101.128	519.539	101.07
520.443	100.962	520.443	98.8341	520.443	100.938	520.443	100.827	520.443	96.1412	520.443	100.678	520.443	101.004	520.443	100.945
521.346	100.835	521.346	98.6993	521.346	100.81	521.346	100.701	521.346	95.9935	521.346	100.55	521.346	100.877	521.346	100.817
522.25	100.706	522.25	98.5624	522.25	100.68	522.25	100.572	522.25	95.8438	522.25	100.42	522.25	100.748	522.25	100.688
523.153	100.574	523.153	98.422	523.153	100.547	523.153	100.441	523.153	95.6904	523.153	100.287	523.153	100.617	523.153	100.556
524.057	100.441	524.057	98.2796	524.057	100.412	524.057	100.307	524.057	95.5343	524.057	100.152	524.057	100.484	524.057	100.422
524.96	100.305	524.96	98.1353	524.96	100.276	524.96	100.172	524.96	95.3757	524.96	100.015	524.96	100.348	524.96	100.286
525.864	100.166	525.864	97.9865	525.864	100.135	525.864	100.033	525.864	95.2119	525.864	99.8744	525.864	100.209	525.864	100.146
526.768	100.024	526.768	97.8346	526.768	99.9914	526.768	99.8911	526.768	95.0455	526.768	99.7314	526.768	100.068	526.768	100.004
527.671	99.879	527.671	97.68	527.671	99.8454	527.671	99.7468	527.671	94.8751	527.671	99.5854	527.671	99.9232	527.671	99.8586
528.575	99.7329	528.575	97.5237	528.575	99.6978	528.575	99.601	528.575	94.7022	528.575	99.4376	528.575	99.7771	528.575	99.7117
529.478	99.5822	529.478	97.3624	529.478	99.5456	529.478	99.4507	529.478	94.5243	529.478	99.2858	529.478	99.6272	529.478	99.5609
530.382	99.4296	530.382	97.1989	530.382	99.3915	530.382	99.2985	530.382	94.3429	530.382	99.1314	530.382	99.4746	530.382	99.4074
531.285	99.2741	531.285	97.0322	531.285	99.2345	531.285	99.1435	531.285	94.1582	531.285	98.9747	531.285	99.3198	531.285	99.2517
532.189	99.1155	532.189	96.8618	532.189	99.0742	532.189	98.9852	532.189	93.9697	532.189	98.8151	532.189	99.1622	532.189	99.0931
533.092	98.9537	533.092	96.688	533.092	98.9108	533.092	98.8239	533.092	93.7759	533.092	98.6515	533.092	99.0007	533.092	98.9306
533.996	98.7882	533.996	96.5098	533.996	98.7435	533.996	98.6589	533.996	93.5767	533.996	98.4839	533.996	98.8352	533.996	98.764
534.899	98.6186	534.899	96.3271	534.899	98.5722	534.899	98.4898	534.899	93.3731	534.899	98.313	534.899	98.6666	534.899	98.5944
535.803	98.447	535.803	96.1419	535.803	98.3986	535.803	98.3186	535.803	93.1656	535.803	98.1396	535.803	98.4954	535.803	98.4221
536.707	98.2714	536.707	95.9523	536.707	98.2211	536.707	98.1435	536.707	92.9532	536.707	97.9625	536.707	98.3207	536.707	98.2462
537.61	98.0922	537.61	95.7585	537.61	98.0399	537.61	97.9649	537.61	92.7352	537.61	97.7816	537.61	98.1423	537.61	98.0666
538.514	97.9074	538.514	95.5583	538.514	97.853	538.514	97.7806	538.514	92.5091	538.514	97.5945	538.514	97.9579	538.514	97.8809
539.417	97.7199	539.417	95.3549	539.417	97.6633	539.417	97.5938	539.417	92.2784	539.417	97.4044	539.417	97.7705	539.417	97.6922
540.321	97.5279	540.321	95.1463	540.321	97.4691	540.321	97.4024	540.321	92.0421	540.321	97.2106	540.321	97.5795	540.321	97.4999
541.224	97.332	541.224	94.933	541.224	97.2708	541.224	97.207	541.224	91.7998	541.224	97.0127	541.224	97.3845	541.224	97.3035
542.128	97.1296	542.128	94.7124	542.128	97.066	542.128	97.0054	542.128	91.5482	542.128	96.8083	542.128	97.1832	542.128	97.1007
543.031	96.9234	543.031	94.4871	543.031	96.8571	543.031	96.7998	543.031	91.2895	543.031	96.599	543.031	96.9771	543.031	96.8931
543.935	96.7131	543.935	94.2571	543.935	96.6442	543.935	96.5904	543.935	91.0252	543.935	96.3864	543.935	96.7678	543.935	96.6822
544.838	96.4982	544.838	94.0215	544.838	96.4265	544.838	96.3763	544.838	90.7525	544.838	96.1682	544.838	96.5532	544.838	96.4659
545.742	96.2755	545.742	93.7767	545.742	96.2009	545.742	96.1544	545.742	90.4693	545.742	95.943	545.742	96.3317	545.742	96.2426
546.646	96.0474	546.646	93.5254	546.646	95.9696	546.646	95.9271	546.646	90.1773	546.646	95.7122	546.646	96.1048	546.646	96.0138
547.549	95.8145	547.549	93.2683	547.549	95.7335	547.549	95.6952	547.549	89.8773	547.549	95.4767	547.549	95.8733	547.549	95.7804
548.453	95.5743	548.453	93.0024	548.453	95.4899	548.453	95.456	548.453	89.5653	548.453	95.2335	548.453	95.6345	548.453	95.5396
549.356	95.3273	549.356	92.7283	549.356	95.2393	549.356	95.21	549.356	89.2409	549.356	94.9825	549.356	95.388	549.356	95.2909
550.26	95.0739	550.26	92.4462	550.26	94.982	550.26	94.9577	550.26	88.9061	550.26	94.7255	550.26	95.1359	550.26	95.0365
551.163	94.8131	551.163	92.155	551.163	94.7172	551.163	94.698	551.163	88.5576	551.163	94.4604	551.163	94.8759	551.163	94.7741
552.067	94.5436	552.067	91.8532	552.067	94.4435	552.067	94.4298	552.067	88.1958	552.067	94.1878	552.067	94.6086	552.067	94.5042
552.97	94.2661	552.97	91.5414	552.97	94.1615	552.97	94.1536	552.97	87.8168	552.97	93.9049	552.97	94.3315	552.97	94.2244
553.874	93.9824	553.874	91.2214	553.874	93.873	553.874	93.8714	553.874	87.4274	553.874	93.6171	553.874	94.0497	553.874	93.9398
554.778	93.6851	554.778	90.8848	554.778	93.5706	554.778	93.5756	554.778	87.0141	554.778	93.3155	554.778	93.7547	554.778	93.6417
555.681	93.3798	555.681	90.5376	555.681	93.2598	555.681	93.2719	555.681	86.5838	555.681	93.0052	555.681	93.4513	555.681	93.335
556.585	93.0652	556.585	90.1784	556.585	92.9395	556.585	92.9591	556.585	86.1321	556.585	92.6838	556.585	93.1373	556.585	93.0175
557.488	92.7393	557.488	89.8045	557.488	92.6074	557.488	92.6351	557.488	85.6593	557.488	92.3522	557.488	92.8137	557.488	92.6902
558.392	92.4006	558.392	89.414	558.392	92.2622	558.392	92.2985	558.392	85.1615	558.392	92.0085	558.392	92.4785	558.392	92.351
559.295	92.0519	559.295	89.0098	559.295	91.9064	559.295	91.952	559.295	84.6359	559.295	91.6517	559.295	92.1309	559.295	91.9991
560.199	91.6855	560.199	88.5825	560.199	91.5322	560.199	91.588	560.199	84.0756	560.199	91.2784	560.199	91.7675	560.199	91.631
561.102	91.307	561.102	88.1385	561.102	91.1455	561.102	91.2121	561.102	83.4848	561.102	90.8925	561.102	91.3924	561.102	91.2508
562.006	90.909	562.006	87.6686	562.006	90.7386	562.006	90.8171	562.006	82.8476	562.006	90.4854	562.006	90.9971	562.006	90.8501
562.909	90.4986	562.909	87.1806	562.909	90.3186	562.909	90.4099	562.909	82.175	562.909	90.0657	562.909	90.59	562.909	90.4372
563.813	90.0687	563.813	86.6655	563.813	89.8781	563.813	89.9834	563.813	81.4491	563.813	89.6244	563.813	90.1626	563.813	90.0033
564.716	89.6208	564.716	86.1249	564.716	89.4189	564.716	89.5395	564.716	80.6744	564.716	89.1658	564.716	89.7191	564.716	89.5529
565.62	89.1462	565.62	85.5469	565.62	88.9317	565.62	89.0691	565.62	79.8255	565.62	88.6783	565.62	89.2484	565.62	89.0745
566.524	88.6486	566.524	84.9356	566.524	88.4204	566.524	88.5764	566.524	78.9136	566.524	88.1699	566.524	88.7583	566.524	88.576
567.427	88.1316	567.427	84.2956	567.427	87.8887	567.427	88.0648	567.427	77.9303	567.427	87.6369	567.427	88.2454	567.427	88.0539
568.331	87.5812	568.331	83.6082	568.331	87.322	568.331	87.5205	568.331	76.8601	568.331	87.0705	568.331	87.7014	568.331	87.4998
569.234	87.0024	569.234	82.8803	569.234	86.7254	569.234	86.9486	569.234	75.724	569.234	86.4753	569.234	87.1308	569.234	86.9181
570.138	86.3969	570.138	82.1144	570.138	86.1008	570.138	86.3509	570.138	74.5491	570.138	85.8486	570.138	86.5311	570.138	86.3063
571.041	85.7527	571.041	81.2992	571.041	85.4358	571.041	85.7156	571.041	73.4097	571.041	85.183	571.041	85.8954	571.041	85.6573
571.945	85.074	571.945	80.4479	571.945	84.7355	571.945	85.0469	571.945	72.4729	571.945	84.4827	571.945	85.2273	571.945	84.9751
572.848	84.3545	572.848	79.5611	572.848	83.9933	572.848	84.3389	572.848	71.9365	572.848	83.7401	572.848	84.5194	572.848	84.2521
573.752	83.6011	573.752	78.6703	573.752	83.2176	573.752	83.5982	573.752	71.9677	573.752	82.9641	573.752	83.7793	573.752	83.4966
574.656	82.8166	574.656	77.8261	574.656	82.4142	574.656	82.8277	574.656	72.5867	574.656	82.1557	574.656	83.0057	574.656	82.7086
575.559	82.0142	575.559	77.0996	575.559	81.6	575.559	82.04	575.559	73.5759	575.559	81.341	575.559	82.2196	575.559	81.9111
576.463	81.2057	576.463	76.5743	576.463	80.7929	576.463	81.2457	576.463	74.698	576.463	80.5213	576.463	81.4168	576.463	81.1026
577.366	80.4213	577.366	76.3444	577.366	80.0326	577.366	80.4728	577.366	75.8436	577.366	79.7588	577.366	80.6461	577.366	80.3378
578.27	79.728	578.27	76.4681	578.27	79.3973	578.27	79.7845	578.27	76.9317	578.27	79.1113	578.27	79.9518	578.27	79.6669
579.173	79.1951	579.173	76.9142	579.173	78.9635	579.173	79.2454	579.173	77.9532	579.173	78.6594	579.173	79.4008	579.173	79.1631
580.077	78.869	580.077	77.5803	580.077	78.7732	580.077	78.8986	580.077	78.9033	580.077	78.4622	580.077	79.0521	580.077	78.8859
580.98	78.8479	580.98	78.3923	580.98	78.9019	580.98	78.8427	580.98	79.7747	580.98	78.584	580.98	78.9928	580.98	78.9123
581.884	79.0907	581.884	79.2404	581.884	79.2801	581.884	79.0436	581.884	80.5766	581.884	78.9583	581.884	79.1892	581.884	79.1937
582.787	79.5889	582.787	80.1055	582.787	79.8799	582.787	79.5002	582.787	81.3192	582.787	79.5582	582.787	79.6449	582.787	79.7185
583.691	80.2411	583.691	80.9385	583.691	80.596	583.691	80.1175	583.691	82.006	583.691	80.278	583.691	80.2632	583.691	80.3852
584.595	80.9925	584.595	81.7393	584.595	81.3801	584.595	80.8426	584.595	82.6449	584.595	81.0624	584.595	80.9862	584.595	81.1372
585.498	81.7702	585.498	82.491	585.498	82.1697	585.498	81.6016	585.498	83.2446	585.498	81.8598	585.498	81.7503	585.498	81.9163
586.402	82.5521	586.402	83.1998	586.402	82.9496	586.402	82.3711	586.402	83.8039	586.402	82.6443	586.402	82.5224	586.402	82.6932
587.305	83.3025	587.305	83.8575	587.305	83.6909	587.305	83.1134	587.305	84.324	587.305	83.3888	587.305	83.2659	587.305	83.4359
588.209	84.0381	588.209	84.487	588.209	84.4126	588.209	83.8441	588.209	84.821	588.209	84.1131	588.209	83.9976	588.209	84.1628
589.112	84.7388	589.112	85.0804	589.112	85.0977	589.112	84.5421	589.112	85.2922	589.112	84.8013	589.112	84.6972	589.112	84.8557
590.016	85.3885	590.016	85.6289	590.016	85.7321	590.016	85.1904	590.016	85.7316	590.016	85.4395	590.016	85.3483	590.016	85.4996
590.919	86.0064	590.919	86.1486	590.919	86.3344	590.919	85.8079	590.919	86.1489	590.919	86.0438	590.919	85.9665	590.919	86.1102
591.823	86.5962	591.823	86.6456	591.823	86.9093	591.823	86.3979	591.823	86.5506	591.823	86.6212	591.823	86.5582	591.823	86.6942
592.726	87.1558	592.726	87.1183	592.726	87.4548	592.726	86.9582	592.726	86.9337	592.726	87.1665	592.726	87.1174	592.726	87.246
593.63	87.6732	593.63	87.5569	593.63	87.9594	593.63	87.4765	593.63	87.294	593.63	87.6751	593.63	87.639	593.63	87.7608
594.534	88.1711	594.534	87.9805	594.534	88.4451	594.534	87.9754	594.534	87.641	594.534	88.1602	594.534	88.1366	594.534	88.2517
595.437	88.6432	595.437	88.3837	595.437	88.9059	595.437	88.4485	595.437	87.9739	595.437	88.6216	595.437	88.6099	595.437	88.7189
596.341	89.0914	596.341	88.7683	596.341	89.3437	596.341	88.898	596.341	88.2942	596.341	89.0612	596.341	89.0606	596.341	89.1638
597.244	89.5129	597.244	89.1312	597.244	89.7556	597.244	89.3206	597.244	88.5982	597.244	89.4752	597.244	89.4849	597.244	89.5827
598.148	89.9197	598.148	89.4829	598.148	90.1534	598.148	89.7286	598.148	88.8941	598.148	89.8751	598.148	89.8945	598.148	89.9873
599.051	90.3079	599.051	89.82	599.051	90.5332	599.051	90.1179	599.051	89.1776	599.051	90.2549	599.051	90.2835	599.051	90.3715
599.955	90.6743	599.955	90.1393	599.955	90.892	599.955	90.4855	599.955	89.4476	599.955	90.614	599.955	90.651	599.955	90.7347
600.858	91.03	600.858	90.4505	600.858	91.2405	600.858	90.8423	600.858	89.7118	600.858	90.9627	600.858	91.0077	600.858	91.0874
601.762	91.3704	601.762	90.749	601.762	91.574	601.762	91.1837	601.762	89.9671	601.762	91.2976	601.762	91.3502	601.762	91.4259
602.665	91.6946	602.665	91.0346	602.665	91.8921	602.665	91.5089	602.665	90.2115	602.665	91.6158	602.665	91.6753	602.665	91.7475
603.569	92.0066	603.569	91.3102	603.569	92.1982	603.569	91.8219	603.569	90.4479	603.569	91.9221	603.569	91.9881	603.569	92.057
604.473	92.3091	604.473	91.5781	604.473	92.4951	604.473	92.1253	604.473	90.6798	604.473	92.2206	604.473	92.293	604.473	92.3586
605.376	92.5981	605.376	91.8349	605.376	92.779	605.376	92.4152	605.376	90.9008	605.376	92.5038	605.376	92.582	605.376	92.6447
606.28	92.8756	606.28	92.082	606.28	93.0516	606.28	92.6936	606.28	91.116	606.28	92.7778	606.28	92.8616	606.28	92.9215
607.183	93.144	607.183	92.3216	607.183	93.3154	607.183	92.9628	607.183	91.3244	607.183	93.0421	607.183	93.1311	607.183	93.1883
608.087	93.4049	608.087	92.5551	608.087	93.5719	608.087	93.2244	608.087	91.5273	608.087	93.2983	608.087	93.3922	608.087	93.4469
608.99	93.6559	608.99	92.7803	608.99	93.8188	608.99	93.4763	608.99	91.7241	608.99	93.5455	608.99	93.6441	608.99	93.6965
609.894	93.8965	609.894	92.9966	609.894	94.0555	609.894	93.7175	609.894	91.9132	609.894	93.7823	609.894	93.8854	609.894	93.9355
610.797	94.1314	610.797	93.2082	610.797	94.2867	610.797	93.9531	610.797	92.0998	610.797	94.0148	610.797	94.1221	610.797	94.1701
611.701	94.3608	611.701	93.4152	611.701	94.5126	611.701	94.1831	611.701	92.2814	611.701	94.2402	611.701	94.3516	611.701	94.3975
612.604	94.5794	612.604	93.6129	612.604	94.7279	612.604	94.4025	612.604	92.456	612.604	94.4564	612.604	94.5716	612.604	94.6156
613.508	94.7919	613.508	93.8053	613.508	94.9372	613.508	94.6155	613.508	92.6263	613.508	94.6665	613.508	94.7853	613.508	94.8275
614.412	94.9995	614.412	93.9936	614.412	95.1418	614.412	94.8237	614.412	92.7926	614.412	94.8709	614.412	94.9933	614.412	95.0336
615.315	95.1991	615.315	94.1749	615.315	95.3385	615.315	95.0239	615.315	92.9534	615.315	95.0681	615.315	95.1938	615.315	95.2325
616.219	95.3951	616.219	94.3533	616.219	95.5318	616.219	95.2204	616.219	93.1113	616.219	95.2612	616.219	95.3901	616.219	95.4272
617.122	95.5867	617.122	94.5279	617.122	95.7207	617.122	95.4126	617.122	93.2667	617.122	95.4506	617.122	95.5825	617.122	95.618
618.026	95.7704	618.026	94.6955	618.026	95.9019	618.026	95.5968	618.026	93.4154	618.026	95.6315	618.026	95.7663	618.026	95.8004
618.929	95.9488	618.929	94.8584	618.929	96.0778	618.929	95.7757	618.929	93.5614	618.929	95.8085	618.929	95.9462	618.929	95.9789
619.833	96.1239	619.833	95.0185	619.833	96.2506	619.833	95.9512	619.833	93.7039	619.833	95.981	619.833	96.1214	619.833	96.1528
620.736	96.2927	620.736	95.1731	620.736	96.4172	620.736	96.1205	620.736	93.8413	620.736	96.1471	620.736	96.2901	620.736	96.3201
621.64	96.4575	621.64	95.3241	621.64	96.5799	621.64	96.2857	621.64	93.9768	621.64	96.3106	621.64	96.4561	621.64	96.4848
622.543	96.619	622.543	95.4722	622.543	96.7392	622.543	96.4476	622.543	94.1094	622.543	96.47	622.543	96.6179	622.543	96.6455
623.447	96.7759	623.447	95.6163	623.447	96.8942	623.447	96.605	623.447	94.2388	623.447	96.6255	623.447	96.7758	623.447	96.8022
624.351	96.9277	624.351	95.7557	624.351	97.044	624.351	96.7572	624.351	94.3632	624.351	96.7749	624.351	96.9274	624.351	96.9527
625.254	97.0782	625.254	95.8942	625.254	97.1927	625.254	96.9081	625.254	94.4876	625.254	96.9237	625.254	97.0783	625.254	97.1025
626.158	97.2237	626.158	96.0281	626.158	97.3363	626.158	97.0539	626.158	94.6081	626.158	97.0677	626.158	97.2244	626.158	97.2476
627.061	97.3645	627.061	96.1578	627.061	97.4755	627.061	97.1951	627.061	94.7247	627.061	97.207	627.061	97.3658	627.061	97.3879
627.965	97.5029	627.965	96.2854	627.965	97.6122	627.965	97.3339	627.965	94.8393	627.965	97.3437	627.965	97.5044	627.965	97.5256
628.868	97.6386	628.868	96.4105	628.868	97.7463	628.868	97.4699	628.868	94.9518	628.868	97.4776	628.868	97.6403	628.868	97.6605
629.772	97.769	629.772	96.5308	629.772	97.8751	629.772	97.6006	629.772	95.0606	629.772	97.6072	629.772	97.7717	629.772	97.7909
630.675	97.8981	630.675	96.65	630.675	98.0027	630.675	97.73	630.675	95.1678	630.675	97.7347	630.675	97.9009	630.675	97.9193
631.579	98.0232	631.579	96.7655	631.579	98.1263	631.579	97.8555	631.579	95.272	631.579	97.8584	631.579	98.0264	631.579	98.0439
632.482	98.1454	632.482	96.8785	632.482	98.2471	632.482	97.978	632.482	95.3739	632.482	97.9794	632.482	98.1491	632.482	98.1658
633.386	98.2668	633.386	96.9908	633.386	98.3671	633.386	98.0997	633.386	95.4752	633.386	98.0994	633.386	98.2707	633.386	98.2866
634.29	98.3815	634.29	97.0968	634.29	98.4805	634.29	98.2147	634.29	95.5707	634.29	98.2129	634.29	98.3857	634.29	98.4008
635.193	98.497	635.193	97.2037	635.193	98.5946	635.193	98.3304	635.193	95.6675	635.193	98.3273	635.193	98.5018	635.193	98.5161
636.097	98.6089	636.097	97.3072	636.097	98.7052	636.097	98.4426	636.097	95.7607	636.097	98.4377	636.097	98.6136	636.097	98.6272
637	98.7177	637	97.408	637	98.8129	637	98.5518	637	95.8519	637	98.5456	637	98.723	637	98.7358
637.904	98.8238	637.904	97.5062	637.904	98.9177	637.904	98.6581	637.904	95.9409	637.904	98.6509	637.904	98.8297	637.904	98.8418
638.807	98.9289	638.807	97.6036	638.807	99.0216	638.807	98.7635	638.807	96.0289	638.807	98.7548	638.807	98.935	638.807	98.9465
639.711	99.0308	639.711	97.6979	639.711	99.1223	639.711	98.8656	639.711	96.1144	639.711	98.856	639.711	99.0375	639.711	99.0483
640.614	99.1306	640.614	97.7904	640.614	99.2211	640.614	98.9656	640.614	96.1973	640.614	98.9541	640.614	99.137	640.614	99.1471
641.518	99.2281	641.518	97.8807	641.518	99.3174	641.518	99.0634	641.518	96.2795	641.518	99.0512	641.518	99.2353	641.518	99.2448
642.422	99.3238	642.422	97.9695	642.422	99.4121	642.422	99.1594	642.422	96.3595	642.422	99.1456	642.422	99.3311	642.422	99.3399
643.325	99.4176	643.325	98.0564	643.325	99.5049	643.325	99.2534	643.325	96.4374	643.325	99.2378	643.325	99.4245	643.325	99.4327
644.229	99.5078	644.229	98.1399	644.229	99.594	644.229	99.3438	644.229	96.5133	644.229	99.3276	644.229	99.5155	644.229	99.5232
645.132	99.5975	645.132	98.2231	645.132	99.6828	645.132	99.4338	645.132	96.5885	645.132	99.4165	645.132	99.6056	645.132	99.6126
646.036	99.6847	646.036	98.3039	646.036	99.769	646.036	99.5212	646.036	96.6612	646.036	99.5025	646.036	99.6927	646.036	99.6992
646.939	99.7699	646.939	98.3828	646.939	99.8532	646.939	99.6065	646.939	96.7326	646.939	99.587	646.939	99.7783	646.939	99.7842
647.843	99.8537	647.843	98.4605	647.843	99.9361	647.843	99.6906	647.843	96.8024	647.843	99.6697	647.843	99.8621	647.843	99.8675
648.746	99.9352	648.746	98.536	648.746	100.017	648.746	99.7723	648.746	96.8706	648.746	99.7504	648.746	99.944	648.746	99.9488
649.65	100.015	649.65	98.61	649.65	100.096	649.65	99.8525	649.65	96.9378	649.65	99.83	649.65	100.025	649.65	100.029
650.553	100.092	650.553	98.6814	650.553	100.172	650.553	99.9298	650.553	97.002	650.553	99.9063	650.553	100.102	650.553	100.106
651.457	100.169	651.457	98.7524	651.457	100.248	651.457	100.007	651.457	97.0661	651.457	99.9823	651.457	100.179	651.457	100.182
652.361	100.244	652.361	98.8214	652.361	100.322	652.361	100.081	652.361	97.1283	652.361	100.056	652.361	100.254	652.361	100.257
653.264	100.317	653.264	98.889	653.264	100.394	653.264	100.155	653.264	97.1887	653.264	100.128	653.264	100.327	653.264	100.329
654.168	100.388	654.168	98.9553	654.168	100.465	654.168	100.227	654.168	97.2482	654.168	100.199	654.168	100.399	654.168	100.4
655.071	100.458	655.071	99.0197	655.071	100.534	655.071	100.297	655.071	97.3066	655.071	100.268	655.071	100.469	655.071	100.47
655.975	100.526	655.975	99.0829	655.975	100.601	655.975	100.365	655.975	97.3626	655.975	100.335	655.975	100.537	655.975	100.538
656.878	100.593	656.878	99.1443	656.878	100.667	656.878	100.432	656.878	97.418	656.878	100.402	656.878	100.604	656.878	100.604
657.782	100.658	657.782	99.2044	657.782	100.731	657.782	100.497	657.782	97.472	657.782	100.466	657.782	100.669	657.782	100.669
658.685	100.722	658.685	99.2631	658.685	100.794	658.685	100.561	658.685	97.5243	658.685	100.529	658.685	100.733	658.685	100.733
659.589	100.784	659.589	99.3206	659.589	100.856	659.589	100.623	659.589	97.5759	659.589	100.591	659.589	100.796	659.589	100.795
660.492	100.846	660.492	99.3773	660.492	100.917	660.492	100.685	660.492	97.6263	660.492	100.651	660.492	100.857	660.492	100.856
661.396	100.904	661.396	99.4312	661.396	100.975	661.396	100.744	661.396	97.6742	661.396	100.709	661.396	100.916	661.396	100.914
662.299	100.963	662.299	99.4849	662.299	101.032	662.299	100.802	662.299	97.7223	662.299	100.767	662.299	100.975	662.299	100.973
663.203	101.019	663.203	99.5365	663.203	101.088	663.203	100.859	663.203	97.7683	663.203	100.823	663.203	101.031	663.203	101.029
664.107	101.074	664.107	99.5876	664.107	101.143	664.107	100.915	664.107	97.8136	664.107	100.878	664.107	101.087	664.107	101.084
665.01	101.128	665.01	99.6371	665.01	101.196	665.01	100.969	665.01	97.8573	665.01	100.931	665.01	101.141	665.01	101.138
665.914	101.181	665.914	99.6849	665.914	101.247	665.914	101.021	665.914	97.8999	665.914	100.983	665.914	101.194	665.914	101.19
666.817	101.233	666.817	99.7326	666.817	101.299	666.817	101.073	666.817	97.9419	666.817	101.034	666.817	101.246	666.817	101.242
667.721	101.283	667.721	99.7785	667.721	101.348	667.721	101.124	667.721	97.982	667.721	101.083	667.721	101.296	667.721	101.291
668.624	101.331	668.624	99.8228	668.624	101.396	668.624	101.172	668.624	98.0214	668.624	101.132	668.624	101.345	668.624	101.34
669.528	101.379	669.528	99.8665	669.528	101.444	669.528	101.22	669.528	98.0597	669.528	101.179	669.528	101.393	669.528	101.388
670.431	101.426	670.431	99.9094	670.431	101.49	670.431	101.268	670.431	98.0974	670.431	101.225	670.431	101.44	670.431	101.434
671.335	101.471	671.335	99.9497	671.335	101.534	671.335	101.312	671.335	98.1326	671.335	101.269	671.335	101.485	671.335	101.479
672.239	101.514	672.239	99.9894	672.239	101.577	672.239	101.356	672.239	98.1672	672.239	101.312	672.239	101.529	672.239	101.522
673.142	101.558	673.142	100.029	673.142	101.62	673.142	101.399	673.142	98.2014	673.142	101.355	673.142	101.572	673.142	101.565
674.046	101.6	674.046	100.067	674.046	101.661	674.046	101.442	674.046	98.2349	674.046	101.397	674.046	101.615	674.046	101.608
674.949	101.641	674.949	100.104	674.949	101.702	674.949	101.483	674.949	98.2667	674.949	101.437	674.949	101.656	674.949	101.648
675.853	101.68	675.853	100.14	675.853	101.741	675.853	101.523	675.853	98.2973	675.853	101.476	675.853	101.695	675.853	101.687
676.756	101.719	676.756	100.174	676.756	101.778	676.756	101.561	676.756	98.3269	676.756	101.514	676.756	101.734	676.756	101.726
677.66	101.756	677.66	100.207	677.66	101.815	677.66	101.598	677.66	98.3556	677.66	101.551	677.66	101.771	677.66	101.763
678.563	101.792	678.563	100.24	678.563	101.851	678.563	101.635	678.563	98.3833	678.563	101.586	678.563	101.808	678.563	101.799
679.467	101.827	679.467	100.272	679.467	101.885	679.467	101.67	679.467	98.41	679.467	101.621	679.467	101.843	679.467	101.834
680.37	101.862	680.37	100.302	680.37	101.919	680.37	101.705	680.37	98.4359	680.37	101.655	680.37	101.878	680.37	101.868
681.274	101.894	681.274	100.331	681.274	101.951	681.274	101.738	681.274	98.4602	681.274	101.687	681.274	101.91	681.274	101.901
682.178	101.927	682.178	100.36	682.178	101.983	682.178	101.77	682.178	98.4843	682.178	101.719	682.178	101.943	682.178	101.933
683.081	101.958	683.081	100.388	683.081	102.014	683.081	101.802	683.081	98.5073	683.081	101.75	683.081	101.974	683.081	101.964
683.985	101.988	683.985	100.414	683.985	102.044	683.985	101.832	683.985	98.5293	683.985	101.779	683.985	102.005	683.985	101.994
684.888	102.017	684.888	100.439	684.888	102.071	684.888	101.86	684.888	98.5494	684.888	101.807	684.888	102.033	684.888	102.022
685.792	102.044	685.792	100.463	685.792	102.099	685.792	101.888	685.792	98.5695	685.792	101.835	685.792	102.061	685.792	102.05
686.695	102.072	686.695	100.487	686.695	102.126	686.695	101.916	686.695	98.5888	686.695	101.862	686.695	102.089	686.695	102.077
687.599	102.098	687.599	100.51	687.599	102.151	687.599	101.942	687.599	98.6066	687.599	101.887	687.599	102.115	687.599	102.103
688.502	102.123	688.502	100.531	688.502	102.175	688.502	101.967	688.502	98.6237	688.502	101.911	688.502	102.14	688.502	102.128
689.406	102.147	689.406	100.552	689.406	102.199	689.406	101.992	689.406	98.6403	689.406	101.935	689.406	102.165	689.406	102.152
690.309	102.171	690.309	100.572	690.309	102.222	690.309	102.015	690.309	98.6557	690.309	101.958	690.309	102.188	690.309	102.175
691.213	102.193	691.213	100.591	691.213	102.244	691.213	102.037	691.213	98.67	691.213	101.98	691.213	102.21	691.213	102.197
692.117	102.214	692.117	100.609	692.117	102.264	692.117	102.059	692.117	98.6833	692.117	102	692.117	102.231	692.117	102.218
693.02	102.234	693.02	100.625	693.02	102.284	693.02	102.079	693.02	98.6958	693.02	102.02	693.02	102.252	693.02	102.238
693.924	102.253	693.924	100.642	693.924	102.303	693.924	102.099	693.924	98.708	693.924	102.039	693.924	102.272	693.924	102.258
694.827	102.272	694.827	100.657	694.827	102.321	694.827	102.117	694.827	98.719	694.827	102.058	694.827	102.29	694.827	102.276
695.731	102.289	695.731	100.671	695.731	102.338	695.731	102.134	695.731	98.7283	695.731	102.074	695.731	102.308	695.731	102.293
696.634	102.306	696.634	100.684	696.634	102.354	696.634	102.151	696.634	98.7373	696.634	102.09	696.634	102.324	696.634	102.309
697.538	102.322	697.538	100.697	697.538	102.37	697.538	102.168	697.538	98.746	697.538	102.106	697.538	102.341	697.538	102.325
698.441	102.337	698.441	100.709	698.441	102.384	698.441	102.183	698.441	98.7531	698.441	102.12	698.441	102.356	698.441	102.34
699.345	102.351	699.345	100.72	699.345	102.398	699.345	102.197	699.345	98.76	699.345	102.134	699.345	102.37	699.345	102.354
700.248	102.364	700.248	100.729	700.248	102.41	700.248	102.21	700.248	98.7656	700.248	102.147	700.248	102.383	700.248	102.367
701.152	102.376	701.152	100.738	701.152	102.422	701.152	102.223	701.152	98.7704	701.152	102.158	701.152	102.396	701.152	102.379
702.056	102.387	702.056	100.746	702.056	102.432	702.056	102.234	702.056	98.774	702.056	102.169	702.056	102.407	702.056	102.39
702.959	102.398	702.959	100.754	702.959	102.443	702.959	102.245	702.959	98.7775	702.959	102.18	702.959	102.418	702.959	102.401
703.863	102.407	703.863	100.76	703.863	102.452	703.863	102.254	703.863	98.779	703.863	102.188	703.863	102.427	703.863	102.41
704.766	102.417	704.766	100.766	704.766	102.461	704.766	102.264	704.766	98.7811	704.766	102.197	704.766	102.437	704.766	102.419
705.67	102.424	705.67	100.77	705.67	102.468	705.67	102.271	705.67	98.7812	705.67	102.204	705.67	102.444	705.67	102.426
706.573	102.431	706.573	100.774	706.573	102.474	706.573	102.278	706.573	98.7804	706.573	102.21	706.573	102.451	706.573	102.433
707.477	102.437	707.477	100.777	707.477	102.48	707.477	102.284	707.477	98.7795	707.477	102.216	707.477	102.458	707.477	102.439
708.38	102.443	708.38	100.779	708.38	102.485	708.38	102.29	708.38	98.7775	708.38	102.221	708.38	102.463	708.38	102.444
709.284	102.447	709.284	100.78	709.284	102.489	709.284	102.295	709.284	98.7746	709.284	102.225	709.284	102.468	709.284	102.449
710.188	102.451	710.188	100.781	710.188	102.492	710.188	102.298	710.188	98.7712	710.188	102.229	710.188	102.472	710.188	102.452
711.091	102.454	711.091	100.781	711.091	102.495	711.091	102.302	711.091	98.7671	711.091	102.231	711.091	102.475	711.091	102.455
711.995	102.455	711.995	100.779	711.995	102.496	711.995	102.303	711.995	98.7611	711.995	102.232	711.995	102.477	711.995	102.457
712.898	102.456	712.898	100.777	712.898	102.496	712.898	102.304	712.898	98.7544	712.898	102.233	712.898	102.478	712.898	102.457
713.802	102.457	713.802	100.775	713.802	102.496	713.802	102.305	713.802	98.7478	713.802	102.233	713.802	102.478	713.802	102.458
714.705	102.457	714.705	100.771	714.705	102.495	714.705	102.305	714.705	98.7401	714.705	102.232	714.705	102.478	714.705	102.457
715.609	102.455	715.609	100.766	715.609	102.493	715.609	102.303	715.609	98.731	715.609	102.23	715.609	102.477	715.609	102.456
716.512	102.453	716.512	100.761	716.512	102.491	716.512	102.301	716.512	98.7216	716.512	102.227	716.512	102.475	716.512	102.453
717.416	102.45	717.416	100.755	717.416	102.487	717.416	102.299	717.416	98.7114	717.416	102.224	717.416	102.472	717.416	102.45
718.319	102.446	718.319	100.748	718.319	102.483	718.319	102.295	718.319	98.7001	718.319	102.22	718.319	102.468	718.319	102.446
719.223	102.441	719.223	100.739	719.223	102.477	719.223	102.29	719.223	98.6876	719.223	102.214	719.223	102.463	719.223	102.441
720.127	102.436	720.127	100.731	720.127	102.472	720.127	102.285	720.127	98.6749	720.127	102.208	720.127	102.458	720.127	102.436
721.03	102.43	721.03	100.722	721.03	102.465	721.03	102.279	721.03	98.6616	721.03	102.202	721.03	102.453	721.03	102.43
721.934	102.422	721.934	100.711	721.934	102.457	721.934	102.272	721.934	98.6467	721.934	102.194	721.934	102.445	721.934	102.422
722.837	102.414	722.837	100.7	722.837	102.449	722.837	102.264	722.837	98.6312	722.837	102.186	722.837	102.437	722.837	102.414
723.741	102.406	723.741	100.689	723.741	102.44	723.741	102.256	723.741	98.6156	723.741	102.177	723.741	102.429	723.741	102.406
724.644	102.396	724.644	100.676	724.644	102.43	724.644	102.246	724.644	98.5983	724.644	102.167	724.644	102.42	724.644	102.396
725.548	102.386	725.548	100.662	725.548	102.419	725.548	102.236	725.548	98.5801	725.548	102.156	725.548	102.409	725.548	102.385
726.451	102.375	726.451	100.648	726.451	102.408	726.451	102.225	726.451	98.5619	726.451	102.145	726.451	102.399	726.451	102.374
727.355	102.362	727.355	100.632	727.355	102.395	727.355	102.213	727.355	98.5419	727.355	102.132	727.355	102.387	727.355	102.362
728.258	102.35	728.258	100.617	728.258	102.382	728.258	102.201	728.258	98.5216	728.258	102.119	728.258	102.374	728.258	102.349
729.162	102.336	729.162	100.599	729.162	102.367	729.162	102.187	729.162	98.5	729.162	102.104	729.162	102.36	729.162	102.335
730.065	102.322	730.065	100.582	730.065	102.353	730.065	102.173	730.065	98.4784	730.065	102.09	730.065	102.346	730.065	102.321
730.969	102.307	730.969	100.564	730.969	102.337	730.969	102.158	730.969	98.4556	730.969	102.074	730.969	102.331	730.969	102.305
731.873	102.291	731.873	100.544	731.873	102.321	731.873	102.142	731.873	98.4322	731.873	102.058	731.873	102.316	731.873	102.29
732.776	102.273	732.776	100.523	732.776	102.303	732.776	102.125	732.776	98.4066	732.776	102.04	732.776	102.298	732.776	102.272
733.68	102.255	733.68	100.502	733.68	102.285	733.68	102.107	733.68	98.3812	733.68	102.022	733.68	102.281	733.68	102.254
734.583	102.237	734.583	100.481	734.583	102.266	734.583	102.089	734.583	98.355	734.583	102.003	734.583	102.263	734.583	102.235
735.487	102.217	735.487	100.458	735.487	102.246	735.487	102.07	735.487	98.3272	735.487	101.982	735.487	102.243	735.487	102.215
736.39	102.197	736.39	100.434	736.39	102.225	736.39	102.05	736.39	98.299	736.39	101.962	736.39	102.223	736.39	102.195
737.294	102.176	737.294	100.41	737.294	102.204	737.294	102.029	737.294	98.2704	737.294	101.941	737.294	102.202	737.294	102.174
738.197	102.155	738.197	100.385	738.197	102.181	738.197	102.007	738.197	98.2404	738.197	101.918	738.197	102.181	738.197	102.152
739.101	102.131	739.101	100.358	739.101	102.157	739.101	101.984	739.101	98.2091	739.101	101.894	739.101	102.158	739.101	102.129
740.005	102.108	740.005	100.332	740.005	102.134	740.005	101.961	740.005	98.1779	740.005	101.871	740.005	102.135	740.005	102.106
740.908	102.084	740.908	100.304	740.908	102.109	740.908	101.937	740.908	98.1454	740.908	101.846	740.908	102.111	740.908	102.081
741.812	102.058	741.812	100.275	741.812	102.083	741.812	101.912	741.812	98.1117	741.812	101.82	741.812	102.085	741.812	102.056
742.715	102.032	742.715	100.246	742.715	102.057	742.715	101.886	742.715	98.0777	742.715	101.794	742.715	102.06	742.715	102.03
743.619	102.005	743.619	100.215	743.619	102.029	743.619	101.859	743.619	98.0423	743.619	101.766	743.619	102.033	743.619	102.003
744.522	101.977	744.522	100.183	744.522	102.001	744.522	101.831	744.522	98.0057	744.522	101.738	744.522	102.005	744.522	101.974
745.426	101.949	745.426	100.151	745.426	101.972	745.426	101.803	745.426	97.9689	745.426	101.709	745.426	101.977	745.426	101.946
746.329	101.919	746.329	100.118	746.329	101.942	746.329	101.774	746.329	97.9306	746.329	101.679	746.329	101.947	746.329	101.916
747.233	101.889	747.233	100.084	747.233	101.911	747.233	101.743	747.233	97.8916	747.233	101.648	747.233	101.917	747.233	101.885
748.136	101.858	748.136	100.05	748.136	101.879	748.136	101.713	748.136	97.852	748.136	101.616	748.136	101.886	748.136	101.854
749.04	101.826	749.04	100.014	749.04	101.847	749.04	101.681	749.04	97.8112	749.04	101.584	749.04	101.855	749.04	101.822
749.944	101.793	749.944	99.9777	749.944	101.813	749.944	101.648	749.944	97.7698	749.944	101.551	749.944	101.822	749.944	101.789
750.847	101.759	750.847	99.9402	750.847	101.779	750.847	101.615	750.847	97.7268	750.847	101.516	750.847	101.788	750.847	101.755
751.751	101.725	751.751	99.9021	751.751	101.744	751.751	101.581	751.751	97.6834	751.751	101.481	751.751	101.754	751.751	101.721
752.654	101.689	752.654	99.8624	752.654	101.708	752.654	101.545	752.654	97.6387	752.654	101.445	752.654	101.719	752.654	101.685
753.558	101.653	753.558	99.822	753.558	101.671	753.558	101.509	753.558	97.5927	753.558	101.408	753.558	101.682	753.558	101.648
754.461	101.615	754.461	99.7806	754.461	101.633	754.461	101.471	754.461	97.5459	754.461	101.37	754.461	101.645	754.461	101.611
755.365	101.577	755.365	99.7386	755.365	101.594	755.365	101.433	755.365	97.4985	755.365	101.331	755.365	101.607	755.365	101.572
756.268	101.537	756.268	99.6951	756.268	101.554	756.268	101.394	756.268	97.4496	756.268	101.291	756.268	101.568	756.268	101.533
757.172	101.498	757.172	99.6516	757.172	101.514	757.172	101.355	757.172	97.4002	757.172	101.251	757.172	101.528	757.172	101.493
758.075	101.456	758.075	99.6063	758.075	101.472	758.075	101.314	758.075	97.3494	758.075	101.209	758.075	101.487	758.075	101.452
758.979	101.414	758.979	99.5603	758.979	101.429	758.979	101.272	758.979	97.2977	758.979	101.166	758.979	101.446	758.979	101.41
759.883	101.371	759.883	99.5127	759.883	101.385	759.883	101.228	759.883	97.2443	759.883	101.122	759.883	101.402	759.883	101.366
760.786	101.328	760.786	99.4654	760.786	101.342	760.786	101.186	760.786	97.191	760.786	101.078	760.786	101.359	760.786	101.322
761.69	101.283	761.69	99.4163	761.69	101.296	761.69	101.141	761.69	97.1361	761.69	101.033	761.69	101.315	761.69	101.277
762.593	101.237	762.593	99.3667	762.593	101.25	762.593	101.096	762.593	97.0801	762.593	100.987	762.593	101.269	762.593	101.232
763.497	101.19	763.497	99.3152	763.497	101.202	763.497	101.049	763.497	97.023	763.497	100.939	763.497	101.223	763.497	101.185
764.4	101.143	764.4	99.2637	764.4	101.154	764.4	101.002	764.4	96.965	764.4	100.891	764.4	101.176	764.4	101.137
765.304	101.095	765.304	99.211	765.304	101.105	765.304	100.954	765.304	96.9063	765.304	100.842	765.304	101.128	765.304	101.089
766.207	101.045	766.207	99.1568	766.207	101.055	766.207	100.904	766.207	96.8456	766.207	100.792	766.207	101.078	766.207	101.039
767.111	100.994	767.111	99.1014	767.111	101.004	767.111	100.853	767.111	96.7837	767.111	100.74	767.111	101.027	767.111	100.988
768.014	100.942	768.014	99.045	768.014	100.951	768.014	100.802	768.014	96.7207	768.014	100.688	768.014	100.976	768.014	100.936
768.918	100.889	768.918	98.9878	768.918	100.898	768.918	100.749	768.918	96.6572	768.918	100.635	768.918	100.924	768.918	100.883
769.822	100.836	769.822	98.9292	769.822	100.843	769.822	100.696	769.822	96.5917	769.822	100.58	769.822	100.87	769.822	100.829
770.725	100.781	770.725	98.8696	770.725	100.788	770.725	100.641	770.725	96.5254	770.725	100.525	770.725	100.815	770.725	100.774
771.629	100.726	771.629	98.8098	771.629	100.732	771.629	100.586	771.629	96.4584	771.629	100.469	771.629	100.76	771.629	100.718
772.532	100.669	772.532	98.748	772.532	100.674	772.532	100.53	772.532	96.3895	772.532	100.411	772.532	100.704	772.532	100.661
773.436	100.611	773.436	98.6851	773.436	100.616	773.436	100.472	773.436	96.3194	773.436	100.352	773.436	100.646	773.436	100.603
774.339	100.552	774.339	98.622	774.339	100.557	774.339	100.414	774.339	96.2491	774.339	100.293	774.339	100.588	774.339	100.545
775.243	100.492	775.243	98.5562	775.243	100.495	775.243	100.354	775.243	96.1761	775.243	100.232	775.243	100.528	775.243	100.484
776.146	100.43	776.146	98.4899	776.146	100.433	776.146	100.293	776.146	96.1022	776.146	100.17	776.146	100.467	776.146	100.423
777.05	100.369	777.05	98.4228	777.05	100.371	777.05	100.231	777.05	96.0277	777.05	100.108	777.05	100.405	777.05	100.361
777.953	100.305	777.953	98.3542	777.953	100.307	777.953	100.168	777.953	95.9511	777.953	100.043	777.953	100.342	777.953	100.297
778.857	100.24	778.857	98.2835	778.857	100.241	778.857	100.103	778.857	95.8727	778.857	99.9775	778.857	100.277	778.857	100.232
779.761	100.174	779.761	98.2124	779.761	100.174	779.761	100.038	779.761	95.7935	779.761	99.911	779.761	100.212	779.761	100.166
780.664	100.108	780.664	98.1403	780.664	100.107	780.664	99.9714	780.664	95.7129	780.664	99.8433	780.664	100.145	780.664	100.099
781.568	100.039	781.568	98.066	781.568	100.037	781.568	99.903	781.568	95.6305	781.568	99.7741	781.568	100.077	781.568	100.03
782.471	99.9699	782.471	97.9913	782.471	99.9676	782.471	99.8343	782.471	95.5471	782.471	99.7041	782.471	100.009	782.471	99.9609
783.375	99.8993	783.375	97.9149	783.375	99.8963	783.375	99.7641	783.375	95.4622	783.375	99.6328	783.375	99.9384	783.375	99.8903
784.278	99.8275	784.278	97.8372	784.278	99.8236	784.278	99.6926	784.278	95.3757	784.278	99.5603	784.278	99.8671	784.278	99.8184
785.182	99.7547	785.182	97.7584	785.182	99.75	785.182	99.6202	785.182	95.2878	785.182	99.4865	785.182	99.7946	785.182	99.7453
786.085	99.6808	786.085	97.6784	786.085	99.6753	786.085	99.5466	786.085	95.1984	786.085	99.4114	786.085	99.7207	786.085	99.6709
786.989	99.6046	786.989	97.5959	786.989	99.5982	786.989	99.4708	786.989	95.1068	786.989	99.3347	786.989	99.6453	786.989	99.5949
787.892	99.5279	787.892	97.5129	787.892	99.5206	787.892	99.3945	787.892	95.0144	787.892	99.2572	787.892	99.569	787.892	99.5181
788.796	99.4501	788.796	97.4287	788.796	99.442	788.796	99.317	788.796	94.92	788.796	99.1781	788.796	99.4913	788.796	99.4398
789.7	99.3707	789.7	97.3427	789.7	99.3617	789.7	99.238	789.7	94.824	789.7	99.0978	789.7	99.4123	789.7	99.3602
790.603	99.2891	790.603	97.2544	790.603	99.2791	790.603	99.1568	790.603	94.7258	790.603	99.0156	790.603	99.3315	790.603	99.2788
791.507	99.2065	791.507	97.1649	791.507	99.1956	791.507	99.0746	791.507	94.6254	791.507	98.9316	791.507	99.2488	791.507	99.1955
792.41	99.1231	792.41	97.0746	792.41	99.1113	792.41	98.9917	792.41	94.5249	792.41	98.8477	792.41	99.1663	792.41	99.1124
793.314	99.0377	793.314	96.9821	793.314	99.0249	793.314	98.9066	793.314	94.4214	793.314	98.7613	793.314	99.0814	793.314	99.0268
794.217	98.9511	794.217	96.8882	794.217	98.9373	794.217	98.8205	794.217	94.316	794.217	98.6733	794.217	98.9949	794.217	98.9396
795.121	98.8627	795.121	96.7924	795.121	98.848	795.121	98.7325	795.121	94.2087	795.121	98.5839	795.121	98.9069	795.121	98.851
796.024	98.7732	796.024	96.6954	796.024	98.7575	796.024	98.6435	796.024	94.1	796.024	98.4934	796.024	98.8179	796.024	98.7613
796.928	98.682	796.928	96.5964	796.928	98.6652	796.928	98.5527	796.928	93.9894	796.928	98.4014	796.928	98.7275	796.928	98.6702
797.831	98.5886	797.831	96.4951	797.831	98.5707	797.831	98.4598	797.831	93.8757	797.831	98.3069	797.831	98.6346	797.831	98.5766
798.735	98.4949	798.735	96.3933	798.735	98.4759	798.735	98.3666	798.735	93.761	798.735	98.2117	798.735	98.5411	798.735	98.4823
799.639	98.3995	799.639	96.2896	799.639	98.3794	799.639	98.2716	799.639	93.6445	799.639	98.1151	799.639	98.4461	799.639	98.3866
800.542	98.301	800.542	96.1827	800.542	98.2798	800.542	98.1736	800.542	93.5243	800.542	98.0157	800.542	98.3484	800.542	98.2882
801.446	98.2022	801.446	96.0752	801.446	98.1798	801.446	98.0753	801.446	93.4032	801.446	97.9157	801.446	98.2502	801.446	98.1891
802.349	98.1008	802.349	95.9649	802.349	98.0772	802.349	97.9744	802.349	93.2789	802.349	97.813	802.349	98.1493	802.349	98.0875
803.253	97.9978	803.253	95.8528	803.253	97.9729	803.253	97.8719	803.253	93.152	803.253	97.7084	803.253	98.0466	803.253	97.9839
804.156	97.8931	804.156	95.7388	804.156	97.8671	804.156	97.7678	804.156	93.023	804.156	97.6025	804.156	97.9425	804.156	97.879
805.06	97.7862	805.06	95.6223	805.06	97.7589	805.06	97.6615	805.06	92.8916	805.06	97.4946	805.06	97.8365	805.06	97.7721
805.963	97.6787	805.963	95.5051	805.963	97.6501	805.963	97.5545	805.963	92.7582	805.963	97.3852	805.963	97.7291	805.963	97.6639
806.867	97.5671	806.867	95.3833	806.867	97.5371	806.867	97.4435	806.867	92.6205	806.867	97.2726	806.867	97.6185	806.867	97.5524
807.771	97.4549	807.771	95.2609	807.771	97.4236	807.771	97.332	807.771	92.4813	807.771	97.159	807.771	97.507	807.771	97.4399
808.674	97.3411	808.674	95.1365	808.674	97.3084	808.674	97.2188	808.674	92.3398	808.674	97.0437	808.674	97.3938	808.674	97.3258
809.578	97.2248	809.578	95.0092	809.578	97.1906	809.578	97.103	809.578	92.195	809.578	96.9261	809.578	97.2784	809.578	97.2095
810.481	97.1059	810.481	94.8791	810.481	97.0702	810.481	96.9848	810.481	92.0458	810.481	96.8051	810.481	97.1597	810.481	97.0897
811.385	96.9856	811.385	94.7473	811.385	96.9484	811.385	96.8652	811.385	91.8952	811.385	96.6833	811.385	97.0402	811.385	96.9692
812.288	96.8626	812.288	94.6124	812.288	96.8238	812.288	96.7429	812.288	91.7406	812.288	96.5587	812.288	96.918	812.288	96.8459
813.192	96.7377	813.192	94.4753	813.192	96.6973	813.192	96.6187	813.192	91.5832	813.192	96.4321	813.192	96.7938	813.192	96.7207
814.095	96.6101	814.095	94.3351	814.095	96.568	814.095	96.4918	814.095	91.4222	814.095	96.303	814.095	96.6672	814.095	96.593
814.999	96.4806	814.999	94.1927	814.999	96.4368	814.999	96.3631	814.999	91.2579	814.999	96.1717	814.999	96.5385	814.999	96.4631
815.902	96.3478	815.902	94.0464	815.902	96.3023	815.902	96.2311	815.902	91.0894	815.902	96.0373	815.902	96.4068	815.902	96.3302
816.806	96.2131	816.806	93.8978	816.806	96.1657	816.806	96.0971	816.806	90.917	816.806	95.9005	816.806	96.2727	816.806	96.1949
817.71	96.0756	817.71	93.746	817.71	96.0263	817.71	95.9605	817.71	90.7408	817.71	95.761	817.71	96.1361	817.71	96.057
818.613	95.9354	818.613	93.5911	818.613	95.8842	818.613	95.8211	818.613	90.5605	818.613	95.6187	818.613	95.9967	818.613	95.9164
819.517	95.7932	819.517	93.4337	819.517	95.74	819.517	95.6798	819.517	90.3762	819.517	95.4739	819.517	95.8549	819.517	95.7733
820.42	95.6475	820.42	93.2721	820.42	95.5922	820.42	95.535	820.42	90.1876	820.42	95.3264	820.42	95.7105	820.42	95.6275
821.324	95.4984	821.324	93.1067	821.324	95.4411	821.324	95.3869	821.324	89.9937	821.324	95.1754	821.324	95.5628	821.324	95.4783
822.227	95.3469	822.227	92.9382	822.227	95.2873	822.227	95.2363	822.227	89.7949	822.227	95.021	822.227	95.4117	822.227	95.3257
823.131	95.1939	823.131	92.7678	823.131	95.132	823.131	95.0843	823.131	89.5937	823.131	94.8657	823.131	95.2599	823.131	95.1724
824.034	95.0362	824.034	92.5919	824.034	94.972	824.034	94.9277	824.034	89.3854	824.034	94.7057	824.034	95.1034	824.034	95.0143
824.938	94.8758	824.938	92.4127	824.938	94.8092	824.938	94.7684	824.938	89.1725	824.938	94.5428	824.938	94.9443	824.938	94.8535
825.841	94.712	825.841	92.2292	825.841	94.6428	825.841	94.6056	825.841	88.9531	825.841	94.3762	825.841	94.7815	825.841	94.689
826.745	94.5439	826.745	92.0406	826.745	94.472	826.745	94.4387	826.745	88.7277	826.745	94.2057	826.745	94.615	826.745	94.5208
827.649	94.3719	827.649	91.8473	827.649	94.2973	827.649	94.2679	827.649	88.495	827.649	94.0307	827.649	94.4442	827.649	94.3482
828.552	94.1974	828.552	91.6508	828.552	94.12	828.552	94.0946	828.552	88.257	828.552	93.8529	828.552	94.2707	828.552	94.1728
829.456	94.0182	829.456	91.4484	829.456	93.9378	829.456	93.9168	829.456	88.0116	829.456	93.6709	829.456	94.0932	829.456	93.9933
830.359	93.8357	830.359	91.2419	830.359	93.7523	830.359	93.7356	830.359	87.7589	830.359	93.4848	830.359	93.9117	830.359	93.8098
831.263	93.649	831.263	91.0302	831.263	93.5624	831.263	93.5503	831.263	87.4993	831.263	93.2949	831.263	93.7267	831.263	93.6227
832.166	93.457	832.166	90.8119	832.166	93.3671	832.166	93.3599	832.166	87.2302	832.166	93.0998	832.166	93.5366	832.166	93.4303
833.07	93.2613	833.07	90.5886	833.07	93.1679	833.07	93.1657	833.07	86.9527	833.07	92.9002	833.07	93.3423	833.07	93.2337
833.973	93.0604	833.973	90.3589	833.973	92.9634	833.973	92.9664	833.973	86.6659	833.973	92.6955	833.973	93.1432	833.973	93.0322
834.877	92.8561	834.877	90.1246	834.877	92.7553	834.877	92.7638	834.877	86.3712	834.877	92.4871	834.877	92.9406	834.877	92.827
835.78	92.6486	835.78	89.8859	835.78	92.5439	835.78	92.558	835.78	86.0678	835.78	92.2749	835.78	92.7343	835.78	92.6181
836.684	92.4314	836.684	89.6352	836.684	92.3225	836.684	92.3427	836.684	85.7488	836.684	92.054	836.684	92.5197	836.684	92.4008
837.588	92.213	837.588	89.3823	837.588	92.0999	837.588	92.1262	837.588	85.4233	837.588	91.8309	837.588	92.3032	837.588	92.1814
838.491	91.9871	838.491	89.1197	838.491	91.8693	838.491	91.9023	838.491	85.0833	838.491	91.6007	838.491	92.0799	838.491	91.955
839.395	91.7559	839.395	88.8501	839.395	91.6335	839.395	91.6733	839.395	84.7293	839.395	91.364	839.395	91.8505	839.395	91.7225
840.298	91.5184	840.298	88.5719	840.298	91.3909	840.298	91.438	840.298	84.3601	840.298	91.1206	840.298	91.6148	840.298	91.4834
841.202	91.2724	841.202	88.2826	841.202	91.1397	841.202	91.1944	841.202	83.9749	841.202	90.8701	841.202	91.3724	841.202	91.2376
842.105	91.0233	842.105	87.9883	842.105	90.8851	842.105	90.9477	842.105	83.5764	842.105	90.6148	842.105	91.1255	842.105	90.987
843.009	90.7665	843.009	87.6838	843.009	90.6225	843.009	90.6935	843.009	83.1588	843.009	90.3514	843.009	90.871	843.009	90.7286
843.912	90.5021	843.912	87.3687	843.912	90.352	843.912	90.432	843.912	82.7228	843.912	90.0812	843.912	90.6102	843.912	90.4638
844.816	90.2301	844.816	87.043	844.816	90.0736	844.816	90.1629	844.816	82.2635	844.816	89.8018	844.816	90.3407	844.816	90.19
845.719	89.9508	845.719	86.7068	845.719	89.7875	845.719	89.8866	845.719	81.7827	845.719	89.5149	845.719	90.0642	845.719	89.909
846.623	89.6641	846.623	86.36	846.623	89.4936	846.623	89.6031	846.623	81.2803	846.623	89.2211	846.623	89.7814	846.623	89.6214
847.527	89.3686	847.527	86.0008	847.527	89.1906	847.527	89.3111	847.527	80.7502	847.527	88.9176	847.527	89.4895	847.527	89.3245
848.43	89.0658	848.43	85.6307	848.43	88.8799	848.43	89.0119	848.43	80.1945	848.43	88.6065	848.43	89.1907	848.43	89.0204
849.334	88.7528	849.334	85.246	849.334	88.5586	849.334	88.7028	849.334	79.6055	849.334	88.2844	849.334	88.8815	849.334	88.7056
850.237	88.4298	850.237	84.847	850.237	88.2267	850.237	88.3838	850.237	78.9855	850.237	87.9532	850.237	88.564	850.237	88.3822
851.141	88.0983	851.141	84.4355	851.141	87.886	851.141	88.0567	851.141	78.3296	851.141	87.6111	851.141	88.2364	851.141	88.0485
852.044	87.7581	852.044	84.0113	852.044	87.5361	852.044	87.721	852.044	77.6406	852.044	87.2595	852.044	87.8999	852.044	87.7055
852.948	87.403	852.948	83.5665	852.948	87.1707	852.948	87.3708	852.948	76.9121	852.948	86.8948	852.948	87.5513	852.948	87.35
853.851	87.0423	853.851	83.1137	853.851	86.7995	853.851	87.0151	853.851	76.1574	853.851	86.5214	853.851	87.1947	853.851	86.9863
854.755	86.672	854.755	82.6483	854.755	86.4181	854.755	86.6501	854.755	75.3855	854.755	86.1391	854.755	86.8297	854.755	86.6139
855.658	86.2886	855.658	82.1668	855.658	86.0233	855.658	86.2722	855.658	74.6019	855.658	85.7435	855.658	86.4524	855.658	86.2288
856.562	85.8979	856.562	81.6787	856.562	85.6212	856.562	85.8873	856.562	73.8504	856.562	85.3403	856.562	86.0676	856.562	85.8363
857.466	85.4993	857.466	81.1855	857.466	85.2111	857.466	85.4946	857.466	73.1701	857.466	84.929	857.466	85.675	857.466	85.4359
858.369	85.0895	858.369	80.6861	858.369	84.79	858.369	85.0909	858.369	72.6153	858.369	84.5066	858.369	85.2715	858.369	85.0244
859.273	84.6748	859.273	80.1931	859.273	84.3644	859.273	84.6822	859.273	72.257	859.273	84.0798	859.273	84.8628	859.273	84.6081
860.176	84.2579	860.176	79.7186	860.176	83.9379	860.176	84.2709	860.176	72.1679	860.176	83.6526	860.176	84.4523	860.176	84.1906
861.08	83.8383	861.08	79.2672	861.08	83.5102	861.08	83.8567	861.08	72.335	861.08	83.223	861.08	84.0375	861.08	83.7696
861.983	83.4205	861.983	78.8581	861.983	83.0871	861.983	83.4436	861.983	72.7568	861.983	82.7978	861.983	83.6236	861.983	83.3511
862.887	83.0157	862.887	78.5125	862.887	82.6805	862.887	83.0422	862.887	73.3461	862.887	82.3908	862.887	83.2227	862.887	82.9477
863.79	82.6207	863.79	78.2385	863.79	82.2885	863.79	82.6491	863.79	74.0472	863.79	81.9973	863.79	82.829	863.79	82.5541
864.694	82.2488	864.694	78.0591	864.694	81.9257	864.694	82.2769	864.694	74.7973	864.694	81.6333	864.694	82.4561	864.694	82.1849
865.597	81.9156	865.597	77.9902	865.597	81.6089	865.597	81.9405	865.597	75.5626	865.597	81.3174	865.597	82.1202	865.597	81.8574
866.501	81.6201	866.501	78.0261	866.501	81.3382	866.501	81.6386	866.501	76.3132	866.501	81.046	866.501	81.817	866.501	81.5676
867.405	81.3814	867.405	78.1727	867.405	81.1332	867.405	81.3897	867.405	77.0436	867.405	80.8413	867.405	81.5668	867.405	81.3367
868.308	81.2027	868.308	78.4103	868.308	80.9964	868.308	81.1971	868.308	77.7403	868.308	80.7058	868.308	81.3731	868.308	81.1678
869.212	81.0951	869.212	78.7288	869.212	80.9377	869.212	81.0719	869.212	78.4026	869.212	80.6493	869.212	81.2471	869.212	81.0716
870.115	81.0709	870.115	79.1123	870.115	80.9664	870.115	81.0273	870.115	79.0283	870.115	80.6795	870.115	81.2	870.115	81.058
871.019	81.1217	871.019	79.5419	871.019	81.0724	871.019	81.0556	871.019	79.6242	871.019	80.7885	871.019	81.2275	871.019	81.121
871.922	81.2443	871.922	79.992	871.922	81.2477	871.922	81.1555	871.922	80.1799	871.922	80.9663	871.922	81.3254	871.922	81.2542
872.826	81.4379	872.826	80.4655	872.826	81.4909	872.826	81.3266	872.826	80.7124	872.826	81.2115	872.826	81.4943	872.826	81.4572
873.729	81.6881	873.729	80.9449	873.729	81.7853	873.729	81.5557	873.729	81.2177	873.729	81.5087	873.729	81.7226	873.729	81.7166
874.633	81.9875	874.633	81.4219	874.633	82.1219	874.633	81.8365	874.633	81.6951	874.633	81.8476	874.633	82.002	874.633	82.0229
875.537	82.3277	875.537	81.8969	875.537	82.4926	875.537	82.1605	875.537	82.1504	875.537	82.2203	875.537	82.3251	875.537	82.3687
876.44	82.6909	876.44	82.3585	876.44	82.88	876.44	82.5102	876.44	82.5835	876.44	82.6114	876.44	82.6757	876.44	82.7379
877.344	83.0762	877.344	82.812	877.344	83.284	877.344	82.8844	877.344	82.999	877.344	83.0181	877.344	83.0505	877.344	83.1274
878.247	83.4726	878.247	83.2533	878.247	83.6945	878.247	83.2719	878.247	83.3948	878.247	83.4286	878.247	83.4364	878.247	83.5246
879.151	83.8702	879.151	83.6753	879.151	84.1017	879.151	83.6627	879.151	83.7696	879.151	83.8374	879.151	83.8273	879.151	83.9238
880.054	84.2712	880.054	84.0864	880.054	84.5093	880.054	84.0584	880.054	84.1323	880.054	84.2465	880.054	84.2234	880.054	84.326
880.958	84.6697	880.958	84.4834	880.958	84.9117	880.958	84.453	880.958	84.4784	880.958	84.6494	880.958	84.6177	880.958	84.7243
881.861	85.0636	881.861	84.8671	881.861	85.3075	881.861	84.8442	881.861	84.8114	881.861	85.0458	881.861	85.0089	881.861	85.1179
882.765	85.451	882.765	85.2378	882.765	85.6951	882.765	85.2298	882.765	85.1315	882.765	85.4333	882.765	85.3938	882.765	85.5039
883.668	85.8312	883.668	85.5969	883.668	86.0744	883.668	85.6089	883.668	85.4419	883.668	85.8136	883.668	85.7736	883.668	85.884
884.572	86.1967	884.572	85.9386	884.572	86.4382	884.572	85.9738	884.572	85.7364	884.572	86.1782	884.572	86.1392	884.572	86.2491
885.475	86.5561	885.475	86.2715	885.475	86.7951	885.475	86.3331	885.475	86.0228	885.475	86.5352	885.475	86.4984	885.475	86.6072
886.379	86.9023	886.379	86.59	886.379	87.1384	886.379	86.6796	886.379	86.2973	886.379	86.8793	886.379	86.8457	886.379	86.9531
887.283	87.2411	887.283	86.8997	887.283	87.4738	887.283	87.0189	887.283	86.5635	887.283	87.2148	887.283	87.1851	887.283	87.2907
888.186	87.5696	888.186	87.199	888.186	87.7987	888.186	87.3481	888.186	86.8206	888.186	87.5393	888.186	87.5139	888.186	87.6175
889.09	87.8877	889.09	87.4881	889.09	88.1131	889.09	87.6671	889.09	87.0696	889.09	87.854	889.09	87.8332	889.09	87.9346
889.993	88.198	889.993	87.7693	889.993	88.4196	889.993	87.9784	889.993	87.3117	889.993	88.1603	889.993	88.1444	889.993	88.2436
890.897	88.4964	890.897	88.039	890.897	88.7141	890.897	88.2779	890.897	87.5436	890.897	88.4544	890.897	88.4435	890.897	88.5403
891.8	88.7875	891.8	88.302	891.8	89.0014	891.8	88.5701	891.8	87.7712	891.8	88.7423	891.8	88.7365	891.8	88.8309
892.704	89.0701	892.704	88.5572	892.704	89.2802	892.704	88.8539	892.704	87.9913	892.704	89.0205	892.704	89.0199	892.704	89.1119
893.607	89.3415	893.607	88.8019	893.607	89.5478	893.607	89.1265	893.607	88.2036	893.607	89.2888	893.607	89.2933	893.607	89.383
894.511	89.6085	894.511	89.0427	894.511	89.8111	894.511	89.3948	894.511	88.4119	894.511	89.5518	894.511	89.5614	894.511	89.6487
895.414	89.8645	895.414	89.2735	895.414	90.0636	895.414	89.652	895.414	88.6124	895.414	89.8046	895.414	89.8191	895.414	89.9041
896.318	90.1147	896.318	89.4992	896.318	90.3102	896.318	89.9033	896.318	88.8085	896.318	90.0512	896.318	90.0706	896.318	90.1534
897.222	90.3557	897.222	89.7165	897.222	90.5478	897.222	90.1456	897.222	88.9968	897.222	90.2883	897.222	90.3125	897.222	90.393
898.125	90.5911	898.125	89.929	898.125	90.7799	898.125	90.3821	898.125	89.1819	898.125	90.5203	898.125	90.5492	898.125	90.6276
899.029	90.8208	899.029	90.1362	899.029	91.0063	899.029	90.613	899.029	89.3629	899.029	90.7471	899.029	90.7806	899.029	90.8569
899.932	91.0422	899.932	90.3361	899.932	91.2245	899.932	90.8355	899.932	89.5379	899.932	90.9659	899.932	91.0038	899.932	91.078
900.836	91.2584	900.836	90.5315	900.836	91.4377	900.836	91.0528	900.836	89.7081	900.836	91.1784	900.836	91.2206	900.836	91.2929
901.739	91.4702	901.739	90.7231	901.739	91.6465	901.739	91.2657	901.739	89.8753	901.739	91.3868	901.739	91.4333	901.739	91.5036
902.643	91.6736	902.643	90.9071	902.643	91.8472	902.643	91.4703	902.643	90.037	902.643	91.5879	902.643	91.6385	902.643	91.7069
903.546	91.8728	903.546	91.0875	903.546	92.0436	903.546	91.6706	903.546	90.1947	903.546	91.7838	903.546	91.8384	903.546	91.9049
904.45	92.0676	904.45	91.2639	904.45	92.2357	904.45	91.8663	904.45	90.3498	904.45	91.976	904.45	92.0345	904.45	92.0993
905.354	92.2573	905.354	91.4359	905.354	92.4228	905.354	92.0571	905.354	90.501	905.354	92.1632	905.354	92.2254	905.354	92.2885
906.257	92.4412	906.257	91.6027	906.257	92.6042	906.257	92.242	906.257	90.6475	906.257	92.3444	906.257	92.4103	906.257	92.4717
907.161	92.6215	907.161	91.7664	907.161	92.782	907.161	92.4232	907.161	90.7917	907.161	92.5222	907.161	92.5916	907.161	92.6513
908.064	92.7975	908.064	91.9262	908.064	92.9556	908.064	92.6001	908.064	90.9326	908.064	92.6957	908.064	92.7686	908.064	92.8268
908.968	92.967	908.968	92.0802	908.968	93.1228	908.968	92.7706	908.968	91.0682	908.968	92.8629	908.968	92.9391	908.968	92.9957
909.871	93.1337	909.871	92.2318	909.871	93.2873	909.871	92.9381	909.871	91.2022	909.871	93.0273	909.871	93.1068	909.871	93.162
910.775	93.2963	910.775	92.3798	910.775	93.4478	910.775	93.1016	910.775	91.3333	910.775	93.1883	910.775	93.2709	910.775	93.3246
911.678	93.4544	911.678	92.5237	911.678	93.6038	911.678	93.2605	911.678	91.4602	911.678	93.344	911.678	93.4297	911.678	93.482
912.582	93.61	912.582	92.6655	912.582	93.7574	912.582	93.417	912.582	91.5856	912.582	93.4974	912.582	93.5861	912.582	93.637
913.485	93.7604	913.485	92.8025	913.485	93.9058	913.485	93.5682	913.485	91.7068	913.485	93.6457	913.485	93.7374	913.485	93.787
914.389	93.9084	914.389	92.9375	914.389	94.0519	914.389	93.717	914.389	91.8262	914.389	93.7916	914.389	93.886	914.389	93.9344
915.293	94.0534	915.293	93.0697	915.293	94.1949	915.293	93.8627	915.293	91.9436	915.293	93.9348	915.293	94.032	915.293	94.0791
916.196	94.1948	916.196	93.1988	916.196	94.3345	916.196	94.0048	916.196	92.0579	916.196	94.0741	916.196	94.174	916.196	94.2199
917.1	94.332	917.1	93.3241	917.1	94.4701	917.1	94.1428	917.1	92.1691	917.1	94.2098	917.1	94.3123	917.1	94.3569
918.003	94.4666	918.003	93.4471	918.003	94.6029	918.003	94.2781	918.003	92.2779	918.003	94.3423	918.003	94.4473	918.003	94.4908
918.907	94.5982	918.907	93.5673	918.907	94.7328	918.907	94.4104	918.907	92.3848	918.907	94.4723	918.907	94.5798	918.907	94.6222
919.81	94.7276	919.81	93.6856	919.81	94.8606	919.81	94.5405	919.81	92.4898	919.81	94.6	919.81	94.7099	919.81	94.7512
920.714	94.853	920.714	93.8003	920.714	94.9844	920.714	94.6665	920.714	92.5914	920.714	94.7235	920.714	94.8358	920.714	94.876
921.617	94.9762	921.617	93.913	921.617	95.1061	921.617	94.7904	921.617	92.6918	921.617	94.8453	921.617	94.96	921.617	94.9991
922.521	95.0968	922.521	94.0233	922.521	95.2252	922.521	94.9116	922.521	92.7897	922.521	94.9642	922.521	95.0811	922.521	95.1193
923.424	95.2145	923.424	94.1311	923.424	95.3415	923.424	95.03	923.424	92.8856	923.424	95.0806	923.424	95.1997	923.424	95.2369
924.328	95.3302	924.328	94.2369	924.328	95.4557	924.328	95.1463	924.328	92.98	924.328	95.195	924.328	95.3162	924.328	95.3525
925.232	95.442	925.232	94.3392	925.232	95.5661	925.232	95.2586	925.232	93.0704	925.232	95.3049	925.232	95.4282	925.232	95.4634
926.135	95.5534	926.135	94.4413	926.135	95.6762	926.135	95.3707	926.135	93.1615	926.135	95.4152	926.135	95.5405	926.135	95.5749
927.039	95.6615	927.039	94.5403	927.039	95.7829	927.039	95.4793	927.039	93.2495	927.039	95.5218	927.039	95.6492	927.039	95.6826
927.942	95.7668	927.942	94.6367	927.942	95.8869	927.942	95.5852	927.942	93.335	927.942	95.6256	927.942	95.755	927.942	95.7875
928.846	95.8704	928.846	94.7317	928.846	95.9893	928.846	95.6894	928.846	93.4195	928.846	95.728	928.846	95.8593	928.846	95.891
929.749	95.9715	929.749	94.8242	929.749	96.0892	929.749	95.791	929.749	93.5021	929.749	95.8281	929.749	95.9613	929.749	95.9921
930.653	96.0709	930.653	94.9153	930.653	96.1873	930.653	95.891	930.653	93.5828	930.653	95.9261	930.653	96.0611	930.653	96.0911
931.556	96.1682	931.556	95.0044	931.556	96.2835	931.556	95.9888	931.556	93.6618	931.556	96.0218	931.556	96.1586	931.556	96.1878
932.46	96.2631	932.46	95.0914	932.46	96.3772	932.46	96.0842	932.46	93.7391	932.46	96.1157	932.46	96.2543	932.46	96.2827
933.363	96.3563	933.363	95.1767	933.363	96.4692	933.363	96.1779	933.363	93.8148	933.363	96.2075	933.363	96.3478	933.363	96.3755
934.267	96.4474	934.267	95.2601	934.267	96.5592	934.267	96.2695	934.267	93.889	934.267	96.2976	934.267	96.4396	934.267	96.4665
935.171	96.5367	935.171	95.3419	935.171	96.6475	935.171	96.3593	935.171	93.9617	935.171	96.3858	935.171	96.5296	935.171	96.5556
936.074	96.6241	936.074	95.4219	936.074	96.7338	936.074	96.4472	936.074	94.0327	936.074	96.4722	936.074	96.6175	936.074	96.6429
936.978	96.7096	936.978	95.5002	936.978	96.8182	936.978	96.5331	936.978	94.1021	936.978	96.5566	936.978	96.7036	936.978	96.7282
937.881	96.793	937.881	95.5764	937.881	96.9006	937.881	96.617	937.881	94.1697	937.881	96.6389	937.881	96.7875	937.881	96.8114
938.785	96.8759	938.785	95.6524	938.785	96.9825	938.785	96.7004	938.785	94.2369	938.785	96.7206	938.785	96.8707	938.785	96.8939
939.688	96.9561	939.688	95.7258	939.688	97.0618	939.688	96.7811	939.688	94.3016	939.688	96.7995	939.688	96.9512	939.688	96.9738
940.592	97.0343	940.592	95.7972	940.592	97.1389	940.592	96.8596	940.592	94.3648	940.592	96.8768	940.592	97.03	940.592	97.0518
941.495	97.1114	941.495	95.8677	941.495	97.2151	941.495	96.9372	941.495	94.4269	941.495	96.9527	941.495	97.1073	941.495	97.1285
942.399	97.1871	942.399	95.9368	942.399	97.2898	942.399	97.0133	942.399	94.488	942.399	97.0273	942.399	97.1835	942.399	97.204
943.302	97.2602	943.302	96.0036	943.302	97.362	943.302	97.0869	943.302	94.5471	943.302	97.0997	943.302	97.2573	943.302	97.2772
944.206	97.3325	944.206	96.0695	944.206	97.4334	944.206	97.1595	944.206	94.605	944.206	97.1709	944.206	97.3298	944.206	97.3491
945.11	97.4031	945.11	96.1339	945.11	97.5031	945.11	97.2306	945.11	94.6618	945.11	97.2405	945.11	97.4009	945.11	97.4196
946.013	97.4727	946.013	96.1974	946.013	97.5718	946.013	97.3006	946.013	94.718	946.013	97.3095	946.013	97.4712	946.013	97.4893
946.917	97.5408	946.917	96.2595	946.917	97.6391	946.917	97.3691	946.917	94.7724	946.917	97.3765	946.917	97.5396	946.917	97.5571
947.82	97.6059	947.82	96.3187	947.82	97.7033	947.82	97.4346	947.82	94.8243	947.82	97.4407	947.82	97.6052	947.82	97.6221
948.724	97.6709	948.724	96.3778	948.724	97.7675	948.724	97.5	948.724	94.8757	948.724	97.5044	948.724	97.6702	948.724	97.6865
949.627	97.734	949.627	96.4353	949.627	97.8298	949.627	97.5636	949.627	94.9263	949.627	97.567	949.627	97.7341	949.627	97.7498
950.531	97.7959	950.531	96.4914	950.531	97.8908	950.531	97.6257	950.531	94.9755	950.531	97.6281	950.531	97.7965	950.531	97.8116
951.434	97.8567	951.434	96.5466	951.434	97.9509	951.434	97.6869	951.434	95.0238	951.434	97.6882	951.434	97.8578	951.434	97.8723
952.338	97.9157	952.338	96.6001	952.338	98.0091	952.338	97.7463	952.338	95.0704	952.338	97.7463	952.338	97.9172	952.338	97.9312
953.241	97.9736	953.241	96.6526	953.241	98.0662	953.241	97.8046	953.241	95.1161	953.241	97.8035	953.241	97.9756	953.241	97.9891
954.145	98.0302	954.145	96.7038	954.145	98.1221	954.145	97.8616	954.145	95.1601	954.145	97.8589	954.145	98.0322	954.145	98.0451
955.049	98.0855	955.049	96.7539	955.049	98.1766	955.049	97.9173	955.049	95.2035	955.049	97.9133	955.049	98.0879	955.049	98.1003
955.952	98.1397	955.952	96.8028	955.952	98.2301	955.952	97.9719	955.952	95.2459	955.952	97.9668	955.952	98.1426	955.952	98.1544
956.856	98.1922	956.856	96.8502	956.856	98.2819	956.856	98.0247	956.856	95.2868	956.856	98.0186	956.856	98.1955	956.856	98.2069
957.759	98.2441	957.759	96.8969	957.759	98.333	957.759	98.0769	957.759	95.327	957.759	98.0696	957.759	98.2477	957.759	98.2585
958.663	98.2947	958.663	96.9424	958.663	98.3829	958.663	98.1279	958.663	95.3661	958.663	98.1194	958.663	98.2986	958.663	98.309
959.566	98.3434	959.566	96.9862	959.566	98.4309	959.566	98.177	959.566	95.4036	959.566	98.1674	959.566	98.3478	959.566	98.3576
960.47	98.3917	960.47	97.0295	960.47	98.4784	960.47	98.2256	960.47	95.4407	960.47	98.215	960.47	98.3965	960.47	98.4058
961.373	98.4381	961.373	97.071	961.373	98.5242	961.373	98.2724	961.373	95.4759	961.373	98.2606	961.373	98.4432	961.373	98.4521
962.277	98.4835	962.277	97.1116	962.277	98.5689	962.277	98.3181	962.277	95.5105	962.277	98.3054	962.277	98.4891	962.277	98.4974
963.18	98.5286	963.18	97.1519	963.18	98.6133	963.18	98.3636	963.18	95.5447	963.18	98.3498	963.18	98.5346	963.18	98.5425
964.084	98.5713	964.084	97.1899	964.084	98.6553	964.084	98.4065	964.084	95.5765	964.084	98.3916	964.084	98.5775	964.084	98.5849
964.988	98.6135	964.988	97.2273	964.988	98.6968	964.988	98.449	964.988	95.6079	964.988	98.433	964.988	98.62	964.988	98.6269
965.891	98.6549	965.891	97.2641	965.891	98.7376	965.891	98.4908	965.891	95.6388	965.891	98.4737	965.891	98.6617	965.891	98.6682
966.795	98.6948	966.795	97.2994	966.795	98.7768	966.795	98.531	966.795	95.6682	966.795	98.5129	966.795	98.702	966.795	98.708
967.698	98.7337	967.698	97.3338	967.698	98.8152	967.698	98.5703	967.698	95.6969	967.698	98.5514	967.698	98.7415	967.698	98.7471
968.602	98.7713	968.602	97.3668	968.602	98.8521	968.602	98.6081	968.602	95.7238	968.602	98.5879	968.602	98.7791	968.602	98.7842
969.505	98.8081	969.505	97.3992	969.505	98.8883	969.505	98.6453	969.505	95.7506	969.505	98.6242	969.505	98.8165	969.505	98.8211
970.409	98.8443	970.409	97.4309	970.409	98.9238	970.409	98.6818	970.409	95.7765	970.409	98.6596	970.409	98.8529	970.409	98.8571
971.312	98.8786	971.312	97.4608	971.312	98.9575	971.312	98.7164	971.312	95.8008	971.312	98.6933	971.312	98.8876	971.312	98.8914
972.216	98.912	972.216	97.4898	972.216	98.9903	972.216	98.7502	972.216	95.8241	972.216	98.726	972.216	98.9213	972.216	98.9246
973.12	98.9451	973.12	97.5185	973.12	99.0228	973.12	98.7835	973.12	95.8472	973.12	98.7584	973.12	98.9547	973.12	98.9576
974.023	98.9766	974.023	97.5457	974.023	99.0537	974.023	98.8154	974.023	95.869	974.023	98.7894	974.023	98.9867	974.023	98.9891
974.927	99.0069	974.927	97.5717	974.927	99.0834	974.927	98.846	974.927	95.8894	974.927	98.819	974.927	99.0173	974.927	99.0193
975.83	99.0366	975.83	97.5972	975.83	99.1125	975.83	98.876	975.83	95.9093	975.83	98.848	975.83	99.0473	975.83	99.0489
976.734	99.0657	976.734	97.622	976.734	99.141	976.734	98.9054	976.734	95.9286	976.734	98.8764	976.734	99.0766	976.734	99.0778
977.637	99.093	977.637	97.6451	977.637	99.1677	977.637	98.933	977.637	95.9464	977.637	98.9032	977.637	99.1044	977.637	99.1052
978.541	99.12	978.541	97.668	978.541	99.1941	978.541	98.9603	978.541	95.9634	978.541	98.9292	978.541	99.1314	978.541	99.1317
979.444	99.1454	979.444	97.6892	979.444	99.219	979.444	98.9861	979.444	95.9797	979.444	98.9543	979.444	99.1575	979.444	99.1573
980.348	99.1704	980.348	97.7101	980.348	99.2434	980.348	99.0113	980.348	95.995	980.348	98.9785	980.348	99.1827	980.348	99.1821
981.251	99.194	981.251	97.7295	981.251	99.2663	981.251	99.0352	981.251	96.009	981.251	99.0014	981.251	99.2065	981.251	99.2055
982.155	99.2172	982.155	97.7487	982.155	99.289	982.155	99.0587	982.155	96.0231	982.155	99.0242	982.155	99.2302	982.155	99.2289
983.059	99.2394	983.059	97.7669	983.059	99.3107	983.059	99.0812	983.059	96.0358	983.059	99.0457	983.059	99.2527	983.059	99.2509
983.962	99.2601	983.962	97.7835	983.962	99.3308	983.962	99.1022	983.962	96.0472	983.962	99.0658	983.962	99.2738	983.962	99.2716
984.866	99.2799	984.866	97.7993	984.866	99.3501	984.866	99.1224	984.866	96.0576	984.866	99.0849	984.866	99.2939	984.866	99.2913
985.769	99.2993	985.769	97.8146	985.769	99.3688	985.769	99.142	985.769	96.0676	985.769	99.1036	985.769	99.3134	985.769	99.3104
986.673	99.3178	986.673	97.8291	986.673	99.3868	986.673	99.1608	986.673	96.0769	986.673	99.1215	986.673	99.3322	986.673	99.3288
987.576	99.335	987.576	97.8423	987.576	99.4034	987.576	99.1783	987.576	96.0851	987.576	99.1383	987.576	99.35	987.576	99.3462
988.48	99.3512	988.48	97.8546	988.48	99.4191	988.48	99.1948	988.48	96.0919	988.48	99.1537	988.48	99.3664	988.48	99.3621
989.383	99.3675	989.383	97.8669	989.383	99.4349	989.383	99.2114	989.383	96.0991	989.383	99.1694	989.383	99.3829	989.383	99.3783
990.287	99.382	990.287	97.8774	990.287	99.4488	990.287	99.2262	990.287	96.1044	990.287	99.1833	990.287	99.3978	990.287	99.3928
991.19	99.3954	991.19	97.8869	991.19	99.4617	991.19	99.2399	991.19	96.1086	991.19	99.1961	991.19	99.4115	991.19	99.4061
992.094	99.4087	992.094	97.8963	992.094	99.4744	992.094	99.2535	992.094	96.1127	992.094	99.2086	992.094	99.4249	992.094	99.4191
992.997	99.4209	992.997	97.9045	992.997	99.486	992.997	99.2659	992.997	96.1158	992.997	99.2202	992.997	99.4374	992.997	99.4312
993.901	99.4317	993.901	97.9115	993.901	99.4964	993.901	99.2771	993.901	96.1176	993.901	99.2305	993.901	99.4487	993.901	99.4421
994.805	99.442	994.805	97.9178	994.805	99.5061	994.805	99.2876	994.805	96.119	994.805	99.2403	994.805	99.4594	994.805	99.4524
995.708	99.4518	995.708	97.9237	995.708	99.5153	995.708	99.2977	995.708	96.1197	995.708	99.2495	995.708	99.4695	995.708	99.4621
996.612	99.4603	996.612	97.9284	996.612	99.5233	996.612	99.3066	996.612	96.1191	996.612	99.2573	996.612	99.4782	996.612	99.4705
997.515	99.4683	997.515	97.9325	997.515	99.5308	997.515	99.3148	997.515	96.118	997.515	99.2647	997.515	99.4865	997.515	99.4783
998.419	99.475	998.419	97.9353	998.419	99.5369	998.419	99.3218	998.419	96.1156	998.419	99.2708	998.419	99.4935	998.419	99.4849
999.322	99.4811	999.322	97.9376	999.322	99.5425	999.322	99.3282	999.322	96.1127	999.322	99.2763	999.322	99.4999	999.322	99.491
1000.23	99.4864	1000.23	97.939	1000.23	99.5473	1000.23	99.3338	1000.23	96.109	1000.23	99.281	1000.23	99.5056	1000.23	99.4962
1001.13	99.4904	1001.13	97.9391	1001.13	99.5507	1001.13	99.3381	1001.13	96.104	1001.13	99.2845	1001.13	99.51	1001.13	99.5002
1002.03	99.4944	1002.03	97.9392	1002.03	99.5542	1002.03	99.3424	1002.03	96.0989	1002.03	99.2878	1002.03	99.5142	1002.03	99.504
1002.94	99.4967	1002.94	97.9377	1002.94	99.556	1002.94	99.345	1002.94	96.092	1002.94	99.2894	1002.94	99.5167	1002.94	99.5062
1003.84	99.4987	1003.84	97.9357	1003.84	99.5574	1003.84	99.3472	1003.84	96.085	1003.84	99.2909	1003.84	99.5191	1003.84	99.5082
1004.74	99.4998	1004.74	97.933	1004.74	99.558	1004.74	99.3487	1004.74	96.077	1004.74	99.2913	1004.74	99.5205	1004.74	99.5092
1005.65	99.4996	1005.65	97.9289	1005.65	99.5572	1005.65	99.3487	1005.65	96.0675	1005.65	99.2904	1005.65	99.5205	1005.65	99.5088
1006.55	99.4992	1006.55	97.9246	1006.55	99.5563	1006.55	99.3486	1006.55	96.0582	1006.55	99.2895	1006.55	99.5204	1006.55	99.5083
1007.45	99.4975	1007.45	97.919	1007.45	99.5541	1007.45	99.3472	1007.45	96.0473	1007.45	99.2872	1007.45	99.5191	1007.45	99.5066
1008.36	99.4951	1008.36	97.9127	1008.36	99.5512	1008.36	99.3451	1008.36	96.0357	1008.36	99.2842	1008.36	99.517	1008.36	99.5041
1009.26	99.492	1009.26	97.9057	1009.26	99.5475	1009.26	99.3423	1009.26	96.0235	1009.26	99.2805	1009.26	99.5142	1009.26	99.501
1010.16	99.4882	1010.16	97.898	1010.16	99.5431	1010.16	99.3388	1010.16	96.0105	1010.16	99.2761	1010.16	99.5107	1010.16	99.4971
1011.07	99.4835	1011.07	97.8894	1011.07	99.5379	1011.07	99.3344	1011.07	95.9968	1011.07	99.271	1011.07	99.5065	1011.07	99.4925
1011.97	99.4774	1011.97	97.8794	1011.97	99.5313	1011.97	99.3286	1011.97	95.9813	1011.97	99.2641	1011.97	99.5006	1011.97	99.4861
1012.88	99.4713	1012.88	97.8693	1012.88	99.5246	1012.88	99.3227	1012.88	95.9658	1012.88	99.2573	1012.88	99.4947	1012.88	99.4798
1013.78	99.4641	1013.78	97.8581	1013.78	99.5169	1013.78	99.3159	1013.78	95.9495	1013.78	99.2496	1013.78	99.4879	1013.78	99.4727
1014.68	99.4556	1014.68	97.8457	1014.68	99.5078	1014.68	99.3077	1014.68	95.9312	1014.68	99.2402	1014.68	99.4795	1014.68	99.4638
1015.59	99.4464	1015.59	97.8325	1015.59	99.4981	1015.59	99.2988	1015.59	95.9129	1015.59	99.2306	1015.59	99.4708	1015.59	99.4548
1016.49	99.437	1016.49	97.8192	1016.49	99.4882	1016.49	99.2897	1016.49	95.8941	1016.49	99.2205	1016.49	99.4617	1016.49	99.4452
1017.39	99.4266	1017.39	97.8047	1017.39	99.4772	1017.39	99.2795	1017.39	95.8743	1017.39	99.2095	1017.39	99.4516	1017.39	99.4347
1018.3	99.4148	1018.3	97.7889	1018.3	99.4649	1018.3	99.2681	1018.3	95.8528	1018.3	99.1971	1018.3	99.4401	1018.3	99.4228
1019.2	99.4026	1019.2	97.7727	1019.2	99.4521	1019.2	99.2562	1019.2	95.8313	1019.2	99.1844	1019.2	99.4284	1019.2	99.4107
1020.1	99.3894	1020.1	97.7555	1020.1	99.4383	1020.1	99.2433	1020.1	95.8083	1020.1	99.1704	1020.1	99.4153	1020.1	99.3973
1021.01	99.3755	1021.01	97.7375	1021.01	99.4239	1021.01	99.2297	1021.01	95.7849	1021.01	99.156	1021.01	99.4019	1021.01	99.3834
1021.91	99.3607	1021.91	97.7186	1021.91	99.4085	1021.91	99.2152	1021.91	95.7605	1021.91	99.1407	1021.91	99.3875	1021.91	99.3686
1022.81	99.3451	1022.81	97.6988	1022.81	99.3923	1022.81	99.1998	1022.81	95.735	1022.81	99.1242	1022.81	99.3721	1022.81	99.3528
1023.72	99.3289	1023.72	97.6786	1023.72	99.3756	1023.72	99.184	1023.72	95.7091	1023.72	99.1075	1023.72	99.3563	1023.72	99.3366
1024.62	99.3119	1024.62	97.6574	1024.62	99.358	1024.62	99.1673	1024.62	95.6825	1024.62	99.09	1024.62	99.3398	1024.62	99.3197
1025.53	99.2936	1025.53	97.6349	1025.53	99.339	1025.53	99.1492	1025.53	95.6538	1025.53	99.0707	1025.53	99.3215	1025.53	99.3009
1026.43	99.2745	1026.43	97.6116	1026.43	99.3194	1026.43	99.1305	1026.43	95.6248	1026.43	99.051	1026.43	99.3028	1026.43	99.2818
1027.33	99.2549	1027.33	97.5878	1027.33	99.2993	1027.33	99.1112	1027.33	95.5952	1027.33	99.0309	1027.33	99.2836	1027.33	99.2622
1028.24	99.2342	1028.24	97.5628	1028.24	99.2779	1028.24	99.0908	1028.24	95.5642	1028.24	99.0094	1028.24	99.2631	1028.24	99.2413
1029.14	99.2127	1029.14	97.537	1029.14	99.2559	1029.14	99.0697	1029.14	95.5326	1029.14	98.9873	1029.14	99.242	1029.14	99.2197
1030.04	99.1907	1030.04	97.5106	1030.04	99.2332	1030.04	99.0479	1030.04	95.5003	1030.04	98.9646	1030.04	99.2203	1030.04	99.1976
1030.95	99.1671	1030.95	97.4827	1030.95	99.209	1030.95	99.0246	1030.95	95.4664	1030.95	98.9404	1030.95	99.1972	1030.95	99.174
1031.85	99.1433	1031.85	97.4545	1031.85	99.1846	1031.85	99.0012	1031.85	95.4322	1031.85	98.9159	1031.85	99.1737	1031.85	99.1501
1032.75	99.1184	1032.75	97.4253	1032.75	99.1591	1032.75	98.9766	1032.75	95.3966	1032.75	98.8902	1032.75	99.149	1032.75	99.125
1033.66	99.093	1033.66	97.3955	1033.66	99.1332	1033.66	98.9516	1033.66	95.3608	1033.66	98.8642	1033.66	99.1241	1033.66	99.0996
1034.56	99.066	1034.56	97.3639	1034.56	99.1055	1034.56	98.9249	1034.56	95.323	1034.56	98.8365	1034.56	99.0974	1034.56	99.0725
1035.46	99.0383	1035.46	97.3318	1035.46	99.0772	1035.46	98.8975	1035.46	95.2847	1035.46	98.8083	1035.46	99.0703	1035.46	99.0449
1036.37	99.0103	1036.37	97.2992	1036.37	99.0486	1036.37	98.8698	1036.37	95.2455	1036.37	98.7793	1036.37	99.0423	1036.37	99.0165
1037.27	98.981	1037.27	97.2653	1037.27	99.0186	1037.27	98.8408	1037.27	95.2053	1037.27	98.7495	1037.27	99.0136	1037.27	98.9873
1038.17	98.951	1038.17	97.2307	1038.17	98.988	1038.17	98.8112	1038.17	95.1642	1038.17	98.7187	1038.17	98.9838	1038.17	98.9571
1039.08	98.9197	1039.08	97.1947	1039.08	98.9561	1039.08	98.7803	1039.08	95.1217	1039.08	98.6868	1039.08	98.9531	1039.08	98.9258
1039.98	98.888	1039.98	97.1583	1039.98	98.9237	1039.98	98.7489	1039.98	95.0785	1039.98	98.6542	1039.98	98.9216	1039.98	98.8939
1040.89	98.8559	1040.89	97.1214	1040.89	98.8909	1040.89	98.7171	1040.89	95.035	1040.89	98.6213	1040.89	98.8898	1040.89	98.8616
1041.79	98.8219	1041.79	97.0827	1041.79	98.8563	1041.79	98.6835	1041.79	94.9892	1041.79	98.5864	1041.79	98.856	1041.79	98.8273
1042.69	98.7869	1042.69	97.0427	1042.69	98.8206	1042.69	98.6488	1042.69	94.9429	1042.69	98.551	1042.69	98.8217	1042.69	98.7926
1043.6	98.752	1043.6	97.003	1043.6	98.785	1043.6	98.6142	1043.6	94.896	1043.6	98.5152	1043.6	98.787	1043.6	98.7574
1044.5	98.7156	1044.5	96.9617	1044.5	98.748	1044.5	98.5782	1044.5	94.8478	1044.5	98.4781	1044.5	98.7511	1044.5	98.721
1045.4	98.678	1045.4	96.919	1045.4	98.7096	1045.4	98.5409	1045.4	94.798	1045.4	98.4398	1045.4	98.7139	1045.4	98.6833
1046.31	98.6401	1046.31	96.8761	1046.31	98.6711	1046.31	98.5034	1046.31	94.7479	1046.31	98.401	1046.31	98.6763	1046.31	98.6453
1047.21	98.6007	1047.21	96.8315	1047.21	98.6309	1047.21	98.4644	1047.21	94.6961	1047.21	98.3608	1047.21	98.6373	1047.21	98.6057
1048.11	98.561	1048.11	96.7866	1048.11	98.5905	1048.11	98.425	1048.11	94.644	1048.11	98.3204	1048.11	98.598	1048.11	98.5659
1049.02	98.52	1049.02	96.7405	1049.02	98.5488	1049.02	98.3844	1049.02	94.5903	1049.02	98.2786	1049.02	98.5575	1049.02	98.5248
1049.92	98.478	1049.92	96.6932	1049.92	98.5061	1049.92	98.3428	1049.92	94.5354	1049.92	98.2358	1049.92	98.5158	1049.92	98.4827
1050.82	98.4352	1050.82	96.645	1050.82	98.4625	1050.82	98.3004	1050.82	94.4795	1050.82	98.192	1050.82	98.4733	1050.82	98.4396
1051.73	98.3915	1051.73	96.5959	1051.73	98.4181	1051.73	98.2571	1051.73	94.4226	1051.73	98.1475	1051.73	98.43	1051.73	98.3958
1052.63	98.3466	1052.63	96.5454	1052.63	98.3724	1052.63	98.2125	1052.63	94.3643	1052.63	98.1017	1052.63	98.3855	1052.63	98.3508
1053.54	98.3006	1053.54	96.4939	1053.54	98.3257	1053.54	98.1669	1053.54	94.3049	1053.54	98.055	1053.54	98.3401	1053.54	98.3048
1054.44	98.2537	1054.44	96.4414	1054.44	98.278	1054.44	98.1204	1054.44	94.2442	1054.44	98.0072	1054.44	98.2935	1054.44	98.2577
1055.34	98.2063	1055.34	96.3882	1055.34	98.2298	1055.34	98.0734	1055.34	94.1829	1055.34	97.9589	1055.34	98.2466	1055.34	98.2102
1056.25	98.1571	1056.25	96.3332	1056.25	98.1798	1056.25	98.0246	1056.25	94.1196	1056.25	97.9089	1056.25	98.1979	1056.25	98.1609
1057.15	98.1072	1057.15	96.2775	1057.15	98.1291	1057.15	97.9751	1057.15	94.0551	1057.15	97.858	1057.15	98.1483	1057.15	98.1107
1058.05	98.0568	1058.05	96.2212	1058.05	98.0778	1058.05	97.9251	1058.05	93.9904	1058.05	97.8068	1058.05	98.0984	1058.05	98.0603
1058.96	98.0048	1058.96	96.163	1058.96	98.0249	1058.96	97.8734	1058.96	93.9234	1058.96	97.7538	1058.96	98.0468	1058.96	98.008
1059.86	97.9518	1059.86	96.1039	1059.86	97.9711	1059.86	97.8208	1059.86	93.8554	1059.86	97.6997	1059.86	97.9942	1059.86	97.9548
1060.76	97.8984	1060.76	96.0444	1060.76	97.9169	1060.76	97.7679	1060.76	93.7869	1060.76	97.6455	1060.76	97.9413	1060.76	97.9013
1061.67	97.8432	1061.67	95.9829	1061.67	97.8608	1061.67	97.7132	1061.67	93.7161	1061.67	97.5894	1061.67	97.8866	1061.67	97.846
1062.57	97.7866	1062.57	95.9198	1062.57	97.8034	1062.57	97.657	1062.57	93.6435	1062.57	97.5316	1062.57	97.8303	1062.57	97.7891
1063.47	97.7297	1063.47	95.8563	1063.47	97.7455	1063.47	97.6004	1063.47	93.5706	1063.47	97.4737	1063.47	97.7739	1063.47	97.732
1064.38	97.672	1064.38	95.7921	1064.38	97.6869	1064.38	97.5432	1064.38	93.497	1064.38	97.4153	1064.38	97.7169	1064.38	97.6744
1065.28	97.6128	1065.28	95.7261	1065.28	97.6267	1065.28	97.4844	1065.28	93.421	1065.28	97.3549	1065.28	97.658	1065.28	97.6149
1066.18	97.5515	1066.18	95.658	1066.18	97.5645	1066.18	97.4236	1066.18	93.3424	1066.18	97.2924	1066.18	97.597	1066.18	97.5532
1067.09	97.4901	1067.09	95.5897	1067.09	97.5021	1067.09	97.3626	1067.09	93.2641	1067.09	97.23	1067.09	97.5362	1067.09	97.4917
1067.99	97.4276	1067.99	95.5201	1067.99	97.4387	1067.99	97.3006	1067.99	93.184	1067.99	97.1664	1067.99	97.4742	1067.99	97.429
1068.9	97.3631	1068.9	95.4483	1068.9	97.3731	1068.9	97.2366	1068.9	93.1015	1068.9	97.1008	1068.9	97.4102	1068.9	97.3644
1069.8	97.2984	1069.8	95.3764	1069.8	97.3074	1069.8	97.1723	1069.8	93.0189	1069.8	97.0351	1069.8	97.3461	1069.8	97.2995
1070.7	97.2323	1070.7	95.3029	1070.7	97.2404	1070.7	97.1068	1070.7	92.9343	1070.7	96.9679	1070.7	97.2805	1070.7	97.2333
1071.61	97.165	1071.61	95.228	1071.61	97.172	1071.61	97.0399	1071.61	92.8481	1071.61	96.8995	1071.61	97.2138	1071.61	97.1658
1072.51	97.0967	1072.51	95.1519	1072.51	97.1026	1072.51	96.9721	1072.51	92.7605	1072.51	96.8299	1072.51	97.1458	1072.51	97.0971
1073.41	97.0262	1073.41	95.0736	1073.41	97.031	1073.41	96.9021	1073.41	92.6705	1073.41	96.7584	1073.41	97.0761	1073.41	97.0266
1074.32	96.9554	1074.32	94.9948	1074.32	96.9591	1074.32	96.8318	1074.32	92.5796	1074.32	96.6864	1074.32	97.0058	1074.32	96.9556
1075.22	96.8833	1075.22	94.9146	1075.22	96.8859	1075.22	96.7603	1075.22	92.487	1075.22	96.613	1075.22	96.9342	1075.22	96.8832
1076.12	96.8094	1076.12	94.8323	1076.12	96.8109	1076.12	96.6869	1076.12	92.392	1076.12	96.5377	1076.12	96.8608	1076.12	96.809
1077.03	96.7342	1077.03	94.7485	1077.03	96.7344	1077.03	96.6122	1077.03	92.2956	1077.03	96.4614	1077.03	96.7863	1077.03	96.7337
1077.93	96.6583	1077.93	94.6639	1077.93	96.6573	1077.93	96.5368	1077.93	92.1979	1077.93	96.3842	1077.93	96.711	1077.93	96.6576
1078.83	96.5806	1078.83	94.5774	1078.83	96.5784	1078.83	96.4597	1078.83	92.0978	1078.83	96.3051	1078.83	96.6339	1078.83	96.5796
1079.74	96.5014	1079.74	94.4891	1079.74	96.498	1079.74	96.381	1079.74	91.9958	1079.74	96.2247	1079.74	96.5554	1079.74	96.5002
1080.64	96.4216	1080.64	94.4002	1080.64	96.4169	1080.64	96.3018	1080.64	91.8925	1080.64	96.1433	1080.64	96.476	1080.64	96.42
1081.55	96.3395	1081.55	94.3085	1081.55	96.3335	1081.55	96.2202	1081.55	91.7868	1081.55	96.0602	1081.55	96.3949	1081.55	96.3379
1082.45	96.2563	1082.45	94.2157	1082.45	96.2489	1082.45	96.1376	1082.45	91.6784	1082.45	95.975	1082.45	96.3118	1082.45	96.254
1083.35	96.1716	1083.35	94.1211	1083.35	96.1629	1083.35	96.0535	1083.35	91.5691	1083.35	95.8893	1083.35	96.2281	1083.35	96.1694
1084.26	96.0858	1084.26	94.0253	1084.26	96.0757	1084.26	95.9684	1084.26	91.4572	1084.26	95.8017	1084.26	96.1427	1084.26	96.083
1085.16	95.9989	1085.16	93.9281	1085.16	95.9873	1085.16	95.882	1085.16	91.3443	1085.16	95.7133	1085.16	96.0566	1085.16	95.9959
1086.06	95.9094	1086.06	93.828	1086.06	95.8965	1086.06	95.7932	1086.06	91.2279	1086.06	95.6225	1086.06	95.968	1086.06	95.9064
1086.97	95.8188	1086.97	93.7266	1086.97	95.8043	1086.97	95.7032	1086.97	91.1092	1086.97	95.5301	1086.97	95.8779	1086.97	95.8153
1087.87	95.7269	1087.87	93.6236	1087.87	95.7109	1087.87	95.612	1087.87	90.9887	1087.87	95.4366	1087.87	95.7867	1087.87	95.723
1088.77	95.6331	1088.77	93.5184	1088.77	95.6156	1088.77	95.5189	1088.77	90.8656	1088.77	95.3411	1088.77	95.6936	1088.77	95.6289
1089.68	95.5376	1089.68	93.4113	1089.68	95.5185	1089.68	95.424	1089.68	90.7397	1089.68	95.2438	1089.68	95.5987	1089.68	95.5329
1090.58	95.4408	1090.58	93.3025	1090.58	95.42	1090.58	95.3279	1090.58	90.6125	1090.58	95.1455	1090.58	95.503	1090.58	95.436
1091.48	95.3428	1091.48	93.1923	1091.48	95.3203	1091.48	95.2306	1091.48	90.4828	1091.48	95.0457	1091.48	95.4057	1091.48	95.3376
1092.39	95.2424	1092.39	93.0794	1092.39	95.2182	1092.39	95.1309	1092.39	90.3492	1092.39	94.9433	1092.39	95.3059	1092.39	95.2366
1093.29	95.1396	1093.29	92.9635	1093.29	95.1136	1093.29	95.0289	1093.29	90.2126	1093.29	94.8388	1093.29	95.2041	1093.29	95.1337
1094.19	95.0363	1094.19	92.8471	1094.19	95.0085	1094.19	94.9263	1094.19	90.0745	1094.19	94.7333	1094.19	95.1013	1094.19	95.0297
1095.1	94.9309	1095.1	92.7281	1095.1	94.9013	1095.1	94.8217	1095.1	89.9338	1095.1	94.6262	1095.1	94.997	1095.1	94.9242
1096	94.8234	1096	92.6065	1096	94.7918	1096	94.7149	1096	89.7892	1096	94.5167	1096	94.8904	1096	94.8163
1096.91	94.7138	1096.91	92.4825	1096.91	94.6802	1096.91	94.6061	1096.91	89.6412	1096.91	94.4048	1096.91	94.7814	1096.91	94.706
1097.81	94.6026	1097.81	92.3565	1097.81	94.567	1097.81	94.4957	1097.81	89.4911	1097.81	94.2918	1097.81	94.6714	1097.81	94.5947
1098.71	94.4904	1098.71	92.2292	1098.71	94.4528	1098.71	94.3844	1098.71	89.3382	1098.71	94.1772	1098.71	94.5599	1098.71	94.4818
1099.62	94.375	1099.62	92.0981	1099.62	94.3352	1099.62	94.2698	1099.62	89.1808	1099.62	94.0595	1099.62	94.4454	1099.62	94.3659
1100.52	94.2573	1100.52	91.9641	1100.52	94.2153	1100.52	94.153	1100.52	89.0196	1100.52	93.9397	1100.52	94.3289	1100.52	94.2479
1101.42	94.139	1101.42	91.8292	1101.42	94.0947	1101.42	94.0355	1101.42	88.8566	1101.42	93.819	1101.42	94.2115	1101.42	94.129
1102.33	94.0178	1102.33	91.691	1102.33	93.9712	1102.33	93.9153	1102.33	88.6887	1102.33	93.6952	1102.33	94.0912	1102.33	94.0071
1103.23	93.8936	1103.23	91.5489	1103.23	93.8446	1103.23	93.7921	1103.23	88.5162	1103.23	93.5686	1103.23	93.9681	1103.23	93.8825
1104.13	93.7683	1104.13	91.4053	1104.13	93.7168	1104.13	93.6677	1104.13	88.3407	1104.13	93.4405	1104.13	93.8437	1104.13	93.7564
1105.04	93.6412	1105.04	91.2593	1105.04	93.5871	1105.04	93.5415	1105.04	88.162	1105.04	93.3108	1105.04	93.7177	1105.04	93.6288
1105.94	93.511	1105.94	91.1096	1105.94	93.4543	1105.94	93.4123	1105.94	87.9779	1105.94	93.1779	1105.94	93.5885	1105.94	93.4979
1106.84	93.3779	1106.84	90.9564	1106.84	93.3186	1106.84	93.2803	1106.84	87.7896	1106.84	93.0425	1106.84	93.4571	1106.84	93.3648
1107.75	93.2435	1107.75	90.8011	1107.75	93.1813	1107.75	93.1469	1107.75	87.5964	1107.75	92.9047	1107.75	93.3234	1107.75	93.2292
1108.65	93.1067	1108.65	90.6428	1108.65	93.0416	1108.65	93.0112	1108.65	87.3991	1108.65	92.7649	1108.65	93.1878	1108.65	93.0917
1109.56	92.9672	1109.56	90.481	1109.56	92.8991	1109.56	92.8728	1109.56	87.1968	1109.56	92.6223	1109.56	93.0495	1109.56	92.9515
1110.46	92.8244	1110.46	90.315	1110.46	92.7532	1110.46	92.7312	1110.46	86.9881	1110.46	92.4763	1110.46	92.9079	1110.46	92.808
1111.36	92.6799	1111.36	90.1465	1111.36	92.6055	1111.36	92.5877	1111.36	86.7753	1111.36	92.3286	1111.36	92.7648	1111.36	92.6628
1112.27	92.5331	1112.27	89.9749	1112.27	92.4553	1112.27	92.4421	1112.27	86.5574	1112.27	92.1786	1112.27	92.6195	1112.27	92.5153
1113.17	92.3816	1113.17	89.7975	1113.17	92.3005	1113.17	92.292	1113.17	86.3301	1113.17	92.0233	1113.17	92.4691	1113.17	92.3628
1114.07	92.2288	1114.07	89.6178	1114.07	92.144	1114.07	92.1403	1114.07	86.1	1114.07	91.8673	1114.07	92.3181	1114.07	92.2095
1114.98	92.0745	1114.98	89.436	1114.98	91.9861	1114.98	91.9874	1114.98	85.8642	1114.98	91.7091	1114.98	92.165	1114.98	92.0541
1115.88	91.9149	1115.88	89.2475	1115.88	91.8227	1115.88	91.8291	1115.88	85.6181	1115.88	91.5453	1115.88	92.0066	1115.88	91.8933
1116.78	91.7533	1116.78	89.0557	1116.78	91.6571	1116.78	91.6688	1116.78	85.3663	1116.78	91.3797	1116.78	91.8466	1116.78	91.7308
1117.69	91.5901	1117.69	88.8617	1117.69	91.4898	1117.69	91.507	1117.69	85.1093	1117.69	91.2121	1117.69	91.6846	1117.69	91.5662
1118.59	91.4213	1118.59	88.6601	1118.59	91.3167	1118.59	91.3397	1118.59	84.8413	1118.59	91.0393	1118.59	91.5178	1118.59	91.3967
1119.49	91.2504	1119.49	88.4554	1119.49	91.1415	1119.49	91.1703	1119.49	84.566	1119.49	90.864	1119.49	91.3486	1119.49	91.2247
1120.4	91.0755	1120.4	88.2452	1120.4	90.962	1120.4	90.997	1120.4	84.2808	1120.4	90.6845	1120.4	91.1754	1120.4	91.0486
1121.3	90.8986	1121.3	88.0318	1121.3	90.7803	1121.3	90.8216	1121.3	83.9889	1121.3	90.5029	1121.3	91.0003	1121.3	90.8706
1122.2	90.7188	1122.2	87.814	1122.2	90.5956	1122.2	90.6434	1122.2	83.6878	1122.2	90.3183	1122.2	90.8224	1122.2	90.6897
1123.11	90.5344	1123.11	87.5898	1123.11	90.406	1123.11	90.4607	1123.11	83.374	1123.11	90.1286	1123.11	90.6396	1123.11	90.5037
1124.01	90.3465	1124.01	87.3602	1124.01	90.2128	1124.01	90.2744	1124.01	83.0494	1124.01	89.9353	1124.01	90.4536	1124.01	90.3144
1124.92	90.1558	1124.92	87.1264	1124.92	90.0166	1124.92	90.0855	1124.92	82.7147	1124.92	89.7392	1124.92	90.2649	1124.92	90.1223
1125.82	89.9619	1125.82	86.8876	1125.82	89.8169	1125.82	89.8934	1125.82	82.3688	1125.82	89.5396	1125.82	90.073	1125.82	89.9269
1126.72	89.7642	1126.72	86.643	1126.72	89.6132	1126.72	89.6975	1126.72	82.0087	1126.72	89.3355	1126.72	89.8768	1126.72	89.7271
1127.63	89.5604	1127.63	86.3897	1127.63	89.4032	1127.63	89.4956	1127.63	81.6326	1127.63	89.1264	1127.63	89.6759	1127.63	89.5224
1128.53	89.3578	1128.53	86.1368	1128.53	89.1943	1128.53	89.2949	1128.53	81.2496	1128.53	88.9172	1128.53	89.475	1128.53	89.3176
1129.43	89.1483	1129.43	85.874	1129.43	88.978	1129.43	89.0873	1129.43	80.8458	1129.43	88.701	1129.43	89.2675	1129.43	89.1062
1130.34	88.9349	1130.34	85.6052	1130.34	88.7577	1130.34	88.8759	1130.34	80.4268	1130.34	88.481	1130.34	89.0566	1130.34	88.891
1131.24	88.7182	1131.24	85.3309	1131.24	88.5338	1131.24	88.6612	1131.24	79.9926	1131.24	88.258	1131.24	88.8427	1131.24	88.6729
1132.14	88.4998	1132.14	85.0533	1132.14	88.308	1132.14	88.4448	1132.14	79.5433	1132.14	88.0322	1132.14	88.6262	1132.14	88.452
1133.05	88.2768	1133.05	84.7686	1133.05	88.0773	1133.05	88.2238	1133.05	79.0749	1133.05	87.8017	1133.05	88.4053	1133.05	88.2267
1133.95	88.049	1133.95	84.4768	1133.95	87.8416	1133.95	87.9981	1133.95	78.5875	1133.95	87.5666	1133.95	88.1801	1133.95	87.9969
1134.85	87.8189	1134.85	84.1811	1134.85	87.6034	1134.85	87.77	1134.85	78.084	1134.85	87.3289	1134.85	87.9524	1134.85	87.7644
1135.76	87.5888	1135.76	83.8848	1135.76	87.365	1135.76	87.5419	1135.76	77.5702	1135.76	87.0901	1135.76	87.7236	1135.76	87.5309
1136.66	87.3531	1136.66	83.5807	1136.66	87.1209	1136.66	87.3083	1136.66	77.0392	1136.66	86.847	1136.66	87.4907	1136.66	87.2931
1137.56	87.1145	1137.56	83.2724	1137.56	86.8736	1137.56	87.0716	1137.56	76.4964	1137.56	86.6008	1137.56	87.2546	1137.56	87.0521
1138.47	86.8771	1138.47	82.9665	1138.47	86.6277	1138.47	86.8361	1138.47	75.9571	1138.47	86.3555	1138.47	87.0193	1138.47	86.812
1139.37	86.6361	1139.37	82.6566	1139.37	86.3779	1139.37	86.5967	1139.37	75.416	1139.37	86.1066	1139.37	86.7802	1139.37	86.5681
1140.28	86.3906	1140.28	82.3423	1140.28	86.1236	1140.28	86.3529	1140.28	74.882	1140.28	85.8537	1140.28	86.537	1140.28	86.3201
1141.18	86.1489	1141.18	82.0362	1141.18	85.8734	1141.18	86.1126	1141.18	74.3895	1141.18	85.6043	1141.18	86.2966	1141.18	86.0751
1142.08	85.9089	1142.08	81.7367	1142.08	85.6253	1142.08	85.8738	1142.08	73.9515	1142.08	85.3571	1142.08	86.0577	1142.08	85.8319
1142.99	85.6674	1142.99	81.4401	1142.99	85.3759	1142.99	85.6332	1142.99	73.5809	1142.99	85.1089	1142.99	85.8171	1142.99	85.5872
1143.89	85.4281	1143.89	81.154	1143.89	85.1292	1143.89	85.3943	1143.89	73.3144	1143.89	84.8647	1143.89	85.5794	1143.89	85.3459
1144.79	85.1932	1144.79	80.8826	1144.79	84.8878	1144.79	85.1596	1144.79	73.1624	1144.79	84.6244	1144.79	85.3443	1144.79	85.1076
1145.7	84.9645	1145.7	80.6311	1145.7	84.6536	1145.7	84.9306	1145.7	73.1489	1145.7	84.3927	1145.7	85.116	1145.7	84.8769
1146.6	84.7412	1146.6	80.4	1146.6	84.4259	1146.6	84.7064	1146.6	73.2603	1146.6	84.1657	1146.6	84.8906	1146.6	84.6498
1147.5	84.5272	1147.5	80.1973	1147.5	84.2091	1147.5	84.4908	1147.5	73.5018	1147.5	83.9517	1147.5	84.6757	1147.5	84.4342
1148.41	84.3233	1148.41	80.0257	1148.41	84.0042	1148.41	84.2847	1148.41	73.8422	1148.41	83.7483	1148.41	84.4688	1148.41	84.2276
1149.31	84.1323	1149.31	79.8905	1149.31	83.8142	1149.31	84.0906	1149.31	74.2646	1149.31	83.561	1149.31	84.2749	1149.31	84.0353
1150.21	83.9533	1150.21	79.7901	1150.21	83.6384	1150.21	83.9078	1150.21	74.7389	1150.21	83.3888	1150.21	84.0929	1150.21	83.8564
1151.12	83.7924	1151.12	79.7338	1151.12	83.4833	1151.12	83.7422	1151.12	75.2482	1151.12	83.2361	1151.12	83.9267	1151.12	83.6948
1152.02	83.6519	1152.02	79.7225	1152.02	83.3513	1152.02	83.5961	1152.02	75.7765	1152.02	83.1061	1152.02	83.7796	1152.02	83.554
1152.93	83.5296	1152.93	79.7517	1152.93	83.2404	1152.93	83.4673	1152.93	76.3119	1152.93	82.998	1152.93	83.6506	1152.93	83.4329
1153.83	83.4305	1153.83	79.8239	1153.83	83.1555	1153.83	83.3608	1153.83	76.8446	1153.83	82.9166	1153.83	83.5445	1153.83	83.3365
1154.73	83.3552	1154.73	79.9352	1154.73	83.097	1154.73	83.2774	1154.73	77.3645	1154.73	82.8598	1154.73	83.4597	1154.73	83.263
1155.64	83.3081	1155.64	80.0868	1155.64	83.0693	1155.64	83.2214	1155.64	77.8749	1155.64	82.8333	1155.64	83.4021	1155.64	83.2181
1156.54	83.2832	1156.54	80.2671	1156.54	83.0661	1156.54	83.1872	1156.54	78.3694	1156.54	82.8326	1156.54	83.3676	1156.54	83.1979
1157.44	83.2853	1157.44	80.4749	1157.44	83.0914	1157.44	83.1798	1157.44	78.8427	1157.44	82.8596	1157.44	83.3593	1157.44	83.2046
1158.35	83.316	1158.35	80.7106	1158.35	83.1468	1158.35	83.2006	1158.35	79.3042	1158.35	82.9158	1158.35	83.3785	1158.35	83.2399
1159.25	83.3699	1159.25	80.9618	1159.25	83.2261	1159.25	83.2447	1159.25	79.7457	1159.25	82.9969	1159.25	83.4223	1159.25	83.3
1160.15	83.4497	1160.15	81.2318	1160.15	83.3319	1160.15	83.3148	1160.15	80.1734	1160.15	83.1035	1160.15	83.4916	1160.15	83.386
1161.06	83.5506	1161.06	81.5108	1161.06	83.4584	1161.06	83.4063	1161.06	80.581	1161.06	83.2296	1161.06	83.5814	1161.06	83.4922
1161.96	83.675	1161.96	81.7998	1161.96	83.6079	1161.96	83.5219	1161.96	80.9752	1161.96	83.3795	1161.96	83.6963	1161.96	83.6232
1162.86	83.8179	1162.86	82.0932	1162.86	83.7749	1162.86	83.6567	1162.86	81.3521	1162.86	83.5462	1162.86	83.83	1162.86	83.7722
1163.77	83.9766	1163.77	82.3892	1163.77	83.9565	1163.77	83.8078	1163.77	81.7162	1163.77	83.7273	1163.77	83.9801	1163.77	83.9369
1164.67	84.1512	1164.67	82.687	1164.67	84.1527	1164.67	83.9755	1164.67	82.0674	1164.67	83.9228	1164.67	84.1469	1164.67	84.1174
1165.57	84.3392	1165.57	82.9838	1165.57	84.3605	1165.57	84.1574	1165.57	82.4049	1165.57	84.1301	1165.57	84.3282	1165.57	84.3113
1166.48	84.5368	1166.48	83.2782	1166.48	84.5764	1166.48	84.3496	1166.48	82.7303	1166.48	84.3459	1166.48	84.5203	1166.48	84.515
1167.38	84.745	1167.38	83.5718	1167.38	84.8013	1167.38	84.5529	1167.38	83.0454	1167.38	84.5691	1167.38	84.7223	1167.38	84.7275
1168.29	84.9594	1168.29	83.8602	1168.29	85.0308	1168.29	84.7632	1168.29	83.3495	1168.29	84.7982	1168.29	84.9326	1168.29	84.9472
1169.19	85.1807	1169.19	84.1459	1169.19	85.2658	1169.19	84.981	1169.19	83.6436	1169.19	85.0316	1169.19	85.1496	1169.19	85.1726
1170.09	85.4025	1170.09	84.4226	1170.09	85.4996	1170.09	85.1999	1170.09	83.9242	1170.09	85.2642	1170.09	85.3679	1170.09	85.3983
1171	85.6288	1171	84.6963	1171	85.7367	1171	85.4238	1171	84.1986	1171	85.5	1171	85.5912	1171	85.6281
1171.9	85.8578	1171.9	84.9656	1171.9	85.9753	1171.9	85.6508	1171.9	84.465	1171.9	85.7373	1171.9	85.8178	1171.9	85.8604
1172.8	86.085	1172.8	85.2262	1172.8	86.2107	1172.8	85.8764	1172.8	84.7204	1172.8	85.9722	1172.8	86.0439	1172.8	86.0914
1173.71	86.3132	1173.71	85.4828	1173.71	86.4462	1173.71	86.1035	1173.71	84.9682	1173.71	86.2053	1173.71	86.2693	1173.71	86.321
1174.61	86.5414	1174.61	85.7342	1174.61	86.6807	1174.61	86.3308	1174.61	85.2102	1174.61	86.4397	1174.61	86.4975	1174.61	86.5528
1175.51	86.7686	1175.51	85.9803	1175.51	86.9133	1175.51	86.5574	1175.51	85.4454	1175.51	86.6716	1175.51	86.7242	1175.51	86.7826
1176.42	86.9929	1176.42	86.2201	1176.42	87.1425	1176.42	86.7814	1176.42	85.6719	1176.42	86.8987	1176.42	86.947	1176.42	87.008
1177.32	87.2143	1177.32	86.4535	1177.32	87.3679	1177.32	87.0026	1177.32	85.8929	1177.32	87.1239	1177.32	87.1689	1177.32	87.232
1178.22	87.4346	1178.22	86.6828	1178.22	87.5917	1178.22	87.223	1178.22	86.1078	1178.22	87.3466	1178.22	87.3891	1178.22	87.454
1179.13	87.6505	1179.13	86.9052	1179.13	87.8104	1179.13	87.439	1179.13	86.3153	1179.13	87.564	1179.13	87.6047	1179.13	87.671
1180.03	87.8638	1180.03	87.1233	1180.03	88.0262	1180.03	87.6526	1180.03	86.519	1180.03	87.7793	1180.03	87.8187	1180.03	87.8861
1180.94	88.0755	1180.94	87.3377	1180.94	88.2399	1180.94	87.8647	1180.94	86.7179	1180.94	87.9922	1180.94	88.0309	1180.94	88.0991
1181.84	88.2815	1181.84	87.5446	1181.84	88.4475	1181.84	88.0713	1181.84	86.909	1181.84	88.1987	1181.84	88.237	1181.84	88.3059
1182.74	88.4845	1182.74	87.7474	1182.74	88.6519	1182.74	88.2748	1182.74	87.0965	1182.74	88.4024	1182.74	88.4408	1182.74	88.51
1183.65	88.6843	1183.65	87.9456	1183.65	88.8527	1183.65	88.4753	1183.65	87.279	1183.65	88.6026	1183.65	88.6415	1183.65	88.7109
1184.55	88.8802	1184.55	88.139	1184.55	89.0494	1184.55	88.6719	1184.55	87.4566	1184.55	88.7984	1184.55	88.8379	1184.55	88.9075
1185.45	89.0734	1185.45	88.3287	1185.45	89.2431	1185.45	88.8659	1185.45	87.6305	1185.45	88.9912	1185.45	89.0317	1185.45	89.1012
1186.36	89.2616	1186.36	88.5125	1186.36	89.4317	1186.36	89.0549	1186.36	87.7984	1186.36	89.1787	1186.36	89.2204	1186.36	89.2897
1187.26	89.4467	1187.26	88.6929	1187.26	89.6169	1187.26	89.2407	1187.26	87.9637	1187.26	89.3636	1187.26	89.4066	1187.26	89.4756
1188.16	89.6282	1188.16	88.8689	1188.16	89.7984	1188.16	89.423	1188.16	88.1245	1188.16	89.5445	1188.16	89.589	1188.16	89.6577
1189.07	89.8058	1189.07	89.0407	1189.07	89.976	1189.07	89.6016	1189.07	88.281	1189.07	89.7213	1189.07	89.7674	1189.07	89.8357
1189.97	89.9807	1189.97	89.2091	1189.97	90.1506	1189.97	89.7773	1189.97	88.4341	1189.97	89.8951	1189.97	89.9429	1189.97	90.0107
1190.87	90.1524	1190.87	89.3742	1190.87	90.3219	1190.87	89.9498	1190.87	88.5849	1190.87	90.0665	1190.87	90.1161	1190.87	90.1833
1191.78	90.3193	1191.78	89.5343	1191.78	90.4885	1191.78	90.1176	1191.78	88.7305	1191.78	90.2323	1191.78	90.2838	1191.78	90.3504
1192.68	90.4836	1192.68	89.6914	1192.68	90.6522	1192.68	90.2827	1192.68	88.8733	1192.68	90.3956	1192.68	90.449	1192.68	90.515
1193.58	90.6449	1193.58	89.8454	1193.58	90.813	1193.58	90.445	1193.58	89.0133	1193.58	90.5559	1193.58	90.6113	1193.58	90.6766
1194.49	90.8032	1194.49	89.9963	1194.49	90.9707	1194.49	90.6042	1194.49	89.1498	1194.49	90.7127	1194.49	90.7702	1194.49	90.8348
1195.39	90.9579	1195.39	90.1434	1195.39	91.1247	1195.39	90.7597	1195.39	89.2832	1195.39	90.8662	1195.39	90.9257	1195.39	90.9896
1196.3	91.1097	1196.3	90.2876	1196.3	91.2758	1196.3	90.9124	1196.3	89.4142	1196.3	91.0171	1196.3	91.0787	1196.3	91.1418
1197.2	91.2578	1197.2	90.4279	1197.2	91.4231	1197.2	91.0613	1197.2	89.5412	1197.2	91.1639	1197.2	91.2276	1197.2	91.29
1198.1	91.4035	1198.1	90.5659	1198.1	91.5681	1198.1	91.2078	1198.1	89.6662	1198.1	91.3085	1198.1	91.3743	1198.1	91.4359
1199.01	91.546	1199.01	90.7006	1199.01	91.7098	1199.01	91.3512	1199.01	89.7882	1199.01	91.4498	1199.01	91.5177	1199.01	91.5785
1199.91	91.6859	1199.91	90.8326	1199.91	91.8488	1199.91	91.4919	1199.91	89.9074	1199.91	91.5882	1199.91	91.6582	1199.91	91.7182
1200.81	91.8222	1200.81	90.9612	1200.81	91.9843	1200.81	91.629	1200.81	90.0238	1200.81	91.7235	1200.81	91.7956	1200.81	91.8548
1201.72	91.9572	1201.72	91.0884	1201.72	92.1184	1201.72	91.7648	1201.72	90.1392	1201.72	91.8575	1201.72	91.9317	1201.72	91.9901
1202.62	92.0888	1202.62	91.2123	1202.62	92.2491	1202.62	91.8971	1202.62	90.2511	1202.62	91.9878	1202.62	92.0641	1202.62	92.1217
1203.52	92.2179	1203.52	91.3337	1203.52	92.3773	1203.52	92.027	1203.52	90.3605	1203.52	92.1153	1203.52	92.1937	1203.52	92.2505
1204.43	92.3436	1204.43	91.4518	1204.43	92.5022	1204.43	92.1536	1204.43	90.4676	1204.43	92.2403	1204.43	92.3208	1204.43	92.3768
1205.33	92.4688	1205.33	91.5694	1205.33	92.6264	1205.33	92.2795	1205.33	90.5736	1205.33	92.364	1205.33	92.4465	1205.33	92.5017
1206.23	92.5904	1206.23	91.6834	1206.23	92.7471	1206.23	92.4018	1206.23	90.6764	1206.23	92.4843	1206.23	92.5688	1206.23	92.6232
1207.14	92.7088	1207.14	91.7943	1207.14	92.8646	1207.14	92.5209	1207.14	90.7767	1207.14	92.6018	1207.14	92.6883	1207.14	92.7419
1208.04	92.8267	1208.04	91.9048	1208.04	92.9816	1208.04	92.6396	1208.04	90.8759	1208.04	92.7179	1208.04	92.8064	1208.04	92.8593
1208.95	92.9416	1208.95	92.0124	1208.95	93.0955	1208.95	92.7551	1208.95	90.9731	1208.95	92.8318	1208.95	92.9223	1208.95	92.9744
1209.85	93.0535	1209.85	92.1169	1209.85	93.2065	1209.85	92.8678	1209.85	91.0673	1209.85	92.9426	1209.85	93.0351	1209.85	93.0863
1210.75	93.1632	1210.75	92.2195	1210.75	93.3153	1210.75	92.9781	1210.75	91.1597	1210.75	93.0512	1210.75	93.1456	1210.75	93.1961
1211.66	93.2717	1211.66	92.3209	1211.66	93.423	1211.66	93.0874	1211.66	91.251	1211.66	93.1584	1211.66	93.2547	1211.66	93.3044
1212.56	93.3772	1212.56	92.4194	1212.56	93.5276	1212.56	93.1935	1212.56	91.3395	1212.56	93.2627	1212.56	93.3609	1212.56	93.4099
1213.46	93.4804	1213.46	92.5155	1213.46	93.6298	1213.46	93.2973	1213.46	91.4259	1213.46	93.3648	1213.46	93.4648	1213.46	93.513
1214.37	93.5827	1214.37	92.611	1214.37	93.7313	1214.37	93.4003	1214.37	91.5117	1214.37	93.4659	1214.37	93.5677	1214.37	93.6152
1215.27	93.683	1215.27	92.7044	1215.27	93.8306	1215.27	93.5012	1215.27	91.5957	1215.27	93.565	1215.27	93.6687	1215.27	93.7155
1216.17	93.7799	1216.17	92.7946	1216.17	93.9266	1216.17	93.5987	1216.17	91.6769	1216.17	93.6611	1216.17	93.7666	1216.17	93.8126
1217.08	93.8761	1217.08	92.8842	1217.08	94.022	1217.08	93.6956	1217.08	91.7573	1217.08	93.7562	1217.08	93.8634	1217.08	93.9087
1217.98	93.9707	1217.98	92.9721	1217.98	94.1157	1217.98	93.7907	1217.98	91.836	1217.98	93.8495	1217.98	93.9585	1217.98	94.0031
1218.88	94.0629	1218.88	93.0577	1218.88	94.207	1218.88	93.8835	1218.88	91.9129	1218.88	93.9406	1218.88	94.0514	1218.88	94.0952
1219.79	94.1531	1219.79	93.1415	1219.79	94.2963	1219.79	93.9743	1219.79	91.9876	1219.79	94.0296	1219.79	94.142	1219.79	94.1852
1220.69	94.2415	1220.69	93.2235	1220.69	94.3839	1220.69	94.0633	1220.69	92.0611	1220.69	94.117	1220.69	94.2312	1220.69	94.2737
1221.59	94.329	1221.59	93.3048	1221.59	94.4706	1221.59	94.1514	1221.59	92.1336	1221.59	94.2033	1221.59	94.3191	1221.59	94.3609
1222.5	94.4142	1222.5	93.3837	1222.5	94.5549	1222.5	94.2371	1222.5	92.2045	1222.5	94.2877	1222.5	94.4052	1222.5	94.4463
1223.4	94.4972	1223.4	93.4605	1223.4	94.637	1223.4	94.3206	1223.4	92.273	1223.4	94.3696	1223.4	94.4887	1223.4	94.5292
1224.31	94.5792	1224.31	93.5365	1224.31	94.7183	1224.31	94.4032	1224.31	92.3405	1224.31	94.4504	1224.31	94.5712	1224.31	94.6109
1225.21	94.6594	1225.21	93.6106	1225.21	94.7976	1225.21	94.4839	1225.21	92.4067	1225.21	94.5297	1225.21	94.652	1225.21	94.6911
1226.11	94.7383	1226.11	93.6836	1226.11	94.8757	1226.11	94.5633	1226.11	92.4716	1226.11	94.6074	1226.11	94.7313	1226.11	94.7698
1227.02	94.8156	1227.02	93.755	1227.02	94.9522	1227.02	94.6412	1227.02	92.5349	1227.02	94.6835	1227.02	94.809	1227.02	94.8468
1227.92	94.8913	1227.92	93.8249	1227.92	95.0271	1227.92	94.7174	1227.92	92.5974	1227.92	94.7586	1227.92	94.8855	1227.92	94.9228
1228.82	94.9651	1228.82	93.8929	1228.82	95.1001	1228.82	94.7917	1228.82	92.6582	1228.82	94.8318	1228.82	94.9603	1228.82	94.9969
1229.73	95.038	1229.73	93.9601	1229.73	95.1723	1229.73	94.8651	1229.73	92.7176	1229.73	94.9035	1229.73	95.0334	1229.73	95.0694
1230.63	95.1091	1230.63	94.0256	1230.63	95.2426	1230.63	94.9367	1230.63	92.7755	1230.63	94.9737	1230.63	95.1051	1230.63	95.1405
1231.53	95.179	1231.53	94.0898	1231.53	95.3116	1231.53	95.007	1231.53	92.8324	1231.53	95.0426	1231.53	95.1755	1231.53	95.2102
1232.44	95.2468	1232.44	94.1521	1232.44	95.3787	1232.44	95.0753	1232.44	92.8875	1232.44	95.1095	1232.44	95.2439	1232.44	95.278
1233.34	95.314	1233.34	94.2139	1233.34	95.4452	1233.34	95.1431	1233.34	92.9421	1233.34	95.1759	1233.34	95.3117	1233.34	95.3452
1234.24	95.3797	1234.24	94.2742	1234.24	95.5101	1234.24	95.2092	1234.24	92.9952	1234.24	95.2406	1234.24	95.3778	1234.24	95.4108
1235.15	95.4439	1235.15	94.333	1235.15	95.5735	1235.15	95.2738	1235.15	93.0469	1235.15	95.3038	1235.15	95.4424	1235.15	95.4748
1236.05	95.5066	1236.05	94.3904	1236.05	95.6355	1236.05	95.337	1236.05	93.0974	1236.05	95.3657	1236.05	95.5058	1236.05	95.5375
1236.96	95.5682	1236.96	94.4468	1236.96	95.6964	1236.96	95.3991	1236.96	93.1469	1236.96	95.4265	1236.96	95.5679	1236.96	95.5991
1237.86	95.6284	1237.86	94.5017	1237.86	95.7558	1237.86	95.4597	1237.86	93.1951	1237.86	95.4859	1237.86	95.6286	1237.86	95.6593
1238.76	95.6876	1238.76	94.5557	1238.76	95.8142	1238.76	95.5193	1238.76	93.2421	1238.76	95.5439	1238.76	95.6881	1238.76	95.7181
1239.67	95.745	1239.67	94.608	1239.67	95.8709	1239.67	95.5771	1239.67	93.2877	1239.67	95.6005	1239.67	95.746	1239.67	95.7755
1240.57	95.8013	1240.57	94.6592	1240.57	95.9265	1240.57	95.6338	1240.57	93.3322	1240.57	95.6559	1240.57	95.8026	1240.57	95.8316
1241.47	95.8565	1241.47	94.7094	1241.47	95.981	1241.47	95.6895	1241.47	93.376	1241.47	95.7104	1241.47	95.8585	1241.47	95.8869
1242.38	95.9113	1242.38	94.7592	1242.38	96.0351	1242.38	95.7447	1242.38	93.4191	1242.38	95.7641	1242.38	95.9135	1242.38	95.9414
1243.28	95.9633	1243.28	94.8062	1243.28	96.0864	1243.28	95.7971	1243.28	93.4597	1243.28	95.8154	1243.28	95.9661	1243.28	95.9934
1244.18	96.0147	1244.18	94.8528	1244.18	96.1372	1244.18	95.849	1244.18	93.4999	1244.18	95.866	1244.18	96.018	1244.18	96.0448
1245.09	96.0658	1245.09	94.8991	1245.09	96.1876	1245.09	95.9005	1245.09	93.5397	1245.09	95.9163	1245.09	96.0695	1245.09	96.0957
1245.99	96.1148	1245.99	94.9431	1245.99	96.2358	1245.99	95.9498	1245.99	93.5775	1245.99	95.9644	1245.99	96.1189	1245.99	96.1446
1246.89	96.1628	1246.89	94.9864	1246.89	96.2831	1246.89	95.9982	1246.89	93.6144	1246.89	96.0115	1246.89	96.1672	1246.89	96.1924
1247.8	96.2097	1247.8	95.0285	1247.8	96.3294	1247.8	96.0456	1247.8	93.6506	1247.8	96.0578	1247.8	96.2148	1247.8	96.2395
1248.7	96.2557	1248.7	95.0698	1248.7	96.3747	1248.7	96.0919	1248.7	93.6856	1248.7	96.103	1248.7	96.2611	1248.7	96.2853
1249.6	96.3004	1249.6	95.1098	1249.6	96.4187	1249.6	96.137	1249.6	93.7194	1249.6	96.1467	1249.6	96.3061	1249.6	96.3298
1250.51	96.3438	1250.51	95.1485	1250.51	96.4614	1250.51	96.1807	1250.51	93.7524	1250.51	96.1896	1250.51	96.3502	1250.51	96.3734
1251.41	96.3868	1251.41	95.187	1251.41	96.5038	1251.41	96.2242	1251.41	93.7847	1251.41	96.2318	1251.41	96.3936	1251.41	96.4162
1252.32	96.4284	1252.32	95.2239	1252.32	96.5447	1252.32	96.2661	1252.32	93.8157	1252.32	96.2726	1252.32	96.4355	1252.32	96.4577
1253.22	96.4689	1253.22	95.2598	1253.22	96.5845	1253.22	96.307	1253.22	93.8457	1253.22	96.3123	1253.22	96.4764	1253.22	96.4981
1254.12	96.5083	1254.12	95.2947	1254.12	96.6232	1254.12	96.3467	1254.12	93.8747	1254.12	96.351	1254.12	96.5163	1254.12	96.5375
1255.03	96.5467	1255.03	95.3286	1255.03	96.661	1255.03	96.3855	1255.03	93.9026	1255.03	96.3885	1255.03	96.555	1255.03	96.5756
1255.93	96.5836	1255.93	95.361	1255.93	96.6973	1255.93	96.4228	1255.93	93.9292	1255.93	96.4247	1255.93	96.5923	1255.93	96.6125
1256.83	96.6201	1256.83	95.393	1256.83	96.7331	1256.83	96.4596	1256.83	93.9553	1256.83	96.4604	1256.83	96.6291	1256.83	96.6488
1257.74	96.6556	1257.74	95.4241	1257.74	96.768	1257.74	96.4955	1257.74	93.9806	1257.74	96.4951	1257.74	96.665	1257.74	96.6842
1258.64	96.6902	1258.64	95.4542	1258.64	96.8019	1258.64	96.5304	1258.64	94.005	1258.64	96.5288	1258.64	96.6999	1258.64	96.7186
1259.54	96.7233	1259.54	95.4829	1259.54	96.8344	1259.54	96.5639	1259.54	94.0281	1259.54	96.5613	1259.54	96.7335	1259.54	96.7517
1260.45	96.7554	1260.45	95.5107	1260.45	96.8659	1260.45	96.5963	1260.45	94.0504	1260.45	96.5929	1260.45	96.7662	1260.45	96.7839
1261.35	96.7871	1261.35	95.538	1261.35	96.8969	1261.35	96.6284	1261.35	94.0719	1261.35	96.6237	1261.35	96.7981	1261.35	96.8154
1262.25	96.8173	1262.25	95.5639	1262.25	96.9265	1262.25	96.6589	1262.25	94.0921	1262.25	96.6532	1262.25	96.8287	1262.25	96.8455
1263.16	96.8463	1263.16	95.5885	1263.16	96.9549	1263.16	96.6882	1263.16	94.1112	1263.16	96.6815	1263.16	96.8581	1263.16	96.8745
1264.06	96.8752	1264.06	95.6131	1264.06	96.9831	1264.06	96.7175	1264.06	94.1302	1264.06	96.7096	1264.06	96.8873	1264.06	96.9032
1264.96	96.9026	1264.96	95.6362	1264.96	97.0098	1264.96	96.7451	1264.96	94.1475	1264.96	96.7361	1264.96	96.9149	1264.96	96.9303
1265.87	96.9295	1265.87	95.6589	1265.87	97.0362	1265.87	96.7725	1265.87	94.1649	1265.87	96.7625	1265.87	96.9424	1265.87	96.9573
1266.77	96.955	1266.77	95.68	1266.77	97.061	1266.77	96.7982	1266.77	94.1806	1266.77	96.7873	1266.77	96.9682	1266.77	96.9827
1267.68	96.9799	1267.68	95.7007	1267.68	97.0853	1267.68	96.8234	1267.68	94.1957	1267.68	96.8114	1267.68	96.9935	1267.68	97.0075
1268.58	97.0036	1268.58	95.7201	1268.58	97.1084	1268.58	96.8475	1268.58	94.2096	1268.58	96.8344	1268.58	97.0175	1268.58	97.031
1269.48	97.0262	1269.48	95.7385	1269.48	97.1303	1269.48	96.8704	1269.48	94.2225	1269.48	96.8563	1269.48	97.0405	1269.48	97.0536
1270.39	97.0484	1270.39	95.7565	1270.39	97.1519	1270.39	96.8929	1270.39	94.2351	1270.39	96.8778	1270.39	97.0631	1270.39	97.0757
1271.29	97.0695	1271.29	95.7734	1271.29	97.1724	1271.29	96.9144	1271.29	94.2464	1271.29	96.8982	1271.29	97.0844	1271.29	97.0966
1272.19	97.0896	1272.19	95.7892	1272.19	97.1918	1272.19	96.9347	1272.19	94.2569	1272.19	96.9175	1272.19	97.1048	1272.19	97.1166
1273.1	97.1087	1273.1	95.8042	1273.1	97.2104	1273.1	96.9542	1273.1	94.2664	1273.1	96.936	1273.1	97.1244	1273.1	97.1357
1274	97.1274	1274	95.8187	1274	97.2284	1274	96.9732	1274	94.2756	1274	96.9541	1274	97.1435	1274	97.1543
1274.9	97.1448	1274.9	95.8319	1274.9	97.2452	1274.9	96.9909	1274.9	94.2832	1274.9	96.9706	1274.9	97.1611	1274.9	97.1714
1275.81	97.1611	1275.81	95.844	1275.81	97.2609	1275.81	97.0075	1275.81	94.2902	1275.81	96.9864	1275.81	97.178	1275.81	97.1879
1276.71	97.1773	1276.71	95.856	1276.71	97.2764	1276.71	97.024	1276.71	94.2964	1276.71	97.0015	1276.71	97.1941	1276.71	97.2035
1277.61	97.1916	1277.61	95.8661	1277.61	97.2901	1277.61	97.0386	1277.61	94.3014	1277.61	97.0154	1277.61	97.2091	1277.61	97.218
1278.52	97.2064	1278.52	95.8767	1278.52	97.3042	1278.52	97.0537	1278.52	94.3066	1278.52	97.0294	1278.52	97.224	1278.52	97.2326
1279.42	97.2193	1279.42	95.8854	1279.42	97.3165	1279.42	97.0669	1279.42	94.31	1279.42	97.0417	1279.42	97.2374	1279.42	97.2455
1280.33	97.2318	1280.33	95.8937	1280.33	97.3284	1280.33	97.0797	1280.33	94.3131	1280.33	97.0536	1280.33	97.2503	1280.33	97.2579
1281.23	97.2433	1281.23	95.9011	1281.23	97.3393	1281.23	97.0915	1281.23	94.3147	1281.23	97.0641	1281.23	97.2618	1281.23	97.269
1282.13	97.2539	1282.13	95.9076	1282.13	97.3493	1282.13	97.1025	1282.13	94.316	1282.13	97.0742	1282.13	97.273	1282.13	97.2797
1283.04	97.2637	1283.04	95.9132	1283.04	97.3585	1283.04	97.1125	1283.04	94.316	1283.04	97.0831	1283.04	97.2829	1283.04	97.2892
1283.94	97.2724	1283.94	95.9177	1283.94	97.3665	1283.94	97.1215	1283.94	94.3152	1283.94	97.0912	1283.94	97.2921	1283.94	97.2979
1284.84	97.2806	1284.84	95.9217	1284.84	97.3741	1284.84	97.13	1284.84	94.314	1284.84	97.0988	1284.84	97.3007	1284.84	97.3061
1285.75	97.2877	1285.75	95.9246	1285.75	97.3806	1285.75	97.1374	1285.75	94.3114	1285.75	97.1052	1285.75	97.3081	1285.75	97.3131
1286.65	97.294	1286.65	95.9267	1286.65	97.3862	1286.65	97.144	1286.65	94.3081	1286.65	97.1108	1286.65	97.3148	1286.65	97.3193
1287.55	97.2995	1287.55	95.9279	1287.55	97.3911	1287.55	97.1497	1287.55	94.3038	1287.55	97.1155	1287.55	97.3205	1287.55	97.3245
1288.46	97.3042	1288.46	95.9285	1288.46	97.3952	1288.46	97.1548	1288.46	94.2988	1288.46	97.1195	1288.46	97.3255	1288.46	97.3291
1289.36	97.3086	1289.36	95.9286	1289.36	97.3989	1289.36	97.1594	1289.36	94.2938	1289.36	97.1233	1289.36	97.3303	1289.36	97.3334
1290.26	97.3118	1290.26	95.9276	1290.26	97.4014	1290.26	97.1629	1290.26	94.2871	1290.26	97.1256	1290.26	97.3337	1290.26	97.3364
1291.17	97.3142	1291.17	95.9258	1291.17	97.4032	1291.17	97.1656	1291.17	94.28	1291.17	97.1274	1291.17	97.3365	1291.17	97.3387
1292.07	97.3151	1292.07	95.9224	1292.07	97.4034	1292.07	97.1668	1292.07	94.2709	1292.07	97.1275	1292.07	97.3376	1292.07	97.3394
1292.97	97.316	1292.97	95.919	1292.97	97.4037	1292.97	97.168	1292.97	94.262	1292.97	97.1276	1292.97	97.3388	1292.97	97.3401
1293.88	97.3157	1293.88	95.9144	1293.88	97.4027	1293.88	97.1679	1293.88	94.252	1293.88	97.1268	1293.88	97.3389	1293.88	97.3398
1294.78	97.3146	1294.78	95.909	1294.78	97.401	1294.78	97.1671	1294.78	94.241	1294.78	97.1249	1294.78	97.3381	1294.78	97.3385
1295.69	97.3129	1295.69	95.903	1295.69	97.3986	1295.69	97.1657	1295.69	94.2297	1295.69	97.1226	1295.69	97.3368	1295.69	97.3368
1296.59	97.3099	1296.59	95.8957	1296.59	97.395	1296.59	97.163	1296.59	94.2165	1296.59	97.1187	1296.59	97.334	1296.59	97.3335
1297.49	97.3064	1297.49	95.8879	1297.49	97.3908	1297.49	97.1598	1297.49	94.203	1297.49	97.1145	1297.49	97.3308	1297.49	97.3299
1298.4	97.3021	1298.4	95.8792	1298.4	97.3859	1298.4	97.1558	1298.4	94.1888	1298.4	97.1096	1298.4	97.3269	1298.4	97.3255
1299.3	97.2967	1299.3	95.8693	1299.3	97.3798	1299.3	97.1507	1299.3	94.1735	1299.3	97.1035	1299.3	97.3219	1299.3	97.32
1300.2	97.2912	1300.2	95.8595	1300.2	97.3736	1300.2	97.1454	1300.2	94.1578	1300.2	97.0972	1300.2	97.3166	1300.2	97.3143
1301.11	97.2844	1301.11	95.8483	1301.11	97.3661	1301.11	97.1389	1301.11	94.1409	1301.11	97.0897	1301.11	97.3102	1301.11	97.3074
1302.01	97.2768	1302.01	95.8363	1302.01	97.3579	1302.01	97.1317	1302.01	94.1233	1302.01	97.0815	1302.01	97.303	1302.01	97.2998
1302.91	97.2686	1302.91	95.8235	1302.91	97.3489	1302.91	97.1237	1302.91	94.1046	1302.91	97.0723	1302.91	97.2949	1302.91	97.2912
1303.82	97.2593	1303.82	95.8097	1303.82	97.3389	1303.82	97.1147	1303.82	94.0852	1303.82	97.0624	1303.82	97.2861	1303.82	97.2819
1304.72	97.2496	1304.72	95.7955	1304.72	97.3285	1304.72	97.1052	1304.72	94.0651	1304.72	97.0519	1304.72	97.2766	1304.72	97.2719
1305.62	97.2387	1305.62	95.7801	1305.62	97.317	1305.62	97.0947	1305.62	94.0438	1305.62	97.0403	1305.62	97.2661	1305.62	97.2609
1306.53	97.2267	1306.53	95.7635	1306.53	97.3042	1306.53	97.083	1306.53	94.0212	1306.53	97.0275	1306.53	97.2544	1306.53	97.2487
1307.43	97.2145	1307.43	95.7466	1307.43	97.2913	1307.43	97.071	1307.43	93.9984	1307.43	97.0145	1307.43	97.2424	1307.43	97.2362
1308.34	97.201	1308.34	95.7284	1308.34	97.2771	1308.34	97.0578	1308.34	93.9744	1308.34	97.0004	1308.34	97.2294	1308.34	97.2228
1309.24	97.187	1309.24	95.7099	1309.24	97.2624	1309.24	97.0441	1309.24	93.9496	1309.24	96.9855	1309.24	97.2156	1309.24	97.2085
1310.14	97.1722	1310.14	95.6903	1310.14	97.2468	1310.14	97.0295	1310.14	93.924	1310.14	96.9699	1310.14	97.2011	1310.14	97.1935
1311.05	97.1564	1311.05	95.6697	1311.05	97.2303	1311.05	97.014	1311.05	93.8975	1311.05	96.9535	1311.05	97.1857	1311.05	97.1776
1311.95	97.1398	1311.95	95.6483	1311.95	97.2129	1311.95	96.9977	1311.95	93.87	1311.95	96.9361	1311.95	97.1695	1311.95	97.1609
1312.85	97.1226	1312.85	95.6264	1312.85	97.195	1312.85	96.9808	1312.85	93.8418	1312.85	96.9181	1312.85	97.1526	1312.85	97.1435
1313.76	97.1042	1313.76	95.6031	1313.76	97.1759	1313.76	96.9627	1313.76	93.8122	1313.76	96.8989	1313.76	97.1345	1313.76	97.1249
1314.66	97.0853	1314.66	95.5793	1314.66	97.1562	1314.66	96.9441	1314.66	93.7821	1314.66	96.8792	1314.66	97.1159	1314.66	97.1058
1315.56	97.0654	1315.56	95.5545	1315.56	97.1355	1315.56	96.9244	1315.56	93.7508	1315.56	96.8584	1315.56	97.0963	1315.56	97.0856
1316.47	97.0451	1316.47	95.5293	1316.47	97.1144	1316.47	96.9045	1316.47	93.7194	1316.47	96.8374	1316.47	97.0764	1316.47	97.0652
1317.37	97.0233	1317.37	95.5024	1317.37	97.0919	1317.37	96.883	1317.37	93.686	1317.37	96.8148	1317.37	97.0549	1317.37	97.0432
1318.27	97.0007	1318.27	95.4746	1318.27	97.0684	1318.27	96.8606	1318.27	93.6517	1318.27	96.7914	1318.27	97.0327	1318.27	97.0205
1319.18	96.9776	1319.18	95.4465	1319.18	97.0446	1319.18	96.8379	1319.18	93.6169	1319.18	96.7674	1319.18	97.0099	1319.18	96.9971
1320.08	96.9537	1320.08	95.4175	1320.08	97.0199	1320.08	96.8142	1320.08	93.5812	1320.08	96.7427	1320.08	96.9863	1320.08	96.973
1320.98	96.929	1320.98	95.3875	1320.98	96.9944	1320.98	96.7898	1320.98	93.5446	1320.98	96.7172	1320.98	96.9619	1320.98	96.9481
1321.89	96.903	1321.89	95.3562	1321.89	96.9676	1321.89	96.7641	1321.89	93.5063	1321.89	96.6902	1321.89	96.9361	1321.89	96.9218
1322.79	96.8764	1322.79	95.3243	1322.79	96.9401	1322.79	96.7378	1322.79	93.4676	1322.79	96.6629	1322.79	96.91	1322.79	96.8951
1323.7	96.8491	1323.7	95.2916	1323.7	96.9119	1323.7	96.7108	1323.7	93.4281	1323.7	96.6347	1323.7	96.883	1323.7	96.8676
1324.6	96.8207	1324.6	95.2578	1324.6	96.8827	1324.6	96.6827	1324.6	93.3871	1324.6	96.6054	1324.6	96.8549	1324.6	96.839
1325.5	96.7917	1325.5	95.2232	1325.5	96.8528	1325.5	96.6539	1325.5	93.3454	1325.5	96.5754	1325.5	96.8262	1325.5	96.8097
1326.41	96.7615	1326.41	95.1876	1326.41	96.8218	1326.41	96.6241	1326.41	93.3026	1326.41	96.5444	1326.41	96.7964	1326.41	96.7793
1327.31	96.731	1327.31	95.1514	1327.31	96.7903	1327.31	96.5938	1327.31	93.2592	1327.31	96.513	1327.31	96.7662	1327.31	96.7485
1328.21	96.6996	1328.21	95.1143	1328.21	96.758	1328.21	96.5627	1328.21	93.2147	1328.21	96.4806	1328.21	96.7351	1328.21	96.7168
1329.12	96.6666	1329.12	95.0755	1329.12	96.7241	1329.12	96.53	1329.12	93.1685	1329.12	96.4467	1329.12	96.7025	1329.12	96.6837
1330.02	96.6328	1330.02	95.036	1330.02	96.6895	1330.02	96.4966	1330.02	93.1213	1330.02	96.412	1330.02	96.6691	1330.02	96.6496
1330.92	96.5985	1330.92	94.9957	1330.92	96.6542	1330.92	96.4625	1330.92	93.0735	1330.92	96.3769	1330.92	96.6352	1330.92	96.6151
1331.83	96.5635	1331.83	94.9548	1331.83	96.6183	1331.83	96.4278	1331.83	93.0249	1331.83	96.3409	1331.83	96.6005	1331.83	96.5798
1332.73	96.5274	1332.73	94.9126	1332.73	96.5812	1332.73	96.392	1332.73	92.9746	1332.73	96.3036	1332.73	96.5645	1332.73	96.5433
1333.63	96.49	1333.63	94.869	1333.63	96.5428	1333.63	96.3549	1333.63	92.9236	1333.63	96.2656	1333.63	96.5279	1333.63	96.506
1334.54	96.4523	1334.54	94.8252	1334.54	96.5042	1334.54	96.3175	1334.54	92.8712	1334.54	96.2267	1334.54	96.4902	1334.54	96.4677
1335.44	96.4132	1335.44	94.7798	1335.44	96.464	1335.44	96.2788	1335.44	92.8179	1335.44	96.1868	1335.44	96.4517	1335.44	96.4286
1336.35	96.3734	1336.35	94.7336	1336.35	96.4233	1336.35	96.2393	1336.35	92.7632	1336.35	96.1458	1336.35	96.4121	1336.35	96.3884
1337.25	96.3328	1337.25	94.6866	1337.25	96.3817	1337.25	96.1991	1337.25	92.708	1337.25	96.1044	1337.25	96.3721	1337.25	96.3477
1338.15	96.2906	1338.15	94.6378	1338.15	96.3384	1338.15	96.1572	1338.15	92.6505	1338.15	96.0611	1338.15	96.3302	1338.15	96.3052
1339.06	96.2484	1339.06	94.5889	1339.06	96.2952	1339.06	96.1153	1339.06	92.593	1339.06	96.0178	1339.06	96.2883	1339.06	96.2626
1339.96	96.2053	1339.96	94.5391	1339.96	96.251	1339.96	96.0725	1339.96	92.5344	1339.96	95.9736	1339.96	96.2455	1339.96	96.2191
1340.86	96.1607	1340.86	94.4876	1340.86	96.2053	1340.86	96.0281	1340.86	92.4738	1340.86	95.9279	1340.86	96.2012	1340.86	96.1742
1341.77	96.1155	1341.77	94.4355	1341.77	96.159	1341.77	95.9833	1341.77	92.4125	1341.77	95.8816	1341.77	96.1564	1341.77	96.1287
1342.67	96.0689	1342.67	94.3818	1342.67	96.1113	1342.67	95.937	1342.67	92.3496	1342.67	95.834	1342.67	96.1103	1342.67	96.0818
1343.57	96.0216	1343.57	94.3274	1343.57	96.0629	1343.57	95.8901	1343.57	92.2858	1343.57	95.7857	1343.57	96.0634	1343.57	96.0343
1344.48	95.9733	1344.48	94.2718	1344.48	96.0135	1344.48	95.8422	1344.48	92.2206	1344.48	95.7361	1344.48	96.0154	1344.48	95.9856
1345.38	95.9238	1345.38	94.2148	1345.38	95.9628	1345.38	95.793	1345.38	92.1541	1345.38	95.6857	1345.38	95.9665	1345.38	95.9359
1346.28	95.8737	1346.28	94.1573	1346.28	95.9115	1346.28	95.7432	1346.28	92.0865	1346.28	95.6343	1346.28	95.9167	1346.28	95.8854
1347.19	95.8223	1347.19	94.0981	1347.19	95.8589	1347.19	95.6921	1347.19	92.0172	1347.19	95.5816	1347.19	95.8656	1347.19	95.8335
1348.09	95.7702	1348.09	94.0383	1348.09	95.8055	1348.09	95.6404	1348.09	91.947	1348.09	95.5284	1348.09	95.8139	1348.09	95.7811
1348.99	95.7165	1348.99	93.9766	1348.99	95.7506	1348.99	95.587	1348.99	91.875	1348.99	95.4736	1348.99	95.7608	1348.99	95.7272
1349.9	95.6623	1349.9	93.9143	1349.9	95.6951	1349.9	95.5332	1349.9	91.8018	1349.9	95.418	1349.9	95.7068	1349.9	95.6724
1350.8	95.6071	1350.8	93.851	1350.8	95.6386	1350.8	95.4783	1350.8	91.7277	1350.8	95.3616	1350.8	95.6521	1350.8	95.6169
1351.71	95.551	1351.71	93.7866	1351.71	95.5812	1351.71	95.4226	1351.71	91.6523	1351.71	95.3043	1351.71	95.5965	1351.71	95.5605
1352.61	95.4934	1352.61	93.7204	1352.61	95.5222	1352.61	95.3653	1352.61	91.5747	1352.61	95.2453	1352.61	95.5392	1352.61	95.5024
1353.51	95.4348	1353.51	93.6532	1353.51	95.4623	1353.51	95.3071	1353.51	91.4959	1353.51	95.1854	1353.51	95.4811	1353.51	95.4435
1354.42	95.3756	1354.42	93.5851	1354.42	95.4017	1354.42	95.2483	1354.42	91.4159	1354.42	95.1247	1354.42	95.4222	1354.42	95.3837
1355.32	95.3147	1355.32	93.5153	1355.32	95.3394	1355.32	95.1878	1355.32	91.3341	1355.32	95.0626	1355.32	95.3619	1355.32	95.3225
1356.22	95.2528	1356.22	93.4441	1356.22	95.276	1356.22	95.1262	1356.22	91.2506	1356.22	94.9993	1356.22	95.3004	1356.22	95.2601
1357.13	95.1905	1357.13	93.3726	1357.13	95.2124	1357.13	95.0644	1357.13	91.1667	1357.13	94.9357	1357.13	95.2386	1357.13	95.1975
1358.03	95.1264	1358.03	93.2989	1358.03	95.1467	1358.03	95.0006	1358.03	91.08	1358.03	94.8701	1358.03	95.1749	1358.03	95.1329
1358.93	95.0612	1358.93	93.2239	1358.93	95.0799	1358.93	94.9358	1358.93	90.9917	1358.93	94.8034	1358.93	95.1101	1358.93	95.0672
1359.84	94.995	1359.84	93.1479	1359.84	95.0122	1359.84	94.8701	1359.84	90.9023	1359.84	94.7358	1359.84	95.0445	1359.84	95.0006
1360.74	94.9277	1360.74	93.0705	1360.74	94.9433	1360.74	94.8032	1360.74	90.8112	1360.74	94.6669	1360.74	94.9776	1360.74	94.9328
1361.64	94.8592	1361.64	92.9915	1361.64	94.8732	1361.64	94.735	1361.64	90.7181	1361.64	94.5969	1361.64	94.9096	1361.64	94.8638
1362.55	94.7892	1362.55	92.9109	1362.55	94.8015	1362.55	94.6654	1362.55	90.6228	1362.55	94.5252	1362.55	94.84	1362.55	94.7932
1363.45	94.7186	1363.45	92.8297	1363.45	94.7293	1363.45	94.5953	1363.45	90.5269	1363.45	94.4531	1363.45	94.77	1363.45	94.7222
1364.36	94.6466	1364.36	92.7465	1364.36	94.6555	1364.36	94.5237	1364.36	90.4285	1364.36	94.3794	1364.36	94.6984	1364.36	94.6496
1365.26	94.5732	1365.26	92.6618	1365.26	94.5804	1365.26	94.4507	1365.26	90.3281	1365.26	94.3044	1365.26	94.6255	1365.26	94.5756
1366.16	94.499	1366.16	92.5761	1366.16	94.5044	1366.16	94.3769	1366.16	90.2266	1366.16	94.2285	1366.16	94.5518	1366.16	94.5009
1367.07	94.4234	1367.07	92.4888	1367.07	94.427	1367.07	94.3019	1367.07	90.1231	1367.07	94.1513	1367.07	94.4769	1367.07	94.4248
1367.97	94.3461	1367.97	92.3993	1367.97	94.3478	1367.97	94.225	1367.97	90.0168	1367.97	94.0723	1367.97	94.4002	1367.97	94.347
1368.87	94.2682	1368.87	92.3091	1368.87	94.268	1368.87	94.1476	1368.87	89.9092	1368.87	93.9925	1368.87	94.3228	1368.87	94.2685
1369.78	94.1881	1369.78	92.2162	1369.78	94.1858	1369.78	94.0679	1369.78	89.7984	1369.78	93.9105	1369.78	94.2432	1369.78	94.1877
1370.68	94.1075	1370.68	92.1226	1370.68	94.1032	1370.68	93.9877	1370.68	89.6865	1370.68	93.828	1370.68	94.1631	1370.68	94.1064
1371.58	94.026	1371.58	92.028	1371.58	94.0198	1371.58	93.9068	1371.58	89.5732	1371.58	93.7446	1371.58	94.0822	1371.58	94.0243
1372.49	93.9422	1372.49	91.9304	1372.49	93.9338	1372.49	93.8234	1372.49	89.4562	1372.49	93.6589	1372.49	93.999	1372.49	93.9399
1373.39	93.8576	1373.39	91.8319	1373.39	93.8471	1373.39	93.7393	1373.39	89.3376	1373.39	93.5722	1373.39	93.9148	1373.39	93.8545
1374.29	93.7713	1374.29	91.7313	1374.29	93.7586	1374.29	93.6535	1374.29	89.2166	1374.29	93.4839	1374.29	93.8292	1374.29	93.7676
1375.2	93.6837	1375.2	91.6289	1375.2	93.6687	1375.2	93.5664	1375.2	89.0928	1375.2	93.3941	1375.2	93.7421	1375.2	93.6792
1376.1	93.5955	1376.1	91.5259	1376.1	93.5782	1376.1	93.4788	1376.1	88.9682	1376.1	93.3038	1376.1	93.6546	1376.1	93.5903
1377	93.5045	1377	91.4193	1377	93.4849	1377	93.3883	1377	88.839	1377	93.2107	1377	93.5643	1377	93.4986
1377.91	93.4135	1377.91	91.3126	1377.91	93.3915	1377.91	93.2978	1377.91	88.7091	1377.91	93.1174	1377.91	93.4738	1377.91	93.4067
1378.81	93.3208	1378.81	91.2036	1378.81	93.2962	1378.81	93.2056	1378.81	88.5762	1378.81	93.0224	1378.81	93.3817	1378.81	93.3132
1379.72	93.2254	1379.72	91.0912	1379.72	93.1982	1379.72	93.1108	1379.72	88.4387	1379.72	92.9246	1379.72	93.287	1379.72	93.217
1380.62	93.1299	1380.62	90.9786	1380.62	93.1001	1380.62	93.0158	1380.62	88.3005	1380.62	92.8265	1380.62	93.1919	1380.62	93.1204
1381.52	93.0323	1381.52	90.8632	1381.52	92.9998	1381.52	92.9188	1381.52	88.1587	1381.52	92.7266	1381.52	93.0952	1381.52	93.0221
1382.43	92.9335	1382.43	90.7464	1382.43	92.8983	1382.43	92.8206	1382.43	88.0145	1382.43	92.6254	1382.43	92.9972	1382.43	92.9225
1383.33	92.833	1383.33	90.6271	1383.33	92.795	1383.33	92.7207	1383.33	87.8665	1383.33	92.5222	1383.33	92.8972	1383.33	92.821
1384.23	92.7313	1384.23	90.5061	1384.23	92.6904	1384.23	92.6195	1384.23	87.7164	1384.23	92.4181	1384.23	92.7964	1384.23	92.7185
1385.14	92.6276	1385.14	90.3826	1385.14	92.5837	1385.14	92.5165	1385.14	87.5623	1385.14	92.3117	1385.14	92.6935	1385.14	92.6138
1386.04	92.5225	1386.04	90.257	1386.04	92.4755	1386.04	92.4119	1386.04	87.4049	1386.04	92.2037	1386.04	92.5891	1386.04	92.5077
1386.94	92.4151	1386.94	90.1285	1386.94	92.365	1386.94	92.3052	1386.94	87.2433	1386.94	92.0935	1386.94	92.4825	1386.94	92.3993
1387.85	92.3077	1387.85	89.9997	1387.85	92.2544	1387.85	92.1985	1387.85	87.0802	1387.85	91.983	1387.85	92.3756	1387.85	92.2906
1388.75	92.1972	1388.75	89.8667	1388.75	92.1406	1388.75	92.0887	1388.75	86.9113	1388.75	91.8696	1388.75	92.266	1388.75	92.1791
1389.65	92.0852	1389.65	89.7315	1389.65	92.0251	1389.65	91.9773	1389.65	86.7392	1389.65	91.7546	1389.65	92.1549	1389.65	92.0661
1390.56	91.9726	1390.56	89.5953	1390.56	91.909	1390.56	91.8654	1390.56	86.5646	1390.56	91.6387	1390.56	92.043	1390.56	91.9522
1391.46	91.858	1391.46	89.4562	1391.46	91.7908	1391.46	91.7515	1391.46	86.3851	1391.46	91.5207	1391.46	91.9291	1391.46	91.8362
1392.37	91.7415	1392.37	89.3145	1392.37	91.6706	1392.37	91.6357	1392.37	86.2013	1392.37	91.4008	1392.37	91.8133	1392.37	91.7184
1393.27	91.6232	1393.27	89.1701	1393.27	91.5486	1393.27	91.5181	1393.27	86.0136	1393.27	91.2795	1393.27	91.6963	1393.27	91.5992
1394.17	91.5036	1394.17	89.0237	1394.17	91.4251	1394.17	91.3993	1394.17	85.8217	1394.17	91.1563	1394.17	91.5774	1394.17	91.4782
1395.08	91.3824	1395.08	88.8747	1395.08	91.2998	1395.08	91.2788	1395.08	85.6249	1395.08	91.0315	1395.08	91.4571	1395.08	91.3556
1395.98	91.2582	1395.98	88.7214	1395.98	91.1713	1395.98	91.1552	1395.98	85.4215	1395.98	90.9038	1395.98	91.334	1395.98	91.2302
1396.88	91.1338	1396.88	88.5677	1396.88	91.0428	1396.88	91.0317	1396.88	85.2152	1396.88	90.7751	1396.88	91.2101	1396.88	91.1039
1397.79	91.0072	1397.79	88.4104	1397.79	90.9117	1397.79	90.9058	1397.79	85.0035	1397.79	90.6447	1397.79	91.0844	1397.79	90.9758
1398.69	90.8793	1398.69	88.2509	1398.69	90.7793	1398.69	90.7787	1398.69	84.787	1398.69	90.5131	1398.69	90.9577	1398.69	90.8467
1399.59	90.7487	1399.59	88.0875	1399.59	90.6441	1399.59	90.6489	1399.59	84.5633	1399.59	90.3783	1399.59	90.828	1399.59	90.7144
1400.5	90.6171	1400.5	87.9221	1400.5	90.5077	1400.5	90.5181	1400.5	84.3347	1400.5	90.2424	1400.5	90.6973	1400.5	90.5811
1401.4	90.4836	1401.4	87.7538	1401.4	90.3693	1401.4	90.3855	1401.4	84.1002	1401.4	90.1047	1401.4	90.5649	1401.4	90.446
1402.3	90.3484	1402.3	87.5824	1402.3	90.229	1402.3	90.2511	1402.3	83.8593	1402.3	89.9651	1402.3	90.4308	1402.3	90.3091
1403.21	90.2116	1403.21	87.4085	1403.21	90.0871	1403.21	90.1152	1403.21	83.6124	1403.21	89.8239	1403.21	90.2951	1403.21	90.1706
1404.11	90.0736	1404.11	87.232	1404.11	89.9437	1404.11	89.978	1404.11	83.3576	1404.11	89.6806	1404.11	90.1575	1404.11	90.0301
1405.01	89.934	1405.01	87.0529	1405.01	89.7987	1405.01	89.8393	1405.01	83.0986	1405.01	89.5369	1405.01	90.0195	1405.01	89.8892
1405.92	89.7924	1405.92	86.8702	1405.92	89.6514	1405.92	89.6985	1405.92	82.8302	1405.92	89.3903	1405.92	89.8789	1405.92	89.7455
1406.82	89.6488	1406.82	86.6841	1406.82	89.5021	1406.82	89.5558	1406.82	82.5536	1406.82	89.2417	1406.82	89.7363	1406.82	89.5999
1407.73	89.5055	1407.73	86.4976	1407.73	89.3529	1407.73	89.4134	1407.73	82.2723	1407.73	89.093	1407.73	89.5938	1407.73	89.4542
1408.63	89.359	1408.63	86.306	1408.63	89.2003	1408.63	89.2678	1408.63	81.9804	1408.63	88.9416	1408.63	89.4486	1408.63	89.3058
1409.53	89.2117	1409.53	86.1123	1409.53	89.0468	1409.53	89.1214	1409.53	81.6806	1409.53	88.7889	1409.53	89.3023	1409.53	89.1562
1410.44	89.063	1410.44	85.916	1410.44	88.8918	1410.44	88.9735	1410.44	81.3722	1410.44	88.6347	1410.44	89.1546	1410.44	89.0051
1411.34	88.9133	1411.34	85.7174	1411.34	88.7357	1411.34	88.8248	1411.34	81.0559	1411.34	88.4798	1411.34	89.0062	1411.34	88.8533
1412.24	88.7621	1412.24	85.5158	1412.24	88.5778	1412.24	88.6744	1412.24	80.7301	1412.24	88.3231	1412.24	88.8561	1412.24	88.6998
1413.15	88.6108	1413.15	85.3133	1413.15	88.4198	1413.15	88.524	1413.15	80.3961	1413.15	88.1657	1413.15	88.7054	1413.15	88.5456
1414.05	88.4582	1414.05	85.1083	1414.05	88.2605	1414.05	88.3723	1414.05	80.0526	1414.05	88.007	1414.05	88.5536	1414.05	88.3902
1414.95	88.3057	1414.95	84.9024	1414.95	88.101	1414.95	88.2206	1414.95	79.7033	1414.95	87.849	1414.95	88.4022	1414.95	88.2354
1415.86	88.1521	1415.86	84.6943	1415.86	87.9404	1415.86	88.0677	1415.86	79.3439	1415.86	87.6897	1415.86	88.2497	1415.86	88.0793
1416.76	87.9975	1416.76	84.4843	1416.76	87.7788	1416.76	87.914	1416.76	78.9747	1416.76	87.5292	1416.76	88.096	1416.76	87.9219
1417.66	87.8437	1417.66	84.2749	1417.66	87.618	1417.66	87.7609	1417.66	78.6021	1417.66	87.37	1417.66	87.9434	1417.66	87.7659
1418.57	87.6899	1418.57	84.0652	1418.57	87.4571	1418.57	87.6078	1418.57	78.2234	1418.57	87.2107	1418.57	87.7907	1418.57	87.6095
1419.47	87.5368	1419.47	83.8562	1419.47	87.297	1419.47	87.4553	1419.47	77.8401	1419.47	87.0517	1419.47	87.6382	1419.47	87.4535
1420.38	87.3842	1420.38	83.6479	1420.38	87.1373	1420.38	87.3032	1420.38	77.4552	1420.38	86.8935	1420.38	87.4863	1420.38	87.2982
1421.28	87.2323	1421.28	83.4412	1421.28	86.9786	1421.28	87.1519	1421.28	77.0704	1421.28	86.7359	1421.28	87.3347	1421.28	87.1432
1422.18	87.0823	1422.18	83.2377	1422.18	86.8219	1422.18	87.0023	1422.18	76.6943	1422.18	86.5811	1422.18	87.1857	1422.18	86.991
1423.09	86.933	1423.09	83.0363	1423.09	86.6661	1423.09	86.8534	1423.09	76.326	1423.09	86.4273	1423.09	87.0373	1423.09	86.8395
1423.99	86.7876	1423.99	82.842	1423.99	86.5144	1423.99	86.7082	1423.99	75.9761	1423.99	86.2767	1423.99	86.8917	1423.99	86.6909
1424.89	86.6434	1424.89	82.6514	1424.89	86.3643	1424.89	86.5641	1424.89	75.6473	1424.89	86.1282	1424.89	86.7478	1424.89	86.5443
1425.8	86.5036	1425.8	82.4697	1425.8	86.219	1425.8	86.4243	1425.8	75.353	1425.8	85.9841	1425.8	86.6076	1425.8	86.4017
1426.7	86.366	1426.7	82.2942	1426.7	86.0763	1426.7	86.2866	1426.7	75.0964	1426.7	85.8434	1426.7	86.4704	1426.7	86.2622
1427.6	86.2333	1427.6	82.1296	1427.6	85.9392	1427.6	86.1536	1427.6	74.8899	1427.6	85.7076	1427.6	86.3372	1427.6	86.1271
1428.51	86.1047	1428.51	81.975	1428.51	85.8066	1428.51	86.0245	1428.51	74.7374	1428.51	85.5764	1428.51	86.2079	1428.51	85.9963
1429.41	85.9819	1429.41	81.8341	1429.41	85.6808	1429.41	85.9012	1429.41	74.6508	1429.41	85.4524	1429.41	86.0848	1429.41	85.8721
1430.31	85.8656	1430.31	81.7082	1430.31	85.5621	1430.31	85.784	1430.31	74.6355	1430.31	85.3356	1430.31	85.9679	1430.31	85.7545
1431.22	85.7541	1431.22	81.5952	1431.22	85.4492	1431.22	85.6716	1431.22	74.6777	1431.22	85.2236	1431.22	85.8549	1431.22	85.6414
1432.12	85.65	1432.12	81.4992	1432.12	85.3445	1432.12	85.5662	1432.12	74.7896	1432.12	85.1204	1432.12	85.7496	1432.12	85.5364
1433.02	85.5538	1433.02	81.422	1433.02	85.2489	1433.02	85.4686	1433.02	74.9628	1433.02	85.0264	1433.02	85.6521	1433.02	85.4399
1433.93	85.4651	1433.93	81.3623	1433.93	85.1619	1433.93	85.3783	1433.93	75.1846	1433.93	84.9399	1433.93	85.5611	1433.93	85.3503
1434.83	85.3864	1434.83	81.324	1434.83	85.086	1434.83	85.2978	1434.83	75.4546	1434.83	84.8652	1434.83	85.4804	1434.83	85.2718
1435.74	85.3163	1435.74	81.3052	1435.74	85.02	1435.74	85.2257	1435.74	75.7589	1435.74	84.7991	1435.74	85.4072	1435.74	85.2014
1436.64	85.2562	1436.64	81.3068	1436.64	84.9651	1436.64	85.1633	1436.64	76.0954	1436.64	84.7457	1436.64	85.3452	1436.64	85.1429
1437.54	85.205	1437.54	81.3271	1437.54	84.9203	1437.54	85.1097	1437.54	76.4463	1437.54	84.7015	1437.54	85.2913	1437.54	85.0931
1438.45	85.1644	1438.45	81.3673	1438.45	84.8873	1438.45	85.0665	1438.45	76.8107	1438.45	84.6687	1438.45	85.2474	1438.45	85.0539
1439.35	85.1348	1439.35	81.427	1439.35	84.8665	1439.35	85.0342	1439.35	77.183	1439.35	84.6482	1439.35	85.2148	1439.35	85.0266
1440.25	85.1163	1440.25	81.5056	1440.25	84.8579	1440.25	85.0127	1440.25	77.5611	1440.25	84.6398	1440.25	85.1931	1440.25	85.0108
1441.16	85.1082	1441.16	81.6006	1441.16	84.8608	1441.16	85.0016	1441.16	77.9388	1441.16	84.6428	1441.16	85.1817	1441.16	85.006
1442.06	85.1123	1442.06	81.7126	1442.06	84.8767	1442.06	85.0026	1442.06	78.3098	1442.06	84.6573	1442.06	85.1813	1442.06	85.0123
1442.96	85.1266	1442.96	81.8394	1442.96	84.9038	1442.96	85.0136	1442.96	78.6813	1442.96	84.6841	1442.96	85.192	1442.96	85.0305
1443.87	85.1508	1443.87	81.9774	1443.87	84.9413	1443.87	85.0345	1443.87	79.0446	1443.87	84.7215	1443.87	85.2129	1443.87	85.0591
1444.77	85.1873	1444.77	82.1293	1444.77	84.9918	1444.77	85.0678	1444.77	79.3997	1444.77	84.7703	1444.77	85.2447	1444.77	85.0991
1445.67	85.2333	1445.67	82.2906	1445.67	85.0523	1445.67	85.1105	1445.67	79.7462	1445.67	84.8295	1445.67	85.2867	1445.67	85.1493
1446.58	85.289	1446.58	82.4611	1446.58	85.1229	1446.58	85.163	1446.58	80.0881	1446.58	84.9004	1446.58	85.3401	1446.58	85.2111
1447.48	85.3544	1447.48	82.64	1447.48	85.2034	1447.48	85.2251	1447.48	80.4197	1447.48	84.9784	1447.48	85.4004	1447.48	85.2801
1448.38	85.4274	1448.38	82.8225	1448.38	85.2913	1448.38	85.295	1448.38	80.7399	1448.38	85.065	1448.38	85.4698	1448.38	85.3579
1449.29	85.5102	1449.29	83.0119	1449.29	85.3891	1449.29	85.3748	1449.29	81.0521	1449.29	85.1613	1449.29	85.549	1449.29	85.4455
1450.19	85.5998	1450.19	83.2045	1450.19	85.4936	1450.19	85.4614	1450.19	81.3566	1450.19	85.2647	1450.19	85.6355	1450.19	85.5404
1451.1	85.6978	1451.1	83.4018	1451.1	85.6064	1451.1	85.5566	1451.1	81.6539	1451.1	85.3758	1451.1	85.73	1451.1	85.6433
1452	85.8019	1452	83.6004	1452	85.7248	1452	85.6579	1452	81.9408	1452	85.4922	1452	85.8306	1452	85.7519
1452.9	85.9124	1452.9	83.8008	1452.9	85.8493	1452.9	85.7659	1452.9	82.221	1452.9	85.615	1452.9	85.9379	1452.9	85.8671
1453.81	86.0281	1453.81	84.0015	1453.81	85.9785	1453.81	85.8792	1453.81	82.493	1453.81	85.7428	1453.81	86.051	1453.81	85.9877
1454.71	86.149	1454.71	84.2027	1454.71	86.1124	1454.71	85.9979	1454.71	82.757	1454.71	85.8749	1454.71	86.169	1454.71	86.113
1455.61	86.2729	1455.61	84.4019	1455.61	86.2488	1455.61	86.1196	1455.61	83.0127	1455.61	86.01	1455.61	86.2907	1455.61	86.2417
1456.52	86.4028	1456.52	84.6031	1456.52	86.3907	1456.52	86.2475	1456.52	83.2636	1456.52	86.1501	1456.52	86.418	1456.52	86.3756
1457.42	86.5353	1457.42	84.802	1457.42	86.5346	1457.42	86.3782	1457.42	83.5071	1457.42	86.2926	1457.42	86.5485	1457.42	86.5125
1458.32	86.6696	1458.32	84.9982	1458.32	86.6797	1458.32	86.5108	1458.32	83.7423	1458.32	86.4357	1458.32	86.6803	1458.32	86.6503
1459.23	86.8068	1459.23	85.1931	1459.23	86.8272	1459.23	86.6465	1459.23	83.972	1459.23	86.5818	1459.23	86.8158	1459.23	86.7914
1460.13	86.9468	1460.13	85.3873	1460.13	86.977	1460.13	86.785	1460.13	84.1973	1460.13	86.7302	1460.13	86.9542	1460.13	86.9352
1461.03	87.0866	1461.03	85.5769	1461.03	87.1259	1461.03	86.9236	1461.03	84.4139	1461.03	86.8777	1461.03	87.0924	1461.03	87.0784
1461.94	87.2299	1461.94	85.7668	1461.94	87.2778	1461.94	87.0657	1461.94	84.6275	1461.94	87.0281	1461.94	87.2342	1461.94	87.2249
1462.84	87.3723	1462.84	85.9523	1462.84	87.4283	1462.84	87.207	1462.84	84.8349	1462.84	87.178	1462.84	87.376	1462.84	87.3711
1463.75	87.516	1463.75	86.1358	1463.75	87.5796	1463.75	87.3497	1463.75	85.0362	1463.75	87.3273	1463.75	87.5178	1463.75	87.5171
1464.65	87.6596	1464.65	86.3162	1464.65	87.7304	1464.65	87.4924	1464.65	85.2328	1464.65	87.4767	1464.65	87.6603	1464.65	87.6634
1465.55	87.803	1465.55	86.4934	1465.55	87.8804	1465.55	87.6351	1465.55	85.4235	1465.55	87.6255	1465.55	87.8027	1465.55	87.8093
1466.46	87.9466	1466.46	86.6682	1466.46	88.0301	1466.46	87.778	1466.46	85.6105	1466.46	87.7744	1466.46	87.9458	1466.46	87.9557
1467.36	88.0907	1467.36	86.8417	1467.36	88.1801	1467.36	87.9215	1467.36	85.7944	1467.36	87.9232	1467.36	88.0891	1467.36	88.1022
1468.26	88.233	1468.26	87.0105	1468.26	88.3278	1468.26	88.0632	1468.26	85.9724	1468.26	88.0701	1468.26	88.231	1468.26	88.2469
1469.17	88.375	1469.17	87.177	1469.17	88.4747	1469.17	88.2047	1469.17	86.1455	1469.17	88.2155	1469.17	88.3719	1469.17	88.3904
1470.07	88.5164	1470.07	87.341	1470.07	88.6208	1470.07	88.3457	1470.07	86.3165	1470.07	88.361	1470.07	88.5131	1470.07	88.5341
1470.97	88.6565	1470.97	87.5019	1470.97	88.7653	1470.97	88.4855	1470.97	86.4822	1470.97	88.5045	1470.97	88.6527	1470.97	88.676
1471.88	88.7954	1471.88	87.6598	1471.88	88.9082	1471.88	88.6241	1471.88	86.644	1471.88	88.6462	1471.88	88.791	1471.88	88.8163
1472.78	88.9326	1472.78	87.8142	1472.78	89.049	1472.78	88.761	1472.78	86.8015	1472.78	88.7863	1472.78	88.9279	1472.78	88.9552
1473.68	89.0696	1473.68	87.9673	1473.68	89.1895	1473.68	88.8979	1473.68	86.957	1473.68	88.9259	1473.68	89.0646	1473.68	89.0936
1474.59	89.2054	1474.59	88.118	1474.59	89.3286	1474.59	89.0335	1474.59	87.1094	1474.59	89.0642	1474.59	89.2002	1474.59	89.2308
1475.49	89.3387	1475.49	88.2644	1475.49	89.4647	1475.49	89.1666	1475.49	87.2568	1475.49	89.1996	1475.49	89.3333	1475.49	89.3654
1476.39	89.4709	1476.39	88.4088	1476.39	89.5997	1476.39	89.2988	1476.39	87.4015	1476.39	89.334	1476.39	89.4655	1476.39	89.499
1477.3	89.6018	1477.3	88.551	1477.3	89.7332	1477.3	89.4297	1477.3	87.5439	1477.3	89.467	1477.3	89.5966	1477.3	89.6313
1478.2	89.7306	1478.2	88.69	1478.2	89.8643	1478.2	89.5584	1478.2	87.6825	1478.2	89.5976	1478.2	89.7254	1478.2	89.7613
1479.11	89.8574	1479.11	88.8257	1479.11	89.9932	1479.11	89.6852	1479.11	87.8167	1479.11	89.7255	1479.11	89.8518	1479.11	89.8887
1480.01	89.9834	1480.01	88.9601	1480.01	90.1212	1480.01	89.8113	1480.01	87.9496	1480.01	89.8528	1480.01	89.9778	1480.01	90.0156
1480.91	90.1079	1480.91	89.0922	1480.91	90.2475	1480.91	89.9358	1480.91	88.0801	1480.91	89.9787	1480.91	90.1025	1480.91	90.1411
1481.82	90.2302	1481.82	89.2212	1481.82	90.3714	1481.82	90.0581	1481.82	88.2071	1481.82	90.1022	1481.82	90.2249	1481.82	90.2643
1482.72	90.3504	1482.72	89.3475	1482.72	90.4931	1482.72	90.1784	1482.72	88.3311	1482.72	90.2237	1482.72	90.3455	1482.72	90.3856
1483.62	90.4707	1483.62	89.4734	1483.62	90.6148	1483.62	90.2989	1483.62	88.4542	1483.62	90.3446	1483.62	90.4656	1483.62	90.5063
1484.53	90.5877	1484.53	89.5953	1484.53	90.7331	1484.53	90.416	1484.53	88.5736	1484.53	90.4626	1484.53	90.5829	1484.53	90.6242
1485.43	90.7031	1485.43	89.7149	1485.43	90.8496	1485.43	90.5314	1485.43	88.6896	1485.43	90.5784	1485.43	90.6981	1485.43	90.7398
1486.33	90.8169	1486.33	89.8326	1486.33	90.9645	1486.33	90.6454	1486.33	88.8042	1486.33	90.6929	1486.33	90.8122	1486.33	90.8543
1487.24	90.9299	1487.24	89.949	1487.24	91.0784	1487.24	90.7585	1487.24	88.9171	1487.24	90.8064	1487.24	90.9253	1487.24	90.9678
1488.14	91.0401	1488.14	90.0622	1488.14	91.1895	1488.14	90.8689	1488.14	89.0266	1488.14	90.917	1488.14	91.0356	1488.14	91.0784
1489.04	91.1487	1489.04	90.1732	1489.04	91.2989	1489.04	90.9777	1489.04	89.1342	1489.04	91.0263	1489.04	91.1447	1489.04	91.1878
1489.95	91.2558	1489.95	90.2824	1489.95	91.4067	1489.95	91.085	1489.95	89.2395	1489.95	91.1337	1489.95	91.252	1489.95	91.2953
1490.85	91.3616	1490.85	90.3901	1490.85	91.5131	1490.85	91.1909	1490.85	89.3432	1490.85	91.2396	1490.85	91.3578	1490.85	91.4014
1491.76	91.4651	1491.76	90.495	1491.76	91.6171	1491.76	91.2946	1491.76	89.4442	1491.76	91.3435	1491.76	91.4616	1491.76	91.5054
1492.66	91.5671	1492.66	90.5981	1492.66	91.7195	1492.66	91.3968	1492.66	89.5429	1492.66	91.4455	1492.66	91.5637	1492.66	91.6076
1493.56	91.6683	1493.56	90.7003	1493.56	91.8212	1493.56	91.4982	1493.56	89.641	1493.56	91.5468	1493.56	91.6652	1493.56	91.7091
1494.47	91.7675	1494.47	90.8001	1494.47	91.9207	1494.47	91.5975	1494.47	89.7365	1494.47	91.6459	1494.47	91.7644	1494.47	91.8084
1495.37	91.8643	1495.37	90.8972	1495.37	92.0179	1495.37	91.6946	1495.37	89.8292	1495.37	91.7428	1495.37	91.8615	1495.37	91.9055
1496.27	91.9605	1496.27	90.9936	1496.27	92.1143	1496.27	91.791	1496.27	89.9213	1496.27	91.839	1496.27	91.958	1496.27	92.002
1497.18	92.055	1497.18	91.0881	1497.18	92.209	1497.18	91.8857	1497.18	90.0115	1497.18	91.9337	1497.18	92.053	1497.18	92.097
1498.08	92.1477	1498.08	91.1805	1498.08	92.3019	1498.08	91.9786	1498.08	90.0996	1498.08	92.0263	1498.08	92.1458	1498.08	92.1898
1498.98	92.2388	1498.98	91.2711	1498.98	92.3931	1498.98	92.0699	1498.98	90.1855	1498.98	92.1171	1498.98	92.237	1498.98	92.2809
1499.89	92.3282	1499.89	91.3599	1499.89	92.4825	1499.89	92.1595	1499.89	90.2699	1499.89	92.2064	1499.89	92.3267	1499.89	92.3706
1500.79	92.4164	1500.79	91.4474	1500.79	92.5708	1500.79	92.2479	1500.79	90.3532	1500.79	92.2947	1500.79	92.4154	1500.79	92.4591
1501.69	92.5032	1501.69	91.5333	1501.69	92.6576	1501.69	92.3349	1501.69	90.4345	1501.69	92.3813	1501.69	92.5024	1501.69	92.546
1502.6	92.5883	1502.6	91.6172	1502.6	92.7426	1502.6	92.4202	1502.6	90.5137	1502.6	92.466	1502.6	92.5876	1502.6	92.6311
1503.5	92.6718	1503.5	91.6996	1503.5	92.8261	1503.5	92.504	1503.5	90.5916	1503.5	92.5494	1503.5	92.6715	1503.5	92.7148
1504.4	92.7544	1504.4	91.781	1504.4	92.9087	1504.4	92.5868	1504.4	90.6684	1504.4	92.6317	1504.4	92.7543	1504.4	92.7976
1505.31	92.8353	1505.31	91.8604	1505.31	92.9895	1505.31	92.6679	1505.31	90.7433	1505.31	92.7122	1505.31	92.8354	1505.31	92.8785
1506.21	92.9147	1506.21	91.9383	1506.21	93.0687	1506.21	92.7475	1506.21	90.8166	1506.21	92.7914	1506.21	92.9151	1506.21	92.958
1507.12	92.9929	1507.12	92.0148	1507.12	93.1467	1507.12	92.8259	1507.12	90.8884	1507.12	92.869	1507.12	92.9932	1507.12	93.0359
1508.02	93.0696	1508.02	92.0899	1508.02	93.2233	1508.02	92.9029	1508.02	90.959	1508.02	92.9457	1508.02	93.0705	1508.02	93.113
1508.92	93.145	1508.92	92.1634	1508.92	93.2985	1508.92	92.9784	1508.92	91.0279	1508.92	93.0205	1508.92	93.1459	1508.92	93.1882
1509.83	93.2188	1509.83	92.2353	1509.83	93.3721	1509.83	93.0524	1509.83	91.0955	1509.83	93.0943	1509.83	93.2202	1509.83	93.2623
1510.73	93.2918	1510.73	92.3065	1510.73	93.4449	1510.73	93.1257	1510.73	91.162	1510.73	93.1668	1510.73	93.2934	1510.73	93.3353
1511.63	93.3631	1511.63	92.3757	1511.63	93.5159	1511.63	93.1971	1511.63	91.2269	1511.63	93.2379	1511.63	93.3651	1511.63	93.4067
1512.54	93.433	1512.54	92.4435	1512.54	93.5855	1512.54	93.2672	1512.54	91.29	1512.54	93.3073	1512.54	93.4352	1512.54	93.4766
1513.44	93.5021	1513.44	92.5105	1513.44	93.6543	1513.44	93.3366	1513.44	91.3524	1513.44	93.3759	1513.44	93.5045	1513.44	93.5456
1514.34	93.5696	1514.34	92.5758	1514.34	93.7215	1514.34	93.4042	1514.34	91.4132	1514.34	93.4429	1514.34	93.5721	1514.34	93.6129
1515.25	93.6362	1515.25	92.6402	1515.25	93.7878	1515.25	93.471	1515.25	91.4732	1515.25	93.5092	1515.25	93.639	1515.25	93.6796
1516.15	93.7008	1516.15	92.7024	1516.15	93.8521	1516.15	93.5358	1516.15	91.5306	1516.15	93.5732	1516.15	93.7037	1516.15	93.744
1517.05	93.7645	1517.05	92.7637	1517.05	93.9154	1517.05	93.5997	1517.05	91.5877	1517.05	93.6367	1517.05	93.7678	1517.05	93.8079
1517.96	93.8276	1517.96	92.8245	1517.96	93.9782	1517.96	93.663	1517.96	91.6441	1517.96	93.6994	1517.96	93.8312	1517.96	93.871
1518.86	93.889	1518.86	92.8834	1518.86	94.0392	1518.86	93.7246	1518.86	91.6985	1518.86	93.7603	1518.86	93.8928	1518.86	93.9323
1519.77	93.9488	1519.77	92.9407	1519.77	94.0986	1519.77	93.7846	1519.77	91.7514	1519.77	93.8196	1519.77	93.9528	1519.77	93.992
1520.67	94.0084	1520.67	92.9979	1520.67	94.1579	1520.67	93.8444	1520.67	91.8042	1520.67	93.8788	1520.67	94.0127	1520.67	94.0516
1521.57	94.0663	1521.57	93.0532	1521.57	94.2154	1521.57	93.9025	1521.57	91.855	1521.57	93.9362	1521.57	94.0707	1521.57	94.1094
1522.48	94.1229	1522.48	93.1072	1522.48	94.2716	1522.48	93.9593	1522.48	91.9047	1522.48	93.9924	1522.48	94.1276	1522.48	94.1659
1523.38	94.1783	1523.38	93.16	1523.38	94.3266	1523.38	94.0149	1523.38	91.9532	1523.38	94.0474	1523.38	94.1834	1523.38	94.2214
1524.28	94.2332	1524.28	93.2123	1524.28	94.3811	1524.28	94.07	1524.28	92.001	1524.28	94.1017	1524.28	94.2384	1524.28	94.2761
1525.19	94.2867	1525.19	93.2631	1525.19	94.4342	1525.19	94.1237	1525.19	92.0474	1525.19	94.1547	1525.19	94.2921	1525.19	94.3295
1526.09	94.3388	1526.09	93.3125	1526.09	94.4858	1526.09	94.1759	1526.09	92.0928	1526.09	94.2066	1526.09	94.3446	1526.09	94.3817
1526.99	94.3899	1526.99	93.3608	1526.99	94.5365	1526.99	94.2272	1526.99	92.1366	1526.99	94.257	1526.99	94.3958	1526.99	94.4326
1527.9	94.4405	1527.9	93.4087	1527.9	94.5866	1527.9	94.278	1527.9	92.18	1527.9	94.3069	1527.9	94.4463	1527.9	94.4828
1528.8	94.4894	1528.8	93.4549	1528.8	94.6351	1528.8	94.3271	1528.8	92.2221	1528.8	94.3555	1528.8	94.4957	1528.8	94.5319
1529.7	94.5375	1529.7	93.5001	1529.7	94.6827	1529.7	94.3753	1529.7	92.2631	1529.7	94.403	1529.7	94.544	1529.7	94.5798
1530.61	94.5843	1530.61	93.5442	1530.61	94.7291	1530.61	94.4224	1530.61	92.303	1530.61	94.4495	1530.61	94.5911	1530.61	94.6267
1531.51	94.6306	1531.51	93.5877	1531.51	94.7749	1531.51	94.4688	1531.51	92.3422	1531.51	94.4953	1531.51	94.6376	1531.51	94.6728
1532.41	94.6752	1532.41	93.6294	1532.41	94.8191	1532.41	94.5136	1532.41	92.3796	1532.41	94.5393	1532.41	94.6823	1532.41	94.7172
1533.32	94.7191	1533.32	93.6704	1533.32	94.8625	1533.32	94.5576	1533.32	92.4163	1533.32	94.5826	1533.32	94.7263	1533.32	94.7609
1534.22	94.762	1534.22	93.7104	1534.22	94.9049	1534.22	94.6007	1534.22	92.4523	1534.22	94.6251	1534.22	94.7696	1534.22	94.8039
1535.13	94.8041	1535.13	93.7496	1535.13	94.9465	1535.13	94.6429	1535.13	92.4872	1535.13	94.6666	1535.13	94.8118	1535.13	94.8457
1536.03	94.8448	1536.03	93.7874	1536.03	94.9867	1536.03	94.6838	1536.03	92.5211	1536.03	94.707	1536.03	94.8529	1536.03	94.8865
1536.93	94.8847	1536.93	93.8245	1536.93	95.0262	1536.93	94.724	1536.93	92.5535	1536.93	94.7462	1536.93	94.8928	1536.93	94.9261
1537.84	94.9238	1537.84	93.8606	1537.84	95.0647	1537.84	94.7631	1537.84	92.5857	1537.84	94.7848	1537.84	94.9322	1537.84	94.9652
1538.74	94.9619	1538.74	93.8957	1538.74	95.1023	1538.74	94.8014	1538.74	92.6166	1538.74	94.8223	1538.74	94.9704	1538.74	95.003
1539.64	94.9986	1539.64	93.9294	1539.64	95.1385	1539.64	94.8383	1539.64	92.6463	1539.64	94.8586	1539.64	95.0075	1539.64	95.0397
1540.55	95.0347	1540.55	93.9626	1540.55	95.1741	1540.55	94.8746	1540.55	92.6752	1540.55	94.8941	1540.55	95.0437	1540.55	95.0756
1541.45	95.0697	1541.45	93.9946	1541.45	95.2086	1541.45	94.9097	1541.45	92.7032	1541.45	94.9287	1541.45	95.079	1541.45	95.1106
1542.35	95.1038	1542.35	94.0256	1542.35	95.2421	1542.35	94.9439	1542.35	92.7301	1542.35	94.9623	1542.35	95.1133	1542.35	95.1445
1543.26	95.137	1543.26	94.0557	1543.26	95.2748	1543.26	94.9773	1543.26	92.756	1543.26	94.9948	1543.26	95.1465	1543.26	95.1774
1544.16	95.1693	1544.16	94.0851	1544.16	95.3066	1544.16	95.0098	1544.16	92.7813	1544.16	95.0267	1544.16	95.1791	1544.16	95.2097
1545.06	95.201	1545.06	94.1138	1545.06	95.3378	1545.06	95.0417	1545.06	92.8058	1545.06	95.0577	1545.06	95.2109	1545.06	95.2411
1545.97	95.2313	1545.97	94.1409	1545.97	95.3675	1545.97	95.072	1545.97	92.8288	1545.97	95.0875	1545.97	95.2413	1545.97	95.2712
1546.87	95.2605	1546.87	94.167	1546.87	95.3962	1546.87	95.1014	1546.87	92.8508	1546.87	95.1162	1546.87	95.2708	1546.87	95.3003
1547.78	95.2894	1547.78	94.1929	1547.78	95.4246	1547.78	95.1305	1547.78	92.8725	1547.78	95.1445	1547.78	95.2998	1547.78	95.329
1548.68	95.3171	1548.68	94.2175	1548.68	95.4518	1548.68	95.1584	1548.68	92.8931	1548.68	95.1717	1548.68	95.3278	1548.68	95.3567
1549.58	95.344	1549.58	94.2412	1549.58	95.4781	1549.58	95.1854	1549.58	92.9127	1549.58	95.198	1549.58	95.3548	1549.58	95.3833
1550.49	95.3699	1550.49	94.264	1550.49	95.5034	1550.49	95.2114	1550.49	92.9315	1550.49	95.2234	1550.49	95.381	1550.49	95.4092
1551.39	95.3951	1551.39	94.2861	1551.39	95.5281	1551.39	95.2368	1551.39	92.9495	1551.39	95.2481	1551.39	95.4064	1551.39	95.4342
1552.29	95.4194	1552.29	94.3072	1552.29	95.5518	1552.29	95.2613	1552.29	92.9665	1552.29	95.2718	1552.29	95.4308	1552.29	95.4582
1553.2	95.4423	1553.2	94.3268	1553.2	95.5741	1553.2	95.2843	1553.2	92.9822	1553.2	95.2942	1553.2	95.4539	1553.2	95.4811
1554.1	95.4647	1554.1	94.3461	1554.1	95.596	1554.1	95.3068	1554.1	92.9973	1554.1	95.3161	1554.1	95.4765	1554.1	95.5033
1555	95.4868	1555	94.365	1555	95.6175	1555	95.3291	1555	93.0123	1555	95.3376	1555	95.4988	1555	95.5252
1555.91	95.5072	1555.91	94.3821	1555.91	95.6373	1555.91	95.3496	1555.91	93.0252	1555.91	95.3574	1555.91	95.5194	1555.91	95.5454
1556.81	95.5272	1556.81	94.3989	1556.81	95.6568	1556.81	95.3698	1556.81	93.038	1556.81	95.3769	1556.81	95.5396	1556.81	95.5653
1557.71	95.5463	1557.71	94.4147	1557.71	95.6753	1557.71	95.3889	1557.71	93.0496	1557.71	95.3953	1557.71	95.5587	1557.71	95.5841
1558.62	95.5645	1558.62	94.4298	1558.62	95.6929	1558.62	95.4074	1558.62	93.0607	1558.62	95.4132	1558.62	95.5773	1558.62	95.6023
1559.52	95.5818	1559.52	94.4437	1559.52	95.7096	1559.52	95.4248	1559.52	93.0704	1559.52	95.4298	1559.52	95.5947	1559.52	95.6193
1560.42	95.5982	1560.42	94.4568	1560.42	95.7254	1560.42	95.4413	1560.42	93.0795	1560.42	95.4457	1560.42	95.6113	1560.42	95.6356
1561.33	95.614	1561.33	94.4693	1561.33	95.7407	1561.33	95.4573	1561.33	93.0878	1561.33	95.4608	1561.33	95.6272	1561.33	95.6511
1562.23	95.6289	1562.23	94.4808	1562.23	95.7549	1562.23	95.4723	1562.23	93.0954	1562.23	95.4752	1562.23	95.6423	1562.23	95.6659
1563.14	95.6429	1563.14	94.4915	1563.14	95.7683	1563.14	95.4864	1563.14	93.1018	1563.14	95.4886	1563.14	95.6565	1563.14	95.6796
1564.04	95.656	1564.04	94.5012	1564.04	95.7808	1564.04	95.4997	1564.04	93.1074	1564.04	95.5011	1564.04	95.6697	1564.04	95.6925
1564.94	95.6683	1564.94	94.5101	1564.94	95.7926	1564.94	95.5121	1564.94	93.1122	1564.94	95.5129	1564.94	95.6822	1564.94	95.7047
1565.85	95.68	1565.85	94.5183	1565.85	95.8036	1565.85	95.5239	1565.85	93.1165	1565.85	95.5241	1565.85	95.6942	1565.85	95.7163
1566.75	95.6906	1566.75	94.5256	1566.75	95.8136	1566.75	95.5347	1566.75	93.1196	1566.75	95.5342	1566.75	95.7051	1566.75	95.7267
1567.65	95.7006	1567.65	94.5321	1567.65	95.823	1567.65	95.5448	1567.65	93.1217	1567.65	95.5434	1567.65	95.715	1567.65	95.7363
1568.56	95.7098	1568.56	94.5379	1568.56	95.8316	1568.56	95.5542	1568.56	93.1234	1568.56	95.552	1568.56	95.7244	1568.56	95.7453
1569.46	95.7182	1569.46	94.5428	1569.46	95.8393	1569.46	95.5627	1569.46	93.1241	1569.46	95.5598	1569.46	95.733	1569.46	95.7535
1570.36	95.7255	1570.36	94.5465	1570.36	95.846	1570.36	95.5701	1570.36	93.1236	1570.36	95.5665	1570.36	95.7404	1570.36	95.7606
1571.27	95.7323	1571.27	94.5498	1571.27	95.8521	1571.27	95.577	1571.27	93.1227	1571.27	95.5727	1571.27	95.7474	1571.27	95.7672
1572.17	95.7383	1572.17	94.5522	1572.17	95.8575	1572.17	95.5832	1572.17	93.1209	1572.17	95.5781	1572.17	95.7535	1572.17	95.7729
1573.07	95.7433	1573.07	94.5536	1573.07	95.8618	1573.07	95.5883	1573.07	93.1179	1573.07	95.5824	1573.07	95.7586	1573.07	95.7776
1573.98	95.7472	1573.98	94.5538	1573.98	95.865	1573.98	95.5923	1573.98	93.114	1573.98	95.5858	1573.98	95.7628	1573.98	95.7814
1574.88	95.7511	1574.88	94.5542	1574.88	95.8683	1574.88	95.5964	1574.88	93.1099	1574.88	95.589	1574.88	95.7667	1574.88	95.785
1575.78	95.7536	1575.78	94.553	1575.78	95.8702	1575.78	95.599	1575.78	93.1044	1575.78	95.5909	1575.78	95.7694	1575.78	95.7873
1576.69	95.7555	1576.69	94.5512	1576.69	95.8714	1576.69	95.6011	1576.69	93.0986	1576.69	95.5924	1576.69	95.7717	1576.69	95.7892
1577.59	95.7567	1577.59	94.5487	1577.59	95.8719	1577.59	95.6024	1577.59	93.0917	1577.59	95.5929	1577.59	95.773	1577.59	95.79
1578.5	95.757	1578.5	94.5452	1578.5	95.8715	1578.5	95.6028	1578.5	93.0838	1578.5	95.5925	1578.5	95.7734	1578.5	95.7901
1579.4	95.7564	1579.4	94.5408	1579.4	95.8702	1579.4	95.6023	1579.4	93.0752	1579.4	95.5914	1579.4	95.7732	1579.4	95.7894
1580.3	95.7552	1580.3	94.5358	1580.3	95.8683	1580.3	95.6013	1580.3	93.0657	1580.3	95.5895	1580.3	95.772	1580.3	95.7878
1581.21	95.7532	1581.21	94.53	1581.21	95.8657	1581.21	95.5994	1581.21	93.0553	1581.21	95.5868	1581.21	95.7701	1581.21	95.7855
1582.11	95.7506	1582.11	94.5235	1582.11	95.8623	1582.11	95.5969	1582.11	93.0445	1582.11	95.5835	1582.11	95.7677	1582.11	95.7827
1583.01	95.7466	1583.01	94.5156	1583.01	95.8576	1583.01	95.5931	1583.01	93.032	1583.01	95.5788	1583.01	95.7638	1583.01	95.7784
1583.92	95.7421	1583.92	94.5072	1583.92	95.8524	1583.92	95.5887	1583.92	93.0192	1583.92	95.5738	1583.92	95.7596	1583.92	95.7738
1584.82	95.7366	1584.82	94.4976	1584.82	95.8462	1584.82	95.5833	1584.82	93.0052	1584.82	95.5678	1584.82	95.7544	1584.82	95.7681
1585.72	95.7308	1585.72	94.4878	1585.72	95.8396	1585.72	95.5776	1585.72	92.9908	1585.72	95.5612	1585.72	95.7487	1585.72	95.762
1586.63	95.7241	1586.63	94.4771	1586.63	95.8322	1586.63	95.5711	1586.63	92.9755	1586.63	95.5539	1586.63	95.7422	1586.63	95.7551
1587.53	95.7165	1587.53	94.4654	1587.53	95.8239	1587.53	95.5636	1587.53	92.9591	1587.53	95.5456	1587.53	95.7347	1587.53	95.7472
1588.43	95.7082	1588.43	94.453	1588.43	95.8148	1588.43	95.5555	1588.43	92.9421	1588.43	95.5367	1588.43	95.7267	1588.43	95.7387
1589.34	95.6991	1589.34	94.4397	1589.34	95.805	1589.34	95.5465	1589.34	92.9242	1589.34	95.5269	1589.34	95.7177	1589.34	95.7293
1590.24	95.6889	1590.24	94.4253	1590.24	95.794	1590.24	95.5364	1590.24	92.9047	1590.24	95.5158	1590.24	95.7075	1590.24	95.7187
1591.15	95.6782	1591.15	94.4104	1591.15	95.7826	1591.15	95.5259	1591.15	92.8851	1591.15	95.5045	1591.15	95.6971	1591.15	95.7078
1592.05	95.6668	1592.05	94.3948	1592.05	95.7704	1592.05	95.5146	1592.05	92.8647	1592.05	95.4924	1592.05	95.6859	1592.05	95.6962
1592.95	95.6545	1592.95	94.3781	1592.95	95.7573	1592.95	95.5025	1592.95	92.8433	1592.95	95.4795	1592.95	95.6738	1592.95	95.6836
1593.86	95.6414	1593.86	94.3606	1593.86	95.7434	1593.86	95.4895	1593.86	92.8208	1593.86	95.4656	1593.86	95.6608	1593.86	95.6702
1594.76	95.6273	1594.76	94.342	1594.76	95.7285	1594.76	95.4755	1594.76	92.7973	1594.76	95.4508	1594.76	95.647	1594.76	95.6559
1595.66	95.6126	1595.66	94.3229	1595.66	95.713	1595.66	95.461	1595.66	92.773	1595.66	95.4353	1595.66	95.6323	1595.66	95.6408
1596.57	95.5973	1596.57	94.3031	1596.57	95.6968	1596.57	95.4458	1596.57	92.7481	1596.57	95.4192	1596.57	95.6171	1596.57	95.6251
1597.47	95.5806	1597.47	94.2817	1597.47	95.6793	1597.47	95.4293	1597.47	92.7218	1597.47	95.4019	1597.47	95.6008	1597.47	95.6082
1598.37	95.5637	1598.37	94.2602	1598.37	95.6616	1598.37	95.4125	1598.37	92.6952	1598.37	95.3842	1598.37	95.584	1598.37	95.591
1599.28	95.5456	1599.28	94.2374	1599.28	95.6426	1599.28	95.3945	1599.28	92.6669	1599.28	95.3652	1599.28	95.566	1599.28	95.5725
1600.18	95.527	1600.18	94.2141	1600.18	95.6232	1600.18	95.3761	1600.18	92.6385	1600.18	95.3459	1600.18	95.5476	1600.18	95.5537
1601.08	95.5075	1601.08	94.1898	1601.08	95.6028	1601.08	95.3568	1601.08	92.6089	1601.08	95.3256	1601.08	95.5283	1601.08	95.5339
1601.99	95.4871	1601.99	94.1645	1601.99	95.5815	1601.99	95.3365	1601.99	92.5782	1601.99	95.3044	1601.99	95.5081	1601.99	95.5131
1602.89	95.4663	1602.89	94.1389	1602.89	95.5598	1602.89	95.3159	1602.89	92.5473	1602.89	95.2829	1602.89	95.4876	1602.89	95.4921
1603.79	95.4442	1603.79	94.1117	1603.79	95.5368	1603.79	95.2939	1603.79	92.5146	1603.79	95.26	1603.79	95.4656	1603.79	95.4696
1604.7	95.4214	1604.7	94.0838	1604.7	95.5131	1604.7	95.2712	1604.7	92.4813	1604.7	95.2364	1604.7	95.443	1604.7	95.4466
1605.6	95.3977	1605.6	94.055	1605.6	95.4885	1605.6	95.2477	1605.6	92.4469	1605.6	95.212	1605.6	95.4197	1605.6	95.4226
1606.51	95.3735	1606.51	94.0256	1606.51	95.4633	1606.51	95.2236	1606.51	92.4118	1606.51	95.1869	1606.51	95.3956	1606.51	95.398
1607.41	95.3483	1607.41	93.9952	1607.41	95.4372	1607.41	95.1986	1607.41	92.3755	1607.41	95.1608	1607.41	95.3705	1607.41	95.3724
1608.31	95.3222	1608.31	93.9638	1608.31	95.4102	1608.31	95.1727	1608.31	92.3384	1608.31	95.134	1608.31	95.3447	1608.31	95.3461
1609.22	95.2955	1609.22	93.9317	1609.22	95.3825	1609.22	95.1461	1609.22	92.3002	1609.22	95.1063	1609.22	95.3181	1609.22	95.3189
1610.12	95.2675	1610.12	93.8982	1610.12	95.3535	1610.12	95.1183	1610.12	92.2607	1610.12	95.0775	1610.12	95.2904	1610.12	95.2906
1611.02	95.2391	1611.02	93.8642	1611.02	95.3241	1611.02	95.0901	1611.02	92.2205	1611.02	95.048	1611.02	95.262	1611.02	95.2617
1611.93	95.21	1611.93	93.8294	1611.93	95.294	1611.93	95.0611	1611.93	92.1797	1611.93	95.018	1611.93	95.2331	1611.93	95.2322
1612.83	95.1795	1612.83	93.7933	1612.83	95.2625	1612.83	95.0308	1612.83	92.1374	1612.83	94.9868	1612.83	95.203	1612.83	95.2015
1613.73	95.1487	1613.73	93.7566	1613.73	95.2307	1613.73	95.0002	1613.73	92.0943	1613.73	94.955	1613.73	95.1723	1613.73	95.1702
1614.64	95.1167	1614.64	93.7188	1614.64	95.1976	1614.64	94.9684	1614.64	92.0499	1614.64	94.922	1614.64	95.1405	1614.64	95.1379
1615.54	95.0839	1615.54	93.6799	1615.54	95.1637	1615.54	94.9357	1615.54	92.0047	1615.54	94.8884	1615.54	95.108	1615.54	95.1048
1616.44	95.0507	1616.44	93.6407	1616.44	95.1295	1616.44	94.9027	1616.44	91.959	1616.44	94.8543	1616.44	95.0751	1616.44	95.0713
1617.35	95.016	1617.35	93.5998	1617.35	95.0936	1617.35	94.8681	1617.35	91.9113	1617.35	94.8186	1617.35	95.0406	1617.35	95.0362
1618.25	94.9808	1618.25	93.5583	1618.25	95.0574	1618.25	94.8332	1618.25	91.8629	1618.25	94.7824	1618.25	95.0056	1618.25	95.0005
1619.16	94.9448	1619.16	93.5159	1619.16	95.0202	1619.16	94.7973	1619.16	91.8136	1619.16	94.7455	1619.16	94.9698	1619.16	94.9641
1620.06	94.9076	1620.06	93.4723	1620.06	94.9819	1620.06	94.7604	1620.06	91.763	1620.06	94.7074	1620.06	94.933	1620.06	94.9267
1620.96	94.8699	1620.96	93.4279	1620.96	94.943	1620.96	94.7228	1620.96	91.711	1620.96	94.6683	1620.96	94.8952	1620.96	94.8882
1621.87	94.8308	1621.87	93.382	1621.87	94.9027	1621.87	94.6839	1621.87	91.6581	1621.87	94.6283	1621.87	94.8565	1621.87	94.8488
1622.77	94.7914	1622.77	93.3359	1622.77	94.8622	1622.77	94.6448	1622.77	91.6044	1622.77	94.5878	1622.77	94.8173	1622.77	94.8089
1623.67	94.7511	1623.67	93.2886	1623.67	94.8206	1623.67	94.6046	1623.67	91.5498	1623.67	94.5465	1623.67	94.7774	1623.67	94.7683
1624.58	94.7093	1624.58	93.2398	1624.58	94.7776	1624.58	94.563	1624.58	91.4933	1624.58	94.5038	1624.58	94.736	1624.58	94.7262
1625.48	94.6671	1625.48	93.1903	1625.48	94.7341	1625.48	94.521	1625.48	91.4355	1625.48	94.4601	1625.48	94.6936	1625.48	94.6831
1626.38	94.6239	1626.38	93.1398	1626.38	94.6897	1626.38	94.478	1626.38	91.3774	1626.38	94.416	1626.38	94.6509	1626.38	94.6398
1627.29	94.5798	1627.29	93.0883	1627.29	94.6443	1627.29	94.4342	1627.29	91.3177	1627.29	94.3708	1627.29	94.6071	1627.29	94.5952
1628.19	94.5347	1628.19	93.0355	1628.19	94.5978	1628.19	94.3892	1628.19	91.2566	1628.19	94.3245	1628.19	94.5623	1628.19	94.5496
1629.09	94.4887	1629.09	92.9818	1629.09	94.5505	1629.09	94.3435	1629.09	91.1943	1629.09	94.2773	1629.09	94.5165	1629.09	94.5031
1630	94.4423	1630	92.9276	1630	94.5027	1630	94.2973	1630	91.1317	1630	94.2298	1630	94.4705	1630	94.4563
1630.9	94.3943	1630.9	92.8714	1630.9	94.4533	1630.9	94.2495	1630.9	91.0666	1630.9	94.1805	1630.9	94.4227	1630.9	94.4077
1631.8	94.3455	1631.8	92.8144	1631.8	94.403	1631.8	94.2009	1631.8	91.0005	1631.8	94.1304	1631.8	94.3741	1631.8	94.3584
1632.71	94.2962	1632.71	92.7569	1632.71	94.3524	1632.71	94.1519	1632.71	90.9339	1632.71	94.0799	1632.71	94.3252	1632.71	94.3086
1633.61	94.2452	1633.61	92.6972	1633.61	94.2999	1633.61	94.1012	1633.61	90.8647	1633.61	94.0276	1633.61	94.2745	1633.61	94.2571
1634.52	94.1936	1634.52	92.6369	1634.52	94.2468	1634.52	94.0498	1634.52	90.795	1634.52	93.9748	1634.52	94.2233	1634.52	94.2051
1635.42	94.1415	1635.42	92.576	1635.42	94.1932	1635.42	93.9979	1635.42	90.7242	1635.42	93.9213	1635.42	94.1714	1635.42	94.1523
1636.32	94.0876	1636.32	92.5129	1636.32	94.1377	1636.32	93.9443	1636.32	90.6512	1636.32	93.8661	1636.32	94.1179	1636.32	94.0979
1637.23	94.0334	1637.23	92.4495	1637.23	94.0819	1637.23	93.8904	1637.23	90.5772	1637.23	93.8103	1637.23	94.0638	1637.23	94.043
1638.13	93.9778	1638.13	92.3843	1638.13	94.0247	1638.13	93.835	1638.13	90.5018	1638.13	93.7534	1638.13	94.0086	1638.13	93.9869
1639.03	93.9216	1639.03	92.3186	1639.03	93.9669	1639.03	93.7791	1639.03	90.4253	1639.03	93.6958	1639.03	93.9528	1639.03	93.9301
1639.94	93.8642	1639.94	92.2512	1639.94	93.9077	1639.94	93.722	1639.94	90.3469	1639.94	93.6369	1639.94	93.8957	1639.94	93.8721
1640.84	93.8059	1640.84	92.1827	1640.84	93.8477	1640.84	93.6639	1640.84	90.2672	1640.84	93.5771	1640.84	93.8377	1640.84	93.8132
1641.74	93.7466	1641.74	92.1131	1641.74	93.7867	1641.74	93.6049	1641.74	90.1859	1641.74	93.5161	1641.74	93.7786	1641.74	93.7531
1642.65	93.6861	1642.65	92.0421	1642.65	93.7244	1642.65	93.5447	1642.65	90.1034	1642.65	93.4543	1642.65	93.7187	1642.65	93.6922
1643.55	93.6251	1643.55	91.9703	1643.55	93.6616	1643.55	93.484	1643.55	90.0194	1643.55	93.3916	1643.55	93.658	1643.55	93.6304
1644.45	93.5626	1644.45	91.8968	1644.45	93.5973	1644.45	93.4219	1644.45	89.9333	1644.45	93.3274	1644.45	93.5958	1644.45	93.5673
1645.36	93.4991	1645.36	91.8219	1645.36	93.5319	1645.36	93.3587	1645.36	89.8457	1645.36	93.2623	1645.36	93.5328	1645.36	93.5031
1646.26	93.4348	1646.26	91.746	1646.26	93.4656	1646.26	93.2947	1646.26	89.7566	1646.26	93.1962	1646.26	93.4687	1646.26	93.438
1647.17	93.369	1647.17	91.6683	1647.17	93.3978	1647.17	93.2292	1647.17	89.6654	1647.17	93.1287	1647.17	93.4034	1647.17	93.3715
1648.07	93.3027	1648.07	91.5899	1648.07	93.3295	1648.07	93.1633	1648.07	89.5735	1648.07	93.0609	1648.07	93.3377	1648.07	93.3047
1648.97	93.2352	1648.97	91.51	1648.97	93.2599	1648.97	93.0961	1648.97	89.4792	1648.97	92.9914	1648.97	93.2704	1648.97	93.2363
1649.88	93.1666	1649.88	91.4286	1649.88	93.1892	1649.88	93.0278	1649.88	89.3832	1649.88	92.921	1649.88	93.2023	1649.88	93.167
1650.78	93.0969	1650.78	91.3458	1650.78	93.1174	1650.78	92.9585	1650.78	89.2855	1650.78	92.8495	1650.78	93.1331	1650.78	93.0966
1651.68	93.0258	1651.68	91.2613	1651.68	93.0441	1651.68	92.8878	1651.68	89.1854	1651.68	92.7764	1651.68	93.0624	1651.68	93.0247
1652.59	92.9541	1652.59	91.1759	1652.59	92.9702	1652.59	92.8165	1652.59	89.084	1652.59	92.7027	1652.59	92.9912	1652.59	92.9522
1653.49	92.8812	1653.49	91.0889	1653.49	92.895	1653.49	92.744	1653.49	88.9808	1653.49	92.6279	1653.49	92.9188	1653.49	92.8786
1654.39	92.8071	1654.39	91.0003	1654.39	92.8185	1654.39	92.6703	1654.39	88.8751	1654.39	92.5516	1654.39	92.8451	1654.39	92.8035
1655.3	92.7324	1655.3	90.9108	1655.3	92.7414	1655.3	92.596	1655.3	88.7681	1655.3	92.4747	1655.3	92.7708	1655.3	92.7279
1656.2	92.6561	1656.2	90.8192	1656.2	92.6626	1656.2	92.5201	1656.2	88.6589	1656.2	92.3966	1656.2	92.6952	1656.2	92.651
1657.1	92.5789	1657.1	90.7264	1657.1	92.5829	1657.1	92.4434	1657.1	88.5471	1657.1	92.3168	1657.1	92.6182	1657.1	92.5726
1658.01	92.5002	1658.01	90.6315	1658.01	92.5016	1658.01	92.3651	1658.01	88.4332	1658.01	92.236	1658.01	92.5401	1658.01	92.4931
1658.91	92.4207	1658.91	90.5356	1658.91	92.4195	1658.91	92.2861	1658.91	88.3174	1658.91	92.1542	1658.91	92.4612	1658.91	92.4127
1659.81	92.3403	1659.81	90.4383	1659.81	92.3364	1659.81	92.2061	1659.81	88.1996	1659.81	92.0714	1659.81	92.3813	1659.81	92.3313
1660.72	92.2583	1660.72	90.3388	1660.72	92.2517	1660.72	92.1247	1660.72	88.0791	1660.72	91.9872	1660.72	92.3001	1660.72	92.2485
1661.62	92.1752	1661.62	90.2377	1661.62	92.1658	1661.62	92.0421	1661.62	87.956	1661.62	91.9015	1661.62	92.2175	1661.62	92.1644
1662.53	92.0913	1662.53	90.1354	1662.53	92.079	1662.53	91.9587	1662.53	87.8307	1662.53	91.8148	1662.53	92.134	1662.53	92.0792
1663.43	92.006	1663.43	90.031	1663.43	91.9906	1663.43	91.8738	1663.43	87.7029	1663.43	91.727	1663.43	92.0493	1663.43	91.9929
1664.33	91.92	1664.33	89.9256	1664.33	91.9016	1664.33	91.7884	1664.33	87.5733	1664.33	91.6384	1664.33	91.964	1664.33	91.9059
1665.24	91.8326	1665.24	89.8181	1665.24	91.8111	1665.24	91.7015	1665.24	87.4407	1665.24	91.5483	1665.24	91.8773	1665.24	91.8175
1666.14	91.744	1666.14	89.709	1666.14	91.7194	1666.14	91.6135	1666.14	87.3054	1666.14	91.4569	1666.14	91.7894	1666.14	91.7278
1667.04	91.6544	1667.04	89.598	1667.04	91.6264	1667.04	91.5245	1667.04	87.1675	1667.04	91.3646	1667.04	91.7006	1667.04	91.6371
1667.95	91.5635	1667.95	89.4852	1667.95	91.5322	1667.95	91.4342	1667.95	87.0259	1667.95	91.2704	1667.95	91.6101	1667.95	91.5448
1668.85	91.4718	1668.85	89.371	1668.85	91.4371	1668.85	91.3431	1668.85	86.8829	1668.85	91.176	1668.85	91.5193	1668.85	91.4521
1669.75	91.3788	1669.75	89.2549	1669.75	91.3406	1669.75	91.2508	1669.75	86.7361	1669.75	91.0796	1669.75	91.4268	1669.75	91.3577
1670.66	91.2846	1670.66	89.1366	1670.66	91.2427	1670.66	91.1572	1670.66	86.5863	1670.66	90.9825	1670.66	91.3336	1670.66	91.2624
1671.56	91.1895	1671.56	89.0169	1671.56	91.144	1671.56	91.0627	1671.56	86.4336	1671.56	90.8841	1671.56	91.2391	1671.56	91.166
1672.46	91.093	1672.46	88.895	1672.46	91.0437	1672.46	90.9669	1672.46	86.2774	1672.46	90.7844	1672.46	91.1436	1672.46	91.0683
1673.37	90.9955	1673.37	88.7712	1673.37	90.9422	1673.37	90.8701	1673.37	86.1171	1673.37	90.683	1673.37	91.0464	1673.37	90.969
1674.27	90.8968	1674.27	88.6456	1674.27	90.8396	1674.27	90.7721	1674.27	85.955	1674.27	90.5813	1674.27	90.949	1674.27	90.8694
1675.17	90.7975	1675.17	88.5186	1675.17	90.7362	1675.17	90.6736	1675.17	85.7893	1675.17	90.4786	1675.17	90.8507	1675.17	90.7688
1676.08	90.6966	1676.08	88.3889	1676.08	90.6312	1676.08	90.5735	1676.08	85.6185	1676.08	90.3737	1676.08	90.7504	1676.08	90.6662
1676.98	90.5951	1676.98	88.258	1676.98	90.5254	1676.98	90.4728	1676.98	85.4454	1676.98	90.2687	1676.98	90.65	1676.98	90.5634
1677.89	90.4925	1677.89	88.1248	1677.89	90.4184	1677.89	90.3709	1677.89	85.2679	1677.89	90.1621	1677.89	90.5481	1677.89	90.4592
1678.79	90.3892	1678.79	87.9902	1678.79	90.3105	1678.79	90.2684	1678.79	85.0869	1678.79	90.0548	1678.79	90.4457	1678.79	90.3542
1679.69	90.2845	1679.69	87.8531	1679.69	90.2013	1679.69	90.1646	1679.69	84.9011	1679.69	89.9459	1679.69	90.3419	1679.69	90.2479
1680.6	90.1789	1680.6	87.7142	1680.6	90.091	1680.6	90.0599	1680.6	84.7119	1680.6	89.8366	1680.6	90.2376	1680.6	90.141
1681.5	90.0726	1681.5	87.5736	1681.5	89.9799	1681.5	89.9545	1681.5	84.5181	1681.5	89.7261	1681.5	90.1323	1681.5	90.0331
1682.4	89.9657	1682.4	87.4313	1682.4	89.8681	1682.4	89.8485	1682.4	84.3201	1682.4	89.6148	1682.4	90.0264	1682.4	89.9244
1683.31	89.857	1683.31	87.2859	1683.31	89.7544	1683.31	89.7408	1683.31	84.1158	1683.31	89.5017	1683.31	89.9188	1683.31	89.8141
1684.21	89.7487	1684.21	87.1401	1684.21	89.6409	1684.21	89.6333	1684.21	83.9087	1684.21	89.3886	1684.21	89.8113	1684.21	89.7038
1685.11	89.6393	1685.11	86.9921	1685.11	89.5262	1685.11	89.5249	1685.11	83.6967	1685.11	89.2748	1685.11	89.7032	1685.11	89.5928
1686.02	89.5292	1686.02	86.8423	1686.02	89.4108	1686.02	89.4159	1686.02	83.4794	1686.02	89.1601	1686.02	89.5943	1686.02	89.481
1686.92	89.4184	1686.92	86.6903	1686.92	89.2945	1686.92	89.3061	1686.92	83.2557	1686.92	89.0443	1686.92	89.4844	1686.92	89.3681
1687.82	89.3075	1687.82	86.5376	1687.82	89.1781	1687.82	89.1962	1687.82	83.0291	1687.82	88.9287	1687.82	89.3749	1687.82	89.2555
1688.73	89.1954	1688.73	86.3821	1688.73	89.0603	1688.73	89.0852	1688.73	82.7948	1688.73	88.8116	1688.73	89.264	1688.73	89.1415
1689.63	89.0839	1689.63	86.2264	1689.63	88.9431	1689.63	88.9748	1689.63	82.5563	1689.63	88.6946	1689.63	89.1533	1689.63	89.0276
1690.54	88.971	1690.54	86.0679	1690.54	88.8243	1690.54	88.863	1690.54	82.3117	1690.54	88.5771	1690.54	89.0421	1690.54	88.9133
1691.44	88.8592	1691.44	85.9098	1691.44	88.7066	1691.44	88.7523	1691.44	82.0621	1691.44	88.4598	1691.44	88.9312	1691.44	88.7992
1692.34	88.7472	1692.34	85.7504	1692.34	88.5887	1692.34	88.6415	1692.34	81.8073	1692.34	88.3426	1692.34	88.8206	1692.34	88.6853
1693.25	88.6342	1693.25	85.5884	1693.25	88.4695	1693.25	88.5297	1693.25	81.5448	1693.25	88.2245	1693.25	88.709	1693.25	88.5704
1694.15	88.5225	1694.15	85.4272	1694.15	88.3517	1694.15	88.4191	1694.15	81.2773	1694.15	88.1071	1694.15	88.5983	1694.15	88.4563
1695.05	88.4107	1695.05	85.2651	1695.05	88.2339	1695.05	88.3086	1695.05	81.0047	1695.05	87.9901	1695.05	88.488	1695.05	88.3427
1695.96	88.2992	1695.96	85.1022	1695.96	88.1162	1695.96	88.1983	1695.96	80.7259	1695.96	87.8734	1695.96	88.3781	1695.96	88.2294
1696.86	88.1881	1696.86	84.9389	1696.86	87.9989	1696.86	88.0884	1696.86	80.4402	1696.86	87.7568	1696.86	88.2683	1696.86	88.1162
1697.76	88.0784	1697.76	84.7767	1697.76	87.8829	1697.76	87.9799	1697.76	80.1505	1697.76	87.6414	1697.76	88.1597	1697.76	88.0042
1698.67	87.9699	1698.67	84.6157	1698.67	87.7684	1698.67	87.8727	1698.67	79.8578	1698.67	87.5278	1698.67	88.0528	1698.67	87.894
1699.57	87.8614	1699.57	84.4534	1699.57	87.6536	1699.57	87.7653	1699.57	79.556	1699.57	87.4137	1699.57	87.9454	1699.57	87.7833
1700.47	87.7548	1700.47	84.2935	1700.47	87.5409	1700.47	87.6599	1700.47	79.2526	1700.47	87.3018	1700.47	87.8401	1700.47	87.6747
1701.38	87.6499	1701.38	84.1357	1701.38	87.4301	1701.38	87.5563	1701.38	78.947	1701.38	87.1916	1701.38	87.7365	1701.38	87.5678
1702.28	87.5469	1702.28	83.98	1702.28	87.3213	1702.28	87.4545	1702.28	78.6394	1702.28	87.0838	1702.28	87.635	1702.28	87.4633
1703.19	87.4449	1703.19	83.8256	1703.19	87.2135	1703.19	87.3537	1703.19	78.3282	1703.19	86.9765	1703.19	87.5341	1703.19	87.3592
1704.09	87.346	1704.09	83.6758	1704.09	87.1091	1704.09	87.2559	1704.09	78.0211	1704.09	86.8728	1704.09	87.4364	1704.09	87.2586
1704.99	87.2485	1704.99	83.5283	1704.99	87.0063	1704.99	87.1595	1704.99	77.7147	1704.99	86.7708	1704.99	87.3404	1704.99	87.1596
1705.9	87.156	1705.9	83.3891	1705.9	86.9089	1705.9	87.0682	1705.9	77.4198	1705.9	86.6736	1705.9	87.2486	1705.9	87.0652
1706.8	87.0642	1706.8	83.2511	1706.8	86.8122	1706.8	86.9774	1706.8	77.1265	1706.8	86.5774	1706.8	87.1578	1706.8	86.9717
1707.7	86.9762	1707.7	83.1199	1707.7	86.7198	1707.7	86.8904	1707.7	76.8473	1707.7	86.4854	1707.7	87.0707	1707.7	86.8822
1708.61	86.8923	1708.61	82.9963	1708.61	86.6319	1708.61	86.8074	1708.61	76.5879	1708.61	86.3984	1708.61	86.9881	1708.61	86.7974
1709.51	86.8115	1709.51	82.8789	1709.51	86.5474	1709.51	86.7275	1709.51	76.3447	1709.51	86.3141	1709.51	86.9079	1709.51	86.7152
1710.41	86.734	1710.41	82.7682	1710.41	86.4665	1710.41	86.6508	1710.41	76.1237	1710.41	86.2334	1710.41	86.8309	1710.41	86.6364
1711.32	86.6619	1711.32	82.6683	1711.32	86.3918	1711.32	86.5794	1711.32	75.9392	1711.32	86.1595	1711.32	86.7601	1711.32	86.5642
1712.22	86.5941	1712.22	82.5774	1712.22	86.3218	1712.22	86.5122	1712.22	75.7861	1712.22	86.0898	1712.22	86.693	1712.22	86.4958
1713.12	86.5307	1713.12	82.4957	1713.12	86.2566	1713.12	86.4493	1713.12	75.6676	1713.12	86.0244	1713.12	86.6296	1713.12	86.4314
1714.03	86.4716	1714.03	82.4237	1714.03	86.1964	1714.03	86.3907	1714.03	75.5897	1714.03	85.9644	1714.03	86.5709	1714.03	86.3721
1714.93	86.4195	1714.93	82.3658	1714.93	86.1439	1714.93	86.3389	1714.93	75.5603	1714.93	85.9117	1714.93	86.5189	1714.93	86.3198
1715.83	86.3717	1715.83	82.3178	1715.83	86.0962	1715.83	86.2914	1715.83	75.5705	1715.83	85.8636	1715.83	86.4709	1715.83	86.2718
1716.74	86.3291	1716.74	82.2812	1716.74	86.0544	1716.74	86.2488	1716.74	75.6265	1716.74	85.8222	1716.74	86.4288	1716.74	86.2301
1717.64	86.2934	1717.64	82.2588	1717.64	86.0203	1717.64	86.2132	1717.64	75.7255	1717.64	85.7876	1717.64	86.3928	1717.64	86.1948
1718.55	86.2637	1718.55	82.249	1718.55	85.9927	1718.55	86.1834	1718.55	75.8657	1718.55	85.7603	1718.55	86.3632	1718.55	86.1663
1719.45	86.239	1719.45	82.2501	1719.45	85.9708	1719.45	86.1584	1719.45	76.0367	1719.45	85.7381	1719.45	86.3381	1719.45	86.1427
1720.35	86.2206	1720.35	82.2642	1720.35	85.9559	1720.35	86.1396	1720.35	76.2383	1720.35	85.7224	1720.35	86.3188	1720.35	86.1252
1721.26	86.2096	1721.26	82.2924	1721.26	85.9492	1721.26	86.1281	1721.26	76.4705	1721.26	85.7153	1721.26	86.3073	1721.26	86.1159
1722.16	86.2042	1722.16	82.3315	1722.16	85.9485	1722.16	86.122	1722.16	76.7203	1722.16	85.7136	1722.16	86.3006	1722.16	86.1117
1723.06	86.2048	1723.06	82.3825	1723.06	85.9546	1723.06	86.1219	1723.06	76.9912	1723.06	85.7191	1723.06	86.3003	1723.06	86.1143
1723.97	86.2128	1723.97	82.4464	1723.97	85.9687	1723.97	86.129	1723.97	77.2756	1723.97	85.7323	1723.97	86.307	1723.97	86.1242
1724.87	86.2256	1724.87	82.5186	1724.87	85.988	1724.87	86.1407	1724.87	77.566	1724.87	85.7508	1724.87	86.3186	1724.87	86.1393
1725.77	86.2452	1725.77	82.6026	1725.77	86.0148	1725.77	86.1593	1725.77	77.8663	1725.77	85.7769	1725.77	86.3371	1725.77	86.1616
1726.68	86.2706	1726.68	82.6954	1726.68	86.0478	1726.68	86.1835	1726.68	78.1687	1726.68	85.8089	1726.68	86.3609	1726.68	86.1894
1727.58	86.3015	1727.58	82.7964	1727.58	86.0867	1727.58	86.2131	1727.58	78.473	1727.58	85.8472	1727.58	86.3907	1727.58	86.2235
1728.48	86.3401	1728.48	82.9084	1728.48	86.1337	1728.48	86.2503	1728.48	78.7794	1728.48	85.8926	1728.48	86.427	1728.48	86.2643
1729.39	86.3827	1729.39	83.0259	1729.39	86.1851	1729.39	86.2915	1729.39	79.0833	1729.39	85.9431	1729.39	86.4681	1729.39	86.3101
1730.29	86.4308	1730.29	83.1499	1730.29	86.2422	1730.29	86.3381	1730.29	79.3838	1730.29	85.9995	1730.29	86.5147	1730.29	86.3615
1731.19	86.4844	1731.19	83.2805	1731.19	86.3051	1731.19	86.3901	1731.19	79.6813	1731.19	86.0611	1731.19	86.5663	1731.19	86.4181
1732.1	86.5426	1732.1	83.416	1732.1	86.3727	1732.1	86.4466	1732.1	79.9737	1732.1	86.1276	1732.1	86.6226	1732.1	86.4795
1733	86.6067	1733	83.5576	1733	86.4463	1733	86.509	1733	80.263	1733	86.2	1733	86.6846	1733	86.5468
1733.91	86.6737	1733.91	83.7013	1733.91	86.523	1733.91	86.5743	1733.91	80.5456	1733.91	86.2758	1733.91	86.7498	1733.91	86.6173
1734.81	86.7458	1734.81	83.8492	1734.81	86.6047	1734.81	86.6446	1734.81	80.8222	1734.81	86.3557	1734.81	86.8193	1734.81	86.692
1735.71	86.8217	1735.71	84.0002	1735.71	86.6904	1735.71	86.7188	1735.71	81.0945	1735.71	86.4405	1735.71	86.8935	1735.71	86.7714
1736.62	86.902	1736.62	84.1542	1736.62	86.7803	1736.62	86.7973	1736.62	81.3613	1736.62	86.5291	1736.62	86.9715	1736.62	86.8548
1737.52	86.9841	1737.52	84.3082	1737.52	86.872	1737.52	86.8777	1737.52	81.6205	1737.52	86.6198	1737.52	87.0517	1737.52	86.9402
1738.42	87.0706	1738.42	84.4648	1738.42	86.9679	1738.42	86.9623	1738.42	81.8751	1738.42	86.7149	1738.42	87.1364	1738.42	87.0301
1739.33	87.1594	1739.33	84.622	1739.33	87.066	1739.33	87.0494	1739.33	82.1235	1739.33	86.8119	1739.33	87.2232	1739.33	87.1221
1740.23	87.2515	1740.23	84.7803	1740.23	87.1672	1740.23	87.1397	1740.23	82.3659	1740.23	86.9118	1740.23	87.313	1740.23	87.2169
1741.13	87.3446	1741.13	84.9373	1741.13	87.2692	1741.13	87.2311	1741.13	82.6023	1741.13	87.0131	1741.13	87.4045	1741.13	87.3134
1742.04	87.4413	1742.04	85.0961	1742.04	87.3747	1742.04	87.3261	1742.04	82.8335	1742.04	87.1175	1742.04	87.4991	1742.04	87.4129
1742.94	87.5393	1742.94	85.254	1742.94	87.4813	1742.94	87.4225	1742.94	83.0601	1742.94	87.2236	1742.94	87.5958	1742.94	87.5143
1743.84	87.6389	1743.84	85.4113	1743.84	87.5892	1743.84	87.5204	1743.84	83.2807	1743.84	87.3301	1743.84	87.6931	1743.84	87.6163
1744.75	87.7411	1744.75	85.5689	1744.75	87.6994	1744.75	87.6209	1744.75	83.4969	1744.75	87.4393	1744.75	87.7932	1744.75	87.721
1745.65	87.844	1745.65	85.725	1745.65	87.8102	1745.65	87.7223	1745.65	83.707	1745.65	87.549	1745.65	87.8942	1745.65	87.8263
1746.56	87.9472	1746.56	85.8791	1746.56	87.921	1746.56	87.8239	1746.56	83.9123	1746.56	87.6589	1746.56	87.9957	1746.56	87.9321
1747.46	88.0521	1747.46	86.0329	1747.46	88.0333	1747.46	87.9273	1747.46	84.1135	1747.46	87.7703	1747.46	88.0989	1747.46	88.0395
1748.36	88.1575	1748.36	86.185	1748.36	88.1457	1748.36	88.0312	1748.36	84.3094	1748.36	87.882	1748.36	88.2026	1748.36	88.1472
1749.27	88.2634	1749.27	86.3357	1749.27	88.2585	1749.27	88.1358	1749.27	84.5011	1749.27	87.9943	1749.27	88.3073	1749.27	88.2557
1750.17	88.3699	1750.17	86.4851	1750.17	88.3715	1750.17	88.2408	1750.17	84.6895	1750.17	88.1069	1750.17	88.4125	1750.17	88.3646
1751.07	88.477	1751.07	86.633	1751.07	88.4849	1751.07	88.3465	1751.07	84.8724	1751.07	88.219	1751.07	88.5175	1751.07	88.4733
1751.98	88.5837	1751.98	86.7785	1751.98	88.5977	1751.98	88.4519	1751.98	85.0511	1751.98	88.3313	1751.98	88.623	1751.98	88.5822
1752.88	88.6907	1752.88	86.9228	1752.88	88.7105	1752.88	88.5577	1752.88	85.2265	1752.88	88.4436	1752.88	88.7287	1752.88	88.6912
1753.78	88.7976	1753.78	87.0653	1753.78	88.823	1753.78	88.6634	1753.78	85.3982	1753.78	88.5556	1753.78	88.8343	1753.78	88.8001
1754.69	88.9042	1754.69	87.2056	1754.69	88.935	1754.69	88.7688	1754.69	85.5651	1754.69	88.6667	1754.69	88.9394	1754.69	88.9082
1755.59	89.0106	1755.59	87.3441	1755.59	89.0466	1755.59	88.8741	1755.59	85.729	1755.59	88.778	1755.59	89.0448	1755.59	89.0166
1756.49	89.117	1756.49	87.4814	1756.49	89.1579	1756.49	88.9794	1756.49	85.8899	1756.49	88.8887	1756.49	89.1499	1756.49	89.1245
1757.4	89.2223	1757.4	87.6159	1757.4	89.2679	1757.4	89.0837	1757.4	86.0463	1757.4	88.9984	1757.4	89.2543	1757.4	89.2317
1758.3	89.3276	1758.3	87.749	1758.3	89.3777	1758.3	89.1879	1758.3	86.1997	1758.3	89.1074	1758.3	89.3581	1758.3	89.3381
1759.2	89.4321	1759.2	87.8802	1759.2	89.4866	1759.2	89.2915	1759.2	86.3502	1759.2	89.216	1759.2	89.4618	1759.2	89.4443
1760.11	89.5366	1760.11	88.01	1760.11	89.5952	1760.11	89.395	1760.11	86.4977	1760.11	89.324	1760.11	89.5651	1760.11	89.5499
1761.01	89.6396	1761.01	88.137	1761.01	89.7021	1761.01	89.4971	1761.01	86.6413	1761.01	89.4304	1761.01	89.6669	1761.01	89.654
1761.92	89.7421	1761.92	88.2624	1761.92	89.8084	1761.92	89.5987	1761.92	86.7826	1761.92	89.5365	1761.92	89.7687	1761.92	89.758
1762.82	89.8438	1762.82	88.3861	1762.82	89.9138	1762.82	89.6996	1762.82	86.9211	1762.82	89.6414	1762.82	89.8695	1762.82	89.8609
1763.72	89.9444	1763.72	88.5074	1763.72	90.0178	1763.72	89.7994	1763.72	87.0563	1763.72	89.7454	1763.72	89.9695	1763.72	89.9629
1764.63	90.0443	1764.63	88.6271	1764.63	90.1209	1764.63	89.8984	1764.63	87.189	1764.63	89.8482	1764.63	90.0685	1764.63	90.0639
1765.53	90.1436	1765.53	88.7453	1765.53	90.2233	1765.53	89.997	1765.53	87.3194	1765.53	89.9503	1765.53	90.167	1765.53	90.1642
1766.43	90.2415	1766.43	88.8611	1766.43	90.3243	1766.43	90.0943	1766.43	87.4463	1766.43	90.0508	1766.43	90.264	1766.43	90.263
1767.34	90.3385	1767.34	88.9751	1767.34	90.4241	1767.34	90.1905	1767.34	87.5707	1767.34	90.1501	1767.34	90.36	1767.34	90.3606
1768.24	90.4347	1768.24	89.0877	1768.24	90.523	1768.24	90.286	1768.24	87.6935	1768.24	90.249	1768.24	90.4557	1768.24	90.4579
1769.14	90.5296	1769.14	89.198	1769.14	90.6206	1769.14	90.3803	1769.14	87.813	1769.14	90.3463	1769.14	90.5499	1769.14	90.5537
1770.05	90.6241	1770.05	89.3073	1770.05	90.7175	1770.05	90.4741	1770.05	87.9312	1770.05	90.4431	1770.05	90.6439	1770.05	90.6491
1770.95	90.7169	1770.95	89.4143	1770.95	90.8127	1770.95	90.5664	1770.95	88.0465	1770.95	90.5381	1770.95	90.7361	1770.95	90.7428
1771.85	90.8087	1771.85	89.5194	1771.85	90.9067	1771.85	90.6576	1771.85	88.1592	1771.85	90.6318	1771.85	90.8272	1771.85	90.8351
1772.76	90.8991	1772.76	89.6224	1772.76	90.9993	1772.76	90.7475	1772.76	88.2693	1772.76	90.7243	1772.76	90.9171	1772.76	90.9263
1773.66	90.9895	1773.66	89.7251	1773.66	91.0917	1773.66	90.8373	1773.66	88.3786	1773.66	90.8164	1773.66	91.0068	1773.66	91.0172
1774.57	91.078	1774.57	89.8252	1774.57	91.1822	1774.57	90.9253	1774.57	88.485	1774.57	90.9067	1774.57	91.0948	1774.57	91.1064
1775.47	91.1652	1775.47	89.9233	1775.47	91.2712	1775.47	91.012	1775.47	88.5893	1775.47	90.9957	1775.47	91.1816	1775.47	91.1943
1776.37	91.2518	1776.37	90.0205	1776.37	91.3596	1776.37	91.0981	1776.37	88.6918	1776.37	91.0837	1776.37	91.2675	1776.37	91.2813
1777.28	91.337	1777.28	90.1158	1777.28	91.4466	1777.28	91.1829	1777.28	88.7922	1777.28	91.1705	1777.28	91.3522	1777.28	91.367
1778.18	91.4209	1778.18	90.2091	1778.18	91.532	1778.18	91.2663	1778.18	88.8906	1778.18	91.2558	1778.18	91.4357	1778.18	91.4514
1779.08	91.5041	1779.08	90.3013	1779.08	91.6167	1779.08	91.349	1779.08	88.9872	1779.08	91.3403	1779.08	91.5183	1779.08	91.535
1779.99	91.5859	1779.99	90.3918	1779.99	91.7	1779.99	91.4305	1779.99	89.0819	1779.99	91.4235	1779.99	91.5997	1779.99	91.6173
1780.89	91.6668	1780.89	90.481	1780.89	91.7823	1780.89	91.5109	1780.89	89.1751	1780.89	91.5056	1780.89	91.6802	1780.89	91.6985
1781.79	91.7461	1781.79	90.5681	1781.79	91.8629	1781.79	91.5899	1781.79	89.2661	1781.79	91.5863	1781.79	91.7592	1781.79	91.7784
1782.7	91.8246	1782.7	90.6541	1782.7	91.9427	1782.7	91.668	1782.7	89.3554	1782.7	91.6659	1782.7	91.8373	1782.7	91.8572
1783.6	91.9018	1783.6	90.7384	1783.6	92.0211	1783.6	91.7449	1783.6	89.443	1783.6	91.7443	1783.6	91.9142	1783.6	91.9349
1784.5	91.9781	1784.5	90.8216	1784.5	92.0985	1784.5	91.8208	1784.5	89.5293	1784.5	91.8217	1784.5	91.9903	1784.5	92.0117
1785.41	92.0536	1785.41	90.9035	1785.41	92.1751	1785.41	91.896	1785.41	89.6137	1785.41	91.8979	1785.41	92.0651	1785.41	92.0872
1786.31	92.1273	1786.31	90.9834	1786.31	92.2498	1786.31	91.9694	1786.31	89.6965	1786.31	91.9729	1786.31	92.1388	1786.31	92.1615
1787.21	92.2007	1787.21	91.0627	1787.21	92.3242	1787.21	92.0424	1787.21	89.7781	1787.21	92.0469	1787.21	92.2116	1787.21	92.2349
1788.12	92.2721	1788.12	91.1397	1788.12	92.3966	1788.12	92.1136	1788.12	89.8578	1788.12	92.1196	1788.12	92.2831	1788.12	92.307
1789.02	92.3427	1789.02	91.2156	1789.02	92.468	1789.02	92.1839	1789.02	89.9354	1789.02	92.1909	1789.02	92.3533	1789.02	92.3777
1789.93	92.4123	1789.93	91.2902	1789.93	92.5384	1789.93	92.2532	1789.93	90.012	1789.93	92.2612	1789.93	92.4226	1789.93	92.4475
1790.83	92.4808	1790.83	91.3636	1790.83	92.6078	1790.83	92.3214	1790.83	90.0874	1790.83	92.3307	1790.83	92.491	1790.83	92.5164
1791.73	92.5482	1791.73	91.4356	1791.73	92.6759	1791.73	92.3886	1791.73	90.1611	1791.73	92.3988	1791.73	92.5582	1791.73	92.5841
1792.64	92.6143	1792.64	91.506	1792.64	92.7427	1792.64	92.4544	1792.64	90.2326	1792.64	92.4653	1792.64	92.6238	1792.64	92.6501
1793.54	92.6796	1793.54	91.5755	1793.54	92.8088	1793.54	92.5195	1793.54	90.3036	1793.54	92.5314	1793.54	92.689	1793.54	92.7157
1794.44	92.7438	1794.44	91.6436	1794.44	92.8736	1794.44	92.5835	1794.44	90.373	1794.44	92.5961	1794.44	92.7529	1794.44	92.7801
1795.35	92.8068	1795.35	91.7103	1795.35	92.9372	1795.35	92.6463	1795.35	90.4406	1795.35	92.6596	1795.35	92.8156	1795.35	92.8431
1796.25	92.8688	1796.25	91.7758	1796.25	92.9997	1796.25	92.708	1796.25	90.5071	1796.25	92.7221	1796.25	92.8774	1796.25	92.9053
1797.15	92.9302	1797.15	91.8407	1797.15	93.0617	1797.15	92.7693	1797.15	90.5732	1797.15	92.7843	1797.15	92.9388	1797.15	92.9671
1798.06	92.9899	1798.06	91.9036	1798.06	93.122	1798.06	92.8288	1798.06	90.6368	1798.06	92.8444	1798.06	92.9982	1798.06	93.0268
1798.96	93.0487	1798.96	91.9654	1798.96	93.1812	1798.96	92.8874	1798.96	90.6991	1798.96	92.9035	1798.96	93.0567	1798.96	93.0856
1799.86	93.107	1799.86	92.0266	1799.86	93.2399	1799.86	92.9454	1799.86	90.7611	1799.86	92.9623	1799.86	93.1148	1799.86	93.144
1800.77	93.1638	1800.77	92.0862	1800.77	93.2972	1800.77	93.0021	1800.77	90.8215	1800.77	93.0199	1800.77	93.1718	1800.77	93.2013
1801.67	93.2196	1801.67	92.1445	1801.67	93.3534	1801.67	93.0577	1801.67	90.8801	1801.67	93.0758	1801.67	93.2272	1801.67	93.2569
1802.58	93.2743	1802.58	92.2016	1802.58	93.4084	1802.58	93.1122	1802.58	90.9377	1802.58	93.1309	1802.58	93.2818	1802.58	93.3118
1803.48	93.3281	1803.48	92.2577	1803.48	93.4626	1803.48	93.1658	1803.48	90.994	1803.48	93.1851	1803.48	93.3354	1803.48	93.3656
1804.38	93.3812	1804.38	92.3129	1804.38	93.516	1804.38	93.2188	1804.38	91.0494	1804.38	93.2384	1804.38	93.3882	1804.38	93.4187
1805.29	93.433	1805.29	92.3668	1805.29	93.5681	1805.29	93.2704	1805.29	91.1034	1805.29	93.2904	1805.29	93.4398	1805.29	93.4705
1806.19	93.4839	1806.19	92.4196	1806.19	93.6193	1806.19	93.3212	1806.19	91.1565	1806.19	93.3418	1806.19	93.4908	1806.19	93.5216
1807.09	93.5338	1807.09	92.4713	1807.09	93.6695	1807.09	93.3709	1807.09	91.2082	1807.09	93.3919	1807.09	93.5405	1807.09	93.5716
[truncated: 214 more rows]
