# Supplementary material for: Feature extraction and pattern recognition of gas pipeline flow noise signals in a strong noisy background
Source: PeerJ Comput Sci. 2024 Jul 5;10:e2087. doi: 10.7717/peerj-cs.2087 (PMC11232584; doi:10.7717/peerj-cs.2087)
Supplement: Data S1 [file peerj-cs-10-2087-s001.zip › data/Surface Noise Signal in Soil a) Frequency domain plots.xlsx]

## Sheet: Sheet1
0.1	95.66
0.6	85.04
1.1	-0.52
1.6	-1.96
2.1	-4.64
2.6	-3.86
3.1	-0.2
3.6	-12.16
4.1	-14.53
4.6	-10.8
5.1	-11.08
5.6	1.73
6.1	-7.04
6.6	-9.19
7.1	-7.14
7.6	-10.36
8.1	-10.47
8.6	-22.87
9.1	-12.11
9.6	-11.16
10.1	-24.53
10.6	-30.22
11.1	-19.99
11.6	-19.07
12.1	-10
12.6	-16.87
13.1	-16.12
13.6	-16.01
14.1	-16.5
14.6	-31.26
15.1	-26.39
15.6	-21.04
16.1	-16.68
16.6	-14.48
17.1	-21.38
17.6	-32.4
18.1	-19.27
18.6	-35.53
19.1	-15.21
19.6	-17.88
20.1	-17.93
20.6	-23.47
21.1	-30.48
21.6	-29.47
22.1	-25.81
22.6	-24.19
23.1	-30.09
23.6	-19.75
24.1	-21.06
24.6	-31.27
25.1	-25.37
25.6	-18.81
26.1	-34.7
26.6	-31.91
27.1	-22.15
27.6	-29.55
28.1	-30.14
28.6	-19.16
29.1	-28.91
29.6	-26.8
30.1	-28.02
30.6	-30.97
31.1	-25.03
31.6	-34.1
32.1	-37.28
32.6	-29.01
33.1	-30
33.6	-23.65
34.1	-26.21
34.6	-34.37
35.1	-40.26
35.6	-34.06
36.1	-28.62
36.6	-41.2
37.1	-46.44
37.6	-28.14
38.1	-30.44
38.6	-24.35
39.1	-25.63
39.6	-18.53
40.1	-30.42
40.6	-20.45
41.1	-24.56
41.6	-34.52
42.1	-21.23
42.6	-29.75
43.1	-28.74
43.6	-7.16
44.1	-10.05
44.6	-32.56
45.1	-17.51
45.6	-25.3
46.1	-21.3
46.6	-20.33
47.1	-21.55
47.6	-16.61
48.1	-19.6
48.6	-25.62
49.1	-34.07
49.6	-21.2
50.1	-44.32
50.6	-23.97
51.1	-31.27
51.6	-19.59
52.1	-36.97
52.6	-34.81
53.1	-33.6
53.6	-28.76
54.1	-32.51
54.6	-27.66
55.1	-25.89
55.6	-24.98
56.1	-24.92
56.6	-44.84
57.1	-35.9
57.6	-32.91
58.1	-32.33
58.6	-35.15
59.1	-37.07
59.6	-39.63
60.1	-33.07
60.6	-30.29
61.1	-30.18
61.6	-30.47
62.1	-38.74
62.6	-31.19
63.1	-36.14
63.6	-38.38
64.1	-34.98
64.6	-37.41
65.1	-36.53
65.6	-46.63
66.1	-40.96
66.6	-37.9
67.1	-36.93
67.6	-39.8
68.1	-39.58
68.6	-40.7
69.1	-41.69
69.6	-39.32
70.1	-40.48
70.6	-41.28
71.1	-34.81
71.6	-34.4
72.1	-55.15
72.6	-46.86
73.1	-40.39
73.6	-48.51
74.1	-42.82
74.6	-48.33
75.1	-45.56
75.6	-43.12
76.1	-57.93
76.6	-42.22
77.1	-38.76
77.6	-54
78.1	-48.59
78.6	-48.7
79.1	-49.81
79.6	-40.01
80.1	-35.16
80.6	-46.67
81.1	-56.99
81.6	-39.53
82.1	-47.6
82.6	-41.45
83.1	-40.39
83.6	-34.92
84.1	-41.57
84.6	-45.23
85.1	-43.73
85.6	-40.24
86.1	-45.48
86.6	-42.51
87.1	-43.64
87.6	-50.22
88.1	-50.69
88.6	-44.46
89.1	-33.68
89.6	-33.39
90.1	-39.76
90.6	-33.49
91.1	-35.35
91.6	-32.35
92.1	-36.34
92.6	-35.61
93.1	-37.72
93.6	-45.75
94.1	-41.33
94.6	-28.05
95.1	-31.92
95.6	-46.5
96.1	-48.59
96.6	-33.67
97.1	-29.81
97.6	-28.94
98.1	-30.33
98.6	-48.36
99.1	-33.54
99.6	-28.57
100.1	-25.1
100.6	-32.85
101.1	-28.91
101.6	-32.27
102.1	-28.36
102.6	-33.28
103.1	-33.03
103.6	-36.77
104.1	-37.15
104.6	-40.09
105.1	-39.62
105.6	-40.49
106.1	-41.75
106.6	-39.31
107.1	-38.78
107.6	-42.81
108.1	-45.82
108.6	-43.22
109.1	-39.13
109.6	-37.44
110.1	-57.17
110.6	-43.19
111.1	-47.91
111.6	-43.42
112.1	-49.68
112.6	-57.44
113.1	-46.79
113.6	-53.87
114.1	-59.86
114.6	-51.04
115.1	-49.13
115.6	-48.79
116.1	-51.26
116.6	-54.02
117.1	-47.28
117.6	-48.52
118.1	-46.63
118.6	-56.19
119.1	-66.48
119.6	-51.3
120.1	-52.88
120.6	-53.18
121.1	-46.46
121.6	-52.29
122.1	-52.37
122.6	-42.35
123.1	-54.33
123.6	-57.7
124.1	-61.04
124.6	-63.85
125.1	-61.42
125.6	-50.14
126.1	-57.59
126.6	-67.45
127.1	-57.88
127.6	-66.76
128.1	-67.52
128.6	-63.2
129.1	-57.26
129.6	-45.18
130.1	-60.53
130.6	-49.06
131.1	-57.96
131.6	-53.48
132.1	-56.07
132.6	-49.01
133.1	-55.59
133.6	-57.28
134.1	-56.28
134.6	-84.45
135.1	-59.55
135.6	-60.42
136.1	-56.44
136.6	-53.12
137.1	-55.37
137.6	-44.2
138.1	-55.65
138.6	-58.69
139.1	-62.28
139.6	-56.49
140.1	-49.93
140.6	-56.99
141.1	-67.71
141.6	-58.27
142.1	-63.29
142.6	-56.64
143.1	-61.39
143.6	-62.03
144.1	-50.73
144.6	-60.47
145.1	-61.22
145.6	-73.38
146.1	-66.56
146.6	-64.56
147.1	-64.24
147.6	-60.36
148.1	-62.31
148.6	-70.82
149.1	-57.49
149.6	-68.3
150.1	-61.7
150.6	-62.86
151.1	-57.45
151.6	-60.87
152.1	-61.46
152.6	-63.33
153.1	-64.67
153.6	-61.89
154.1	-74.72
154.6	-69.07
155.1	-62.21
155.6	-64.58
156.1	-60.94
156.6	-83.72
157.1	-59.06
157.6	-67.73
158.1	-55.37
158.6	-58.58
159.1	-61.49
159.6	-70.7
160.1	-79.78
160.6	-76.13
161.1	-63.62
161.6	-55.57
162.1	-57.13
162.6	-73.54
163.1	-65.52
163.6	-98.92
164.1	-72.31
164.6	-68.64
165.1	-58.91
165.6	-74.45
166.1	-69.63
166.6	-62.18
167.1	-71.92
167.6	-66.75
168.1	-64.63
168.6	-65.65
169.1	-73.85
169.6	-72.8
170.1	-71.34
170.6	-67.56
171.1	-65.55
171.6	-68.97
172.1	-66.44
172.6	-59.05
173.1	-69.52
173.6	-70.01
174.1	-66.62
174.6	-69.43
175.1	-60.65
175.6	-63.43
176.1	-71.35
176.6	-65.21
177.1	-63
177.6	-64.48
178.1	-46.02
178.6	-70.23
179.1	-56.43
179.6	-84.52
180.1	-74.43
180.6	-66.19
181.1	-82.82
181.6	-62.32
182.1	-69.17
182.6	-66.59
183.1	-76.23
183.6	-72.31
184.1	-68.5
184.6	-69.1
185.1	-74.92
185.6	-72.77
186.1	-82.33
186.6	-66.18
187.1	-65.13
187.6	-61.16
188.1	-69.65
188.6	-61.61
189.1	-86.38
189.6	-78.75
190.1	-72.88
190.6	-61.02
191.1	-69.7
191.6	-76.75
192.1	-87.28
192.6	-74.05
193.1	-65.42
193.6	-70.52
194.1	-60.92
194.6	-70.26
195.1	-75.73
195.6	-73.63
196.1	-73.68
196.6	-60.02
197.1	-70.23
197.6	-52.17
198.1	-56.24
198.6	-61.71
199.1	-95.59
199.6	-71.99
200.1	-76.77
200.6	-70.19
201.1	-67.9
201.6	-68.5
202.1	-72.89
202.6	-75.24
203.1	-77.93
203.6	-77.88
204.1	-73.9
204.6	-71.42
205.1	-60.81
205.6	-72.29
206.1	-75.54
206.6	-77.11
207.1	-74.26
207.6	-70.53
208.1	-69.62
208.6	-68.76
209.1	-74.9
209.6	-75.03
210.1	-76.33
210.6	-79.64
211.1	-79.52
211.6	-86.14
212.1	-67.71
212.6	-74.86
213.1	-64.66
213.6	-68.62
214.1	-60.26
214.6	-79.09
215.1	-72.65
215.6	-72.05
216.1	-71.05
216.6	-75.7
217.1	-73.64
217.6	-64.4
218.1	-66.3
218.6	-76.03
219.1	-84.97
219.6	-78.72
220.1	-71.17
220.6	-72.73
221.1	-68.26
221.6	-81.16
222.1	-97.15
222.6	-75.54
223.1	-81.73
223.6	-79.61
224.1	-77.96
224.6	-76.07
225.1	-78.54
225.6	-76.78
226.1	-70.59
226.6	-81.49
227.1	-72.06
227.6	-74.38
228.1	-69.42
228.6	-82.11
229.1	-89.8
229.6	-62.66
230.1	-70.86
230.6	-78.37
231.1	-77.43
231.6	-79.36
232.1	-84.19
232.6	-84.78
233.1	-84.66
233.6	-80.9
234.1	-68.42
234.6	-77.05
235.1	-73.15
235.6	-76.6
236.1	-72.64
236.6	-80.95
237.1	-67.65
237.6	-81.17
238.1	-89.84
238.6	-81.38
239.1	-76.85
239.6	-82.91
240.1	-73.81
240.6	-77.6
241.1	-79.55
241.6	-88.1
242.1	-80.17
242.6	-77.88
243.1	-76.22
243.6	-78.48
244.1	-78.4
244.6	-72.8
245.1	-75.71
245.6	-72.18
246.1	-77.87
246.6	-71.96
247.1	-70.28
247.6	-66.74
248.1	-75.84
248.6	-75.17
249.1	-73.07
249.6	-72.97
250.1	-78
250.6	-65.39
251.1	-73.84
251.6	-71.13
252.1	-62.5
252.6	-64.18
253.1	-72.49
253.6	-70.92
254.1	-63.94
254.6	-62.6
255.1	-72.06
255.6	-62.38
256.1	-85.48
256.6	-64.4
257.1	-61.58
257.6	-58.99
258.1	-68.36
258.6	-72.78
259.1	-83.81
259.6	-88.2
260.1	-69.77
260.6	-70.58
261.1	-62.85
261.6	-62.67
262.1	-84.64
262.6	-73.67
263.1	-76.83
263.6	-68.34
264.1	-76.75
264.6	-92
265.1	-66.5
265.6	-67.87
266.1	-78.97
266.6	-73.13
267.1	-74.47
267.6	-69.51
268.1	-83.56
268.6	-76.98
269.1	-69.7
269.6	-90.29
270.1	-70.88
270.6	-78.53
271.1	-78.93
271.6	-81.47
272.1	-82.82
272.6	-81.25
273.1	-71.87
273.6	-76.71
274.1	-71.91
274.6	-74.58
275.1	-81.31
275.6	-85.87
276.1	-84.01
276.6	-86.19
277.1	-75.44
277.6	-70.87
278.1	-68.63
278.6	-73.88
279.1	-74.11
279.6	-79.13
280.1	-65.03
280.6	-76.11
281.1	-64.51
281.6	-79.58
282.1	-66.79
282.6	-80.17
283.1	-76.96
283.6	-83.17
284.1	-83.06
284.6	-78.59
285.1	-77.79
285.6	-78.69
286.1	-78.92
286.6	-73.74
287.1	-81.21
287.6	-95.12
288.1	-83.74
288.6	-91.75
289.1	-97.3
289.6	-88.46
290.1	-86.82
290.6	-78.17
291.1	-86.84
291.6	-77.29
292.1	-82.59
292.6	-81.9
293.1	-83.28
293.6	-70.76
294.1	-79.03
294.6	-71.91
295.1	-95.63
295.6	-71.32
296.1	-74.48
296.6	-74.9
297.1	-81.07
297.6	-90.52
298.1	-79.64
298.6	-77.25
299.1	-79.1
299.6	-75.59
300.1	-73.07
300.6	-79.23
301.1	-80.93
301.6	-73.9
302.1	-73.96
302.6	-81.76
303.1	-71.59
303.6	-81.13
304.1	-73.95
304.6	-82.07
305.1	-85.8
305.6	-84.54
306.1	-77.87
306.6	-90.68
307.1	-78
307.6	-77.65
308.1	-77.92
308.6	-80.37
309.1	-84.2
309.6	-85.64
310.1	-95.25
310.6	-88.12
311.1	-78.89
311.6	-85.16
312.1	-78.91
312.6	-86.68
313.1	-81.18
313.6	-85.18
314.1	-86.59
314.6	-80.73
315.1	-83.61
315.6	-88.95
316.1	-92.82
316.6	-82.66
317.1	-87.89
317.6	-81.79
318.1	-81.42
318.6	-81.89
319.1	-88.82
319.6	-76.08
320.1	-82.92
320.6	-77.3
321.1	-88.08
321.6	-83.87
322.1	-81.37
322.6	-88.7
323.1	-87.08
323.6	-102.55
324.1	-85.59
324.6	-78.55
325.1	-81.82
325.6	-88.65
326.1	-81.71
326.6	-87.8
327.1	-77.07
327.6	-75.24
328.1	-98.25
328.6	-91.97
329.1	-82.07
329.6	-79.05
330.1	-82.21
330.6	-83.84
331.1	-85.77
331.6	-82.06
332.1	-78.09
332.6	-82.02
333.1	-86.34
333.6	-81.7
334.1	-81.05
334.6	-91.32
335.1	-85.15
335.6	-85.1
336.1	-77.55
336.6	-79.76
337.1	-80.16
337.6	-80.2
338.1	-77.92
338.6	-77.95
339.1	-79.91
339.6	-71.14
340.1	-85.98
340.6	-82.52
341.1	-80.12
341.6	-83.83
342.1	-71.55
342.6	-72.74
343.1	-76.08
343.6	-71.72
344.1	-68.15
344.6	-82.9
345.1	-83.42
345.6	-77.07
346.1	-73.67
346.6	-70.3
347.1	-79.89
347.6	-70.09
348.1	-68.97
348.6	-61.93
349.1	-66.1
349.6	-75.35
350.1	-72.98
350.6	-60.48
351.1	-66.81
351.6	-68.13
352.1	-62.34
352.6	-67.64
353.1	-69.42
353.6	-71.72
354.1	-63.03
354.6	-56.29
355.1	-50.42
355.6	-54.03
356.1	-57.41
356.6	-53.41
357.1	-58.21
357.6	-76.35
358.1	-57.81
358.6	-53.62
359.1	-62.08
359.6	-56.62
360.1	-74.75
360.6	-82.13
361.1	-71.6
361.6	-67.64
362.1	-71.43
362.6	-73.28
363.1	-69.09
363.6	-87.79
364.1	-76.87
364.6	-82.03
365.1	-82.02
365.6	-77.58
366.1	-80.8
366.6	-76.34
367.1	-81.9
367.6	-86.21
368.1	-70.63
368.6	-74.32
369.1	-77.94
369.6	-67.17
370.1	-70.35
370.6	-79.76
371.1	-83.36
371.6	-69.13
372.1	-83.1
372.6	-75.28
373.1	-79.07
373.6	-82.92
374.1	-74.98
374.6	-78.35
375.1	-77.16
375.6	-80.97
376.1	-82.2
376.6	-85.58
377.1	-75.31
377.6	-73.88
378.1	-79.92
378.6	-78.71
379.1	-79.71
379.6	-73.84
380.1	-89.91
380.6	-83.14
381.1	-83.85
381.6	-80.39
382.1	-80.18
382.6	-78.21
383.1	-78.19
383.6	-79.76
384.1	-79.19
384.6	-84.68
385.1	-75.16
385.6	-86.99
386.1	-88.85
386.6	-85.29
387.1	-88.45
387.6	-92.03
388.1	-83.08
388.6	-86.47
389.1	-78.35
389.6	-83.5
390.1	-87.04
390.6	-84.16
391.1	-82.53
391.6	-82.16
392.1	-80.08
392.6	-81.1
393.1	-84.34
393.6	-80.95
394.1	-79.31
394.6	-95.86
395.1	-88.78
395.6	-78.6
396.1	-89.57
396.6	-90.26
397.1	-89.41
397.6	-85.74
398.1	-83.98
398.6	-86.16
399.1	-84.71
399.6	-94.56
400.1	-85.02
400.6	-88.93
401.1	-84.71
401.6	-83.14
402.1	-91.32
402.6	-90.66
403.1	-82.33
403.6	-99.45
404.1	-103.11
404.6	-87.8
405.1	-91.69
405.6	-90.16
406.1	-86.16
406.6	-91.68
407.1	-89.25
407.6	-94.17
408.1	-91.46
408.6	-101.92
409.1	-85.25
409.6	-92.02
410.1	-90.27
410.6	-86.12
411.1	-94.88
411.6	-78.5
412.1	-87.63
412.6	-83.1
413.1	-101.01
413.6	-98.87
414.1	-94.03
414.6	-89.4
415.1	-82.28
415.6	-89.56
416.1	-94.96
416.6	-93.08
417.1	-94.47
417.6	-86.19
418.1	-87.18
418.6	-88.43
419.1	-85.96
419.6	-82.92
420.1	-88.57
420.6	-90.48
421.1	-82.58
421.6	-103.79
422.1	-93.46
422.6	-88.67
423.1	-87.47
423.6	-88.63
424.1	-96.56
424.6	-83.89
425.1	-87.1
425.6	-85.69
426.1	-87.52
426.6	-96.35
427.1	-92.39
427.6	-94.84
428.1	-102.09
428.6	-95.66
429.1	-89.36
429.6	-91.57
430.1	-94.78
430.6	-90.7
431.1	-83.89
431.6	-84.56
432.1	-88.84
432.6	-93.59
433.1	-98.28
433.6	-92.97
434.1	-92.12
434.6	-97.05
435.1	-93.46
435.6	-85.63
436.1	-96.07
436.6	-90.18
437.1	-92.7
437.6	-88.92
438.1	-92.32
438.6	-91.35
439.1	-84.08
439.6	-83.36
440.1	-102.09
440.6	-99.92
441.1	-92.56
441.6	-86.2
442.1	-94.47
442.6	-100.73
443.1	-95.15
443.6	-90.47
444.1	-93.37
444.6	-81.62
445.1	-86.98
445.6	-85.2
446.1	-89.33
446.6	-87.94
447.1	-95.38
447.6	-86.15
448.1	-91.27
448.6	-88.97
449.1	-99.12
449.6	-96.01
450.1	-89.9
450.6	-91.26
451.1	-108.64
451.6	-97.29
452.1	-88.08
452.6	-96.12
453.1	-105.61
453.6	-91.51
454.1	-96.81
454.6	-91.25
455.1	-99.76
455.6	-95.91
456.1	-92.23
456.6	-89.71
457.1	-88.67
457.6	-83.24
458.1	-87.51
458.6	-93.17
459.1	-90.52
459.6	-87.26
460.1	-85.67
460.6	-90.85
461.1	-85.51
461.6	-80.7
462.1	-86.81
462.6	-91.06
463.1	-98.01
463.6	-94.16
464.1	-88.32
464.6	-86.08
465.1	-90.99
465.6	-83.59
466.1	-86.45
466.6	-91.1
467.1	-94.26
467.6	-89.32
468.1	-95.78
468.6	-86.36
469.1	-90.4
469.6	-98.83
470.1	-94.78
470.6	-89.56
471.1	-97.4
471.6	-88.59
472.1	-90.84
472.6	-110.59
473.1	-87.18
473.6	-89.97
474.1	-90.16
474.6	-87.32
475.1	-87.06
475.6	-91.1
476.1	-85.95
476.6	-82.42
477.1	-85.95
477.6	-93.98
478.1	-94.1
478.6	-84.93
479.1	-85.62
479.6	-100.75
480.1	-86.61
480.6	-80.45
481.1	-81.43
481.6	-94.32
482.1	-75.41
482.6	-78.39
483.1	-79
483.6	-88.91
484.1	-76.64
484.6	-83.64
485.1	-84.25
485.6	-71.26
486.1	-77.59
486.6	-86.21
487.1	-78.01
487.6	-79.25
488.1	-77.42
488.6	-76.93
489.1	-68.52
489.6	-72.92
490.1	-66.72
490.6	-81.6
491.1	-75.52
491.6	-68.66
492.1	-67.01
492.6	-82.16
493.1	-86.41
493.6	-76.78
494.1	-69.56
494.6	-78.74
495.1	-77.34
495.6	-72.21
496.1	-72.1
496.6	-77.18
497.1	-74.85
497.6	-79.05
498.1	-74.8
498.6	-75.93
499.1	-75.85
499.6	-90.12
500.1	-89.41
500.6	-82.63
501.1	-79.61
501.6	-76.67
502.1	-89.92
502.6	-99.46
503.1	-85.21
503.6	-92.38
504.1	-77.78
504.6	-80.59
505.1	-87.98
505.6	-84.44
506.1	-99.96
506.6	-84.11
507.1	-89.28
507.6	-111.56
508.1	-91.06
508.6	-100.11
509.1	-97
509.6	-90.83
510.1	-85.58
510.6	-87.94
511.1	-84.6
511.6	-89.15
512.1	-91.62
512.6	-96.76
513.1	-90.31
513.6	-94.31
514.1	-116.63
514.6	-88.93
515.1	-95.31
515.6	-98.99
516.1	-91.8
516.6	-90.96
517.1	-91.13
517.6	-89.77
518.1	-82.39
518.6	-91.17
519.1	-91.08
519.6	-90.94
520.1	-84.73
520.6	-105.37
521.1	-94.03
521.6	-94.81
522.1	-85.39
522.6	-79.6
523.1	-95.3
523.6	-102.98
524.1	-89.21
524.6	-91.05
525.1	-87.45
525.6	-97.4
526.1	-89.73
526.6	-92.39
527.1	-87.57
527.6	-88.41
528.1	-99.65
528.6	-99.9
529.1	-105.63
529.6	-92.64
530.1	-101.88
530.6	-95
531.1	-99.69
531.6	-90.03
532.1	-94.02
532.6	-97.92
533.1	-93.53
533.6	-98.37
534.1	-107.35
534.6	-96.39
535.1	-108.99
535.6	-100.38
536.1	-90.4
536.6	-91.93
537.1	-95.26
537.6	-90.61
538.1	-99.3
538.6	-94.24
539.1	-97.44
539.6	-99.12
540.1	-108.31
540.6	-99.73
541.1	-96.7
541.6	-104.38
542.1	-93.81
542.6	-102.17
543.1	-101.7
543.6	-103.08
544.1	-99.27
544.6	-87.72
545.1	-96.81
545.6	-90.72
546.1	-96.78
546.6	-94.11
547.1	-103.41
547.6	-96.4
548.1	-107.88
548.6	-92.61
549.1	-94.65
549.6	-93.48
550.1	-94.19
550.6	-90.15
551.1	-115.42
551.6	-94.44
552.1	-88.41
552.6	-93.87
553.1	-85.39
553.6	-95.46
554.1	-107.39
554.6	-100.33
555.1	-100
555.6	-95.25
556.1	-96.02
556.6	-96.65
557.1	-92.69
557.6	-93.91
558.1	-103.21
558.6	-94.53
559.1	-94.28
559.6	-105.21
560.1	-119.68
560.6	-96.79
561.1	-102.47
561.6	-97.25
562.1	-109.65
562.6	-104.43
563.1	-97.17
563.6	-125.15
564.1	-98.04
564.6	-106.9
565.1	-100.21
565.6	-102.09
566.1	-95.95
566.6	-100.27
567.1	-102.78
567.6	-96.2
568.1	-85
568.6	-99.13
569.1	-98.52
569.6	-106.84
570.1	-115.19
570.6	-101.72
571.1	-98.49
571.6	-101.63
572.1	-105.24
572.6	-108.26
573.1	-109.53
573.6	-103.55
574.1	-98.81
574.6	-93.83
575.1	-91.58
575.6	-101.82
576.1	-103.67
576.6	-110.54
577.1	-101.71
577.6	-110.19
578.1	-96.07
578.6	-110.1
579.1	-101.74
579.6	-94.15
580.1	-94.82
580.6	-102.42
581.1	-103.77
581.6	-105.4
582.1	-97.06
582.6	-98.19
583.1	-90.3
583.6	-102.53
584.1	-95.73
584.6	-111.76
585.1	-107.24
585.6	-104.55
586.1	-99.39
586.6	-104.59
587.1	-105.62
587.6	-118.31
588.1	-111.21
588.6	-104.18
589.1	-106.32
589.6	-113.19
590.1	-100.53
590.6	-106.08
591.1	-91.23
591.6	-115.89
592.1	-98.86
592.6	-108.83
593.1	-102.71
593.6	-97.89
594.1	-98.48
594.6	-97.53
595.1	-98.78
595.6	-100.72
596.1	-102
596.6	-121.53
597.1	-98.82
597.6	-91.27
598.1	-112.64
598.6	-104.96
599.1	-108.93
599.6	-114.77
600.1	-109.21
600.6	-104.35
601.1	-105.93
601.6	-109.52
602.1	-95.46
602.6	-104.43
603.1	-101.36
603.6	-121.04
604.1	-105.09
604.6	-102.7
605.1	-104.8
605.6	-102.59
606.1	-109.81
606.6	-103.86
607.1	-97.36
607.6	-101.66
608.1	-102.29
608.6	-101.44
609.1	-103.52
609.6	-89.43
610.1	-92.92
610.6	-100.31
611.1	-98.84
611.6	-96.1
612.1	-103.74
612.6	-99.5
613.1	-112.79
613.6	-104.69
614.1	-104.12
614.6	-103.38
615.1	-99
615.6	-101.39
616.1	-103.19
616.6	-104.97
617.1	-105.19
617.6	-102.57
618.1	-101.71
618.6	-97.85
619.1	-97.06
619.6	-102.23
620.1	-99.24
620.6	-104.02
621.1	-99.64
621.6	-96.76
622.1	-98
622.6	-104.54
623.1	-101.52
623.6	-99.59
624.1	-92.31
624.6	-91.16
625.1	-84.77
625.6	-84.36
626.1	-82.67
626.6	-82.7
627.1	-78.61
627.6	-82.05
628.1	-83.59
628.6	-83.98
629.1	-81.94
629.6	-83.18
630.1	-86.51
630.6	-88.65
631.1	-94.9
631.6	-102.9
632.1	-111.44
632.6	-96.94
633.1	-98.07
633.6	-103.32
634.1	-107.45
634.6	-101.43
635.1	-99.29
635.6	-108.35
636.1	-109.5
636.6	-100.58
637.1	-99.13
637.6	-92.94
638.1	-102.51
638.6	-107.3
639.1	-105.17
639.6	-111.08
640.1	-106.42
640.6	-101.09
641.1	-106.59
641.6	-107.87
642.1	-106.86
642.6	-104.84
643.1	-100.86
643.6	-92.99
644.1	-99.96
644.6	-103.43
645.1	-106.56
645.6	-103.36
646.1	-113.44
646.6	-101.42
647.1	-102.42
647.6	-95.14
648.1	-99.35
648.6	-107.86
649.1	-101.32
649.6	-105.82
650.1	-118.05
650.6	-114.43
651.1	-110.65
651.6	-106.48
652.1	-108.32
652.6	-104.45
653.1	-117.54
653.6	-111.85
654.1	-115.63
654.6	-108.36
655.1	-107.36
655.6	-125.86
656.1	-103.85
656.6	-116.02
657.1	-111.11
657.6	-102.89
658.1	-99.45
658.6	-117.96
659.1	-107.77
659.6	-108.63
660.1	-102.06
660.6	-104.89
661.1	-107.63
661.6	-111.1
662.1	-103.95
662.6	-103.58
663.1	-107.05
663.6	-110.75
664.1	-111.25
664.6	-110.07
665.1	-112.11
665.6	-100.71
666.1	-96.26
666.6	-107.35
667.1	-112.74
667.6	-112.49
668.1	-108.8
668.6	-123.88
669.1	-111.74
669.6	-116.58
670.1	-106.25
670.6	-108.61
671.1	-121.02
671.6	-113.92
672.1	-112.59
672.6	-105.58
673.1	-100.88
673.6	-110.28
674.1	-113.56
674.6	-134.32
675.1	-108.25
675.6	-108.42
676.1	-108.43
676.6	-112.38
677.1	-115.69
677.6	-108.42
678.1	-111.38
678.6	-115.64
679.1	-118.22
679.6	-126.76
680.1	-113.51
680.6	-112.38
681.1	-105.35
681.6	-104.52
682.1	-103.26
682.6	-111.97
683.1	-110.9
683.6	-118.41
684.1	-116.06
684.6	-97.46
685.1	-120.74
685.6	-102.58
686.1	-111.4
686.6	-116.35
687.1	-106.48
687.6	-109.07
688.1	-117.39
688.6	-113.13
689.1	-120.59
689.6	-117.64
690.1	-116.37
690.6	-109.57
691.1	-105.02
691.6	-111.37
692.1	-128.75
692.6	-118.92
693.1	-120.15
693.6	-126.07
694.1	-115.31
694.6	-115.77
695.1	-109.67
695.6	-111.98
696.1	-113.32
696.6	-120.75
697.1	-105.46
697.6	-121.46
698.1	-109.64
698.6	-111.27
699.1	-108.16
699.6	-105.24
700.1	-112.72
700.6	-124.03
701.1	-118.82
701.6	-109.75
702.1	-117.1
702.6	-111.63
703.1	-112.21
703.6	-129.43
704.1	-104.89
704.6	-115.42
705.1	-113.8
705.6	-113.66
706.1	-116.56
706.6	-110.29
707.1	-118.49
707.6	-113.91
708.1	-113.69
708.6	-108.84
709.1	-114.16
709.6	-119.59
710.1	-109.94
710.6	-111.95
711.1	-116.11
711.6	-115.71
712.1	-116.07
712.6	-117.12
713.1	-118.06
713.6	-117.23
714.1	-100.96
714.6	-110.62
715.1	-116.56
715.6	-115.05
716.1	-114.06
716.6	-108.27
717.1	-107.85
717.6	-114.05
718.1	-116.16
718.6	-111.09
719.1	-113.69
719.6	-119.69
720.1	-117.93
720.6	-102.59
721.1	-110.44
721.6	-112.21
722.1	-112.69
722.6	-118.31
723.1	-118.47
723.6	-107.73
724.1	-104.45
724.6	-102.01
725.1	-113.54
725.6	-119.47
726.1	-127.09
726.6	-118.83
727.1	-112.15
727.6	-114.73
728.1	-115.52
728.6	-116.24
729.1	-112.79
729.6	-118.66
730.1	-112.06
730.6	-115.28
731.1	-116.2
731.6	-112.04
732.1	-103.75
732.6	-104.48
733.1	-105.62
733.6	-110.56
734.1	-108.08
734.6	-121.26
735.1	-108.48
735.6	-109.45
736.1	-106.4
736.6	-111.76
737.1	-112.63
737.6	-111.25
738.1	-110.09
738.6	-125.29
739.1	-116.57
739.6	-121.93
740.1	-108.53
740.6	-132.44
741.1	-110.21
741.6	-107.06
742.1	-106.55
742.6	-111.36
743.1	-113.57
743.6	-121.07
744.1	-110.28
744.6	-112.97
745.1	-110.77
745.6	-117.23
746.1	-113.99
746.6	-123.69
747.1	-111.08
747.6	-120.45
748.1	-121.01
748.6	-106.22
749.1	-125.76
749.6	-117.92
750.1	-119.38
750.6	-108.12
751.1	-117.43
751.6	-117.69
752.1	-113.47
752.6	-117.77
753.1	-118.38
753.6	-111.09
754.1	-109.17
754.6	-115.86
755.1	-111.47
755.6	-112.51
756.1	-119.2
756.6	-117.15
757.1	-118.2
757.6	-111.47
758.1	-109.92
758.6	-116.12
759.1	-114.76
759.6	-123.66
760.1	-118.34
760.6	-111.3
761.1	-115.58
761.6	-110.59
762.1	-115.57
762.6	-113.36
763.1	-113.66
763.6	-111.9
764.1	-114.21
764.6	-114.11
765.1	-124.75
765.6	-107.56
766.1	-108.94
766.6	-118.39
767.1	-104.56
767.6	-102.03
768.1	-110.17
768.6	-108.98
769.1	-108.32
769.6	-117.01
770.1	-119.87
770.6	-112.61
771.1	-116.23
771.6	-117.62
772.1	-113.5
772.6	-109.65
773.1	-111.93
773.6	-110.29
774.1	-107.59
774.6	-117.26
775.1	-103.74
775.6	-126.48
776.1	-114.63
776.6	-113.93
777.1	-109.21
777.6	-115.59
778.1	-118.31
778.6	-105.5
779.1	-106.03
779.6	-114.24
780.1	-105.63
780.6	-110.46
781.1	-100.55
781.6	-107.42
782.1	-110.47
782.6	-106.12
783.1	-101.77
783.6	-122.32
784.1	-115.17
784.6	-112.12
785.1	-115.33
785.6	-103.34
786.1	-103.09
786.6	-101.37
787.1	-100.57
787.6	-104.23
788.1	-102.15
788.6	-101.15
789.1	-100.62
789.6	-96.19
790.1	-99.95
790.6	-97.59
791.1	-91
791.6	-90.12
792.1	-86.16
792.6	-87.03
793.1	-98.47
793.6	-94.38
794.1	-90.53
794.6	-111.49
795.1	-97.29
795.6	-87.34
796.1	-96.88
796.6	-86.86
797.1	-89.23
797.6	-99.57
798.1	-107.96
798.6	-118.15
799.1	-117.68
799.6	-106.82
800.1	-101.49
800.6	-102.56
801.1	-95.47
801.6	-104.05
802.1	-115.85
802.6	-104.9
803.1	-105.33
803.6	-100.79
804.1	-112.45
804.6	-105.15
805.1	-113.58
805.6	-110.37
806.1	-96.73
806.6	-101.59
807.1	-116.66
807.6	-111.73
808.1	-117.05
808.6	-107.64
809.1	-109.29
809.6	-111.98
810.1	-108.06
810.6	-100.06
811.1	-108.92
811.6	-114.97
812.1	-118.6
812.6	-115.91
813.1	-111.51
813.6	-104.53
814.1	-99.43
814.6	-118.12
815.1	-107.32
815.6	-115.76
816.1	-111.7
816.6	-114.91
817.1	-95.56
817.6	-110.3
818.1	-104.56
818.6	-100.58
819.1	-106.41
819.6	-100.62
820.1	-116.69
820.6	-105.47
821.1	-110.76
821.6	-107.85
822.1	-106.7
822.6	-106.68
823.1	-109.26
823.6	-99.23
824.1	-109.32
824.6	-97.44
825.1	-108.76
825.6	-107.96
826.1	-103.64
826.6	-105.72
827.1	-99.2
827.6	-108.37
828.1	-96.48
828.6	-104.15
829.1	-106.46
829.6	-107.93
830.1	-106.62
830.6	-102.23
831.1	-94.56
831.6	-99.17
832.1	-104.02
832.6	-107.07
833.1	-96.95
833.6	-90.8
834.1	-102.08
834.6	-97.57
835.1	-86.24
835.6	-88.14
836.1	-90.53
836.6	-88.29
837.1	-96.94
837.6	-89.06
838.1	-89.79
838.6	-101.14
839.1	-94.54
839.6	-108.05
840.1	-103.13
840.6	-93.45
841.1	-91.17
841.6	-106.03
842.1	-104.38
842.6	-100.8
843.1	-96.97
843.6	-100.8
844.1	-100.03
844.6	-98.26
845.1	-96.42
845.6	-119.54
846.1	-101.85
846.6	-103.41
847.1	-101.74
847.6	-106.73
848.1	-97.68
848.6	-103.36
849.1	-104.14
849.6	-110.08
850.1	-104.72
850.6	-106.64
851.1	-109.09
851.6	-104.67
852.1	-108.06
852.6	-100.46
853.1	-107.41
853.6	-109.47
854.1	-101.01
854.6	-104.54
855.1	-103.25
855.6	-104.83
856.1	-106.87
856.6	-108.98
857.1	-112.82
857.6	-117.04
858.1	-119.36
858.6	-116
859.1	-117.17
859.6	-109.11
860.1	-106.83
860.6	-107.43
861.1	-107.59
861.6	-107.43
862.1	-112.63
862.6	-110.4
863.1	-105.57
863.6	-107.61
864.1	-119.69
864.6	-111.89
865.1	-116.27
865.6	-113.18
866.1	-108.91
866.6	-122.43
867.1	-116.48
867.6	-121.78
868.1	-116.24
868.6	-117.75
869.1	-116.84
869.6	-119.54
870.1	-114.99
870.6	-123.31
871.1	-121.49
871.6	-118.42
872.1	-128.3
872.6	-124.52
873.1	-115.18
873.6	-113.01
874.1	-111.08
874.6	-118.95
875.1	-126.19
875.6	-119.87
876.1	-119.61
876.6	-114.64
877.1	-126.44
877.6	-110.5
878.1	-119.44
878.6	-119.27
879.1	-121.37
879.6	-127.54
880.1	-113.55
880.6	-112.11
881.1	-112.03
881.6	-121.99
882.1	-119.26
882.6	-116.82
883.1	-117.41
883.6	-114.47
884.1	-120.23
884.6	-111.98
885.1	-114.19
885.6	-114.31
886.1	-107.82
886.6	-116.17
887.1	-120.68
887.6	-123.51
888.1	-125.18
888.6	-109.46
889.1	-126.01
889.6	-125.59
890.1	-123.36
890.6	-123.79
891.1	-124.2
891.6	-115.89
892.1	-120.96
892.6	-129.75
893.1	-124.67
893.6	-119.71
894.1	-104.08
894.6	-118.94
895.1	-116.32
895.6	-113.9
896.1	-118.68
896.6	-128.4
897.1	-123.27
897.6	-118.64
898.1	-114.57
898.6	-127.35
899.1	-120.99
899.6	-125.52
900.1	-120.26
900.6	-124.93
901.1	-121.17
901.6	-118.01
902.1	-126.19
902.6	-121.7
903.1	-115.52
903.6	-112.51
904.1	-117.64
904.6	-121.56
905.1	-120.4
905.6	-118.41
906.1	-131.84
906.6	-118.54
907.1	-124.08
907.6	-121.72
908.1	-116.83
908.6	-130.46
909.1	-112.88
909.6	-120.19
910.1	-125.13
910.6	-121.98
911.1	-121.79
911.6	-116.55
912.1	-118.73
912.6	-123.6
913.1	-115.69
913.6	-115.41
914.1	-110.21
914.6	-115.5
915.1	-126.64
915.6	-121
916.1	-117.82
916.6	-124.72
917.1	-125.94
917.6	-119.39
918.1	-117.6
918.6	-120.24
919.1	-123.94
919.6	-125.35
920.1	-124.11
920.6	-116.26
921.1	-122.56
921.6	-122.72
922.1	-121.93
922.6	-129.65
923.1	-109.52
923.6	-111.74
924.1	-110.56
924.6	-130.1
925.1	-138.25
925.6	-119.38
926.1	-126.4
926.6	-118.13
927.1	-117.89
927.6	-132.53
928.1	-116.64
928.6	-130.84
929.1	-122.26
929.6	-115.81
930.1	-122
930.6	-133.98
931.1	-114.13
931.6	-126.07
932.1	-125
932.6	-123.78
933.1	-124.12
933.6	-123.44
934.1	-115.92
934.6	-121.67
935.1	-115.57
935.6	-126.83
936.1	-131.84
936.6	-115.75
937.1	-126.77
937.6	-124.47
938.1	-121.98
938.6	-126.2
939.1	-119.65
939.6	-121.37
940.1	-130.43
940.6	-124.73
941.1	-120.92
941.6	-116.23
942.1	-121.52
942.6	-117.84
943.1	-106.32
943.6	-105.8
944.1	-113.03
944.6	-114.2
945.1	-118.03
945.6	-124
946.1	-133.41
946.6	-117.23
947.1	-114.42
947.6	-120.08
948.1	-115.64
948.6	-116.55
949.1	-119.44
949.6	-125.12
950.1	-117.29
950.6	-120.63
951.1	-117.99
951.6	-114.21
952.1	-137.31
952.6	-116.14
953.1	-114.48
953.6	-126.45
954.1	-118.34
954.6	-122.29
955.1	-121.24
955.6	-128.42
956.1	-118.96
956.6	-115.69
957.1	-116.24
957.6	-116.55
958.1	-126.3
958.6	-116.59
959.1	-111.39
959.6	-117.38
960.1	-106.83
960.6	-110.07
961.1	-117.02
961.6	-113.04
962.1	-114.4
962.6	-124.27
963.1	-123.25
963.6	-122.34
964.1	-119.66
964.6	-111.25
965.1	-115.3
965.6	-111.7
966.1	-113.88
966.6	-112.2
967.1	-109.74
967.6	-112.91
968.1	-107.71
968.6	-98.22
969.1	-113.8
969.6	-108.08
970.1	-108.42
970.6	-105.68
971.1	-104.65
971.6	-108.82
972.1	-107
972.6	-104.32
973.1	-108.24
973.6	-90.64
974.1	-97.11
974.6	-92.2
975.1	-118
975.6	-102
976.1	-101.37
976.6	-112.81
977.1	-105.51
977.6	-101.59
978.1	-108.09
978.6	-102.87
979.1	-101.96
979.6	-108.95
980.1	-133.27
980.6	-117.52
981.1	-105.02
981.6	-108.17
982.1	-113.29
982.6	-111.25
983.1	-109.5
983.6	-107
984.1	-103.96
984.6	-116.07
985.1	-112.03
985.6	-124.24
986.1	-116.24
986.6	-109.87
987.1	-119.59
987.6	-114.37
988.1	-115.72
988.6	-114.73
989.1	-114.61
989.6	-119.5
990.1	-120.22
990.6	-116.95
991.1	-118.27
991.6	-115.47
992.1	-118.85
992.6	-118.73
993.1	-110.88
993.6	-114.51
994.1	-115.83
994.6	-120.05
995.1	-120.12
995.6	-118.01
996.1	-133.75
996.6	-119.06
997.1	-113.85
997.6	-123.99
998.1	-113.23
998.6	-111.52
999.1	-113.24
999.6	-114.5
[truncated: 2,001 more rows]
