# Supplementary material for: Feature extraction and pattern recognition of gas pipeline flow noise signals in a strong noisy background
Source: PeerJ Comput Sci. 2024 Jul 5;10:e2087. doi: 10.7717/peerj-cs.2087 (PMC11232584; doi:10.7717/peerj-cs.2087)
Supplement: Data S1 [file peerj-cs-10-2087-s001.zip › data/Surface Noise Signal in Soil b) Time domain plots.xlsx]

## Sheet: Sheet1
0.000337	2512	-0.00303	121.561
0.00976	2825.1	-0.00303	119.777
0.01987	2825.1	-0.00303	118.587
0.02997	2967.42	-0.00303	116.208
0.04007	2455.07	-0.00303	113.829
0.05017	2113.51	-0.00303	112.639
0.06027	1458.85	-0.00303	110.855
0.0697	918.038	-0.00303	109.071
0.0798	1373.46	-0.00303	107.881
0.0899	1401.92	-0.00303	106.097
0.1	1658.09	-0.00303	104.312
0.1101	1458.85	-0.00303	101.933
0.1202	1487.31	-0.00303	100.149
0.1303	918.038	-0.00303	98.3643
0.13973	548.011	-0.00303	96.5799
0.14983	548.011	-0.00303	94.7955
0.15993	1145.75	-0.00303	93.0112
0.17003	1344.99	-0.00303	91.8216
0.18013	1828.88	-0.00303	90.632
0.19024	1828875	-0.00303	88.8476
0.20034	1544.24	-0.00303	87.0632
0.20976	1458.85	-0.00303	85.2788
0.21987	1629.63	-0.00303	83.4944
0.22997	1202.67	-0.00303	81.71
0.24007	804.184	-0.00303	80.5204
0.25017	519.547	-0.00303	78.7361
0.26027	633.402	-0.00303	78.1413
0.2697	548.011	-0.00303	76.3569
0.2798	1003.43	-0.00303	75.1673
0.2899	1800.41	-0.00303	74.5725
0.3	548.011	-0.00303	73.9777
0.3101	775.72	-0.00303	72.1933
0.3202	747.257	-0.00303	71.0037
0.3303	718.793	-0.00303	69.2193
0.33973	519.547	-0.00303	68.0297
0.34983	804.184	-0.00303	66.8401
0.35993	1316.53	-0.00303	64.461
0.37003	974.966	-0.00303	63.8662
0.38013	548.011	-0.00303	62.0818
0.39024	263.374	-0.00303	61.487
0.40034	519.547	-0.00303	59.7026
0.40976	1088.82	-0.00303	57.9182
0.41987	1031.89	-0.00303	54.9442
0.42997	775.72	-0.00303	54.3494
0.44007	775.72	-0.00303	52.5651
0.45017	690.329	-0.00303	51.3755
0.46027	1145.75	-0.00303	50.1859
0.4697	1288.07	-0.00303	48.9963
0.4798	2369.68	-0.00303	46.6171
0.4899	2910.49	-0.00303	46.0223
0.5	2369.68	-0.00303	43.6431
0.5101	2910.49	-0.00303	41.8587
0.5202	2796.64	-0.00303	40.0744
0.5303	2398.15	-0.00303	37.6952
0.53973	2568.93	-0.00303	35.9108
0.54983	2198.9	-0.00303	34.1264
0.55993	1743.48	-0.00303	32.9368
0.57003	2085.05	-0.00303	30.5576
0.58013	2056.58	-0.00303	29.368
0.59024	2540.47	-0.00303	27.5836
0.60034	3365.91	-0.00303	25.7993
0.60976	3166.67	-0.00303	23.4201
0.61987	3052.81	-0.00303	22.2305
0.62997	3365.91	-0.00303	19.8513
0.64007	4077.5	-0.00303	18.0669
0.65017	3593.62	-0.00303	15.0929
0.66027	3223.59	-0.00303	13.9033
0.6697	3565.16	-0.00303	12.7137
0.6798	3508.23	-0.00303	11.5242
0.6899	3849.79	-0.00303	9.73978
0.7	4105.97	-0.00303	9.14498
0.7101	4390.6	-0.00303	7.36059
0.7202	3992.11	0.00303	6.171
0.7303	3992.11	0.00303	4.38662
0.73973	4333.68	0.02121	3.79182
0.74983	4305.21	0.03333	3.19703
0.75993	4589.85	0.05152	3.19703
0.77003	4561.39	0.04007	3.19703
0.78013	4817.56	0.06027	3.19703
0.79024	5614.54	0.0798	3.19703
0.80034	6069.96	0.1	3.19703
0.80976	6069.96	0.1202	3.19703
0.81987	6753.09	0.13973	3.19703
0.82997	6866.94	0.15993	3.19703
0.84007	6269.2	0.18013	3.19703
0.85017	5415.3	0.20034	3.19703
0.86027	5329.9	0.21987	3.19703
0.8697	5415.3	0.24007	3.19703
0.8798	5415.3	0.26027	3.19703
0.8899	5617.49	0.2798	2.93267
0.9	5617.49	0.3	3.19703
0.9101	5472.22	0.3202	3.19703
0.9202	5671.47	0.33973	3.19703
0.9303	5386.83	0.35993	3.19703
0.93973	6439.99	0.38013	3.13094
0.94983	6383.06	0.40034	3.19703
0.95993	6952.33	0.41987	3.19703
0.97003	7180.04	0.44007	3.19703
0.98013	7322.36	0.46027	3.06485
0.99024	7407.75	0.4798	3.19703
1.00034	7806.24	0.5	3.19703
1.00976	7806.24	0.5202	3.19703
1.01987	7977.02	0.53973	2.99876
1.02997	8233.2	0.55993	3.19703
1.04007	8460.91	0.58013	2.66832
1.05017	9001.72	0.60034	2.66832
1.06027	8944.79	0.61987	3.19703
1.0697	9855.62	0.64007	3.19703
1.0798	9770.23	0.66027	3.19703
1.0899	9684.84	0.6798	3.06485
1.1	9457.13	0.7	3.19703
1.1101	9770.23	0.7202	3.19703
1.1202	10026.4	0.73973	3.19703
1.1303	9997.23	0.75993	2.99876
1.13973	9684.84	0.80034	2.60223
1.14983	9912.55	0.81987	3.06485
1.15993	8973.25	0.84007	2.60223
1.17003	8147.81	0.86027	3.19703
1.18013	8517.83	0.8798	2.60223
1.19024	9087.11	0.9	3.19703
1.20034	9058.64	0.9202	3.19703
1.20976	9599.45	0.93973	2.86658
1.21987	10424.9	0.95993	2.73441
1.22997	10510.3	0.98013	3.19703
1.24007	10624.1	1.00034	3.19703
1.25017	10965.7	1.04007	2.60223
1.26027	11051.1	1.06027	3.19703
1.2697	11478	1.0798	3.19703
1.2798	11278.8	1.1	3.06485
1.2899	11051.1	1.1202	3.19703
1.3	11051.1	1.13973	2.66832
1.3101	11449.6	1.15993	2.60223
1.3202	11933.5	1.18013	2.86658
1.3303	11819.6	1.20034	3.19703
1.33973	12047.3	1.21987	3.13094
1.34983	11791.1	1.24007	3.19703
1.35993	11136.5	1.26027	3.19703
1.37003	12047.3	1.2798	2.73441
1.38013	12161.2	1.3	2.60223
1.39024	12047.3	1.3202	3.19703
1.40034	12303.5	1.33973	3.19703
1.40976	12531.2	1.35993	3.06485
1.41987	13356.6	1.38013	2.60223
1.42997	13328.2	1.40034	3.19703
1.44007	13358.4	1.41987	2.73441
1.45017	13584.4	1.44007	3.19703
1.46027	13072	1.46027	3.19703
1.4697	12815.8	1.4798	3.19703
1.4798	12702	1.5	3.19703
1.4899	12559.7	1.5202	2.8005
1.5	12303.5	1.53973	2.93267
1.5101	12844.3	1.55993	3.19703
1.5202	13527.4	1.58013	3.19703
1.5303	13954.4	1.60034	3.19703
1.53973	14068.2	1.61987	2.99876
1.54983	14609	1.64007	3.19703
1.55993	14552.1	1.66027	3.13094
1.57003	14637.5	1.6798	3.19703
1.58013	14296	1.7	3.19703
1.59024	14267.5	1.7202	3.06485
1.60034	14893.7	1.73973	3.19703
1.60976	14979.1	1.75993	3.19703
1.61987	14893.7	1.78013	3.19703
1.62997	14352.9	1.80034	3.19703
1.64007	14125.2	1.81987	3.19703
1.65017	14637.5	1.84007	3.19703
1.66027	14865.2	1.86027	3.19703
1.6697	14609	1.8798	3.19703
1.6798	14495.2	1.9	3.19703
1.6899	14609	1.9202	3.19703
1.7	14609	1.93973	3.19703
1.7101	13612.8	1.95993	3.19703
1.7202	14296	1.98013	3.39529
1.7303	14751.4	1.99091	3.79182
1.73973	14722.9	1.99697	4.38662
1.74983	14609	1.99697	5.57621
1.75993	14125.2	1.99697	6.7658
1.77003	13755.1	1.99697	7.95539
1.78013	13840.5	2.00303	9.14498
1.79024	13812.1	2.00303	10.3346
1.80034	13555.9	2.00303	12.119
1.80976	13584.4	2.00303	13.9033
1.81987	13783.6	2.00303	15.0929
1.82997	14210.6	2.00303	16.2825
1.84007	14552.1	2.00303	16.8773
1.85017	14779.8	2.00303	18.0669
1.86027	14381.3	2.00303	19.2565
1.8697	13925.9	2.00303	20.4461
1.8798	13954.4	2.00303	21.6357
1.8899	13869
1.9	13584.4
1.9101	13925.9
1.9202	13869
1.9303	14352.9
1.93973	13783.6
1.94983	12986.6
1.95993	12758.9
1.97003	12303.5
1.98013	12531.2
1.99024	12502.7
2.00034	12702
