# Supplementary material for: Feature extraction and pattern recognition of gas pipeline flow noise signals in a strong noisy background
Source: PeerJ Comput Sci. 2024 Jul 5;10:e2087. doi: 10.7717/peerj-cs.2087 (PMC11232584; doi:10.7717/peerj-cs.2087)
Supplement: Data S1 [file peerj-cs-10-2087-s001.zip › data/Tee.xlsx]

## Sheet: Sheet1
0.41203	164.177	0.41212	0.41203	164.173	0.41212	164.16	0.41203	161.371	0.41203	163.494	164.178
0.82406	148.859	0.82423	0.82406	148.854	0.82423	148.826	0.82406	146.056	0.82406	148.175	148.844
1.23609	153.685	1.23635	1.23609	153.68	1.23635	153.668	1.23609	150.878	1.23609	153.001	153.686
1.64813	148.464	1.64846	1.64813	148.46	1.64846	148.431	1.64813	145.661	1.64813	147.78	148.449
2.06016	147.087	2.06058	2.06016	147.082	2.06058	147.073	2.06016	144.279	2.06016	146.403	147.091
2.47219	147.788	2.4727	2.47219	147.783	2.4727	147.754	2.47219	144.985	2.47219	147.104	147.771
2.88422	139.916	2.88481	2.88422	139.912	2.88481	139.907	2.88422	137.105	2.88422	139.234	139.925
3.29625	146.8	3.29693	3.29625	146.795	3.29693	146.764	3.29625	143.996	3.29625	146.116	146.782
3.70828	128.839	3.70905	3.70828	128.834	3.70905	128.746	3.70828	126.028	3.70828	128.151	128.764
4.12031	145.452	4.12116	4.12031	145.448	4.12116	145.414	4.12031	142.648	4.12031	144.768	145.432
4.53234	133.394	4.53328	4.53234	133.389	4.53328	133.288	4.53234	130.606	4.53234	132.705	133.305
4.94438	143.661	4.94539	4.94438	143.657	4.94539	143.619	4.94438	140.856	4.94438	142.977	143.637
5.35641	138.252	5.35751	5.35641	138.247	5.35751	138.185	5.35641	135.456	5.35641	137.564	138.203
5.76844	141.296	5.76963	5.76844	141.292	5.76963	141.246	5.76844	138.49	5.76844	140.611	141.264
6.18047	140.413	6.18174	6.18047	140.408	6.18174	140.357	6.18047	137.615	6.18047	139.728	140.375
6.5925	138.146	6.59386	6.5925	138.141	6.59386	138.08	6.5925	135.338	6.5925	137.46	138.098
7.00453	141.349	7.00598	7.00453	141.345	7.00598	141.294	7.00453	138.549	7.00453	140.663	141.312
7.41656	134.084	7.41809	7.41656	134.079	7.41809	133.98	7.41656	131.277	7.41656	133.398	133.998
7.8286	141.511	7.83021	7.8286	141.507	7.83021	141.456	7.8286	138.71	7.8286	140.827	141.474
8.24063	131.05	8.24232	8.24063	131.046	8.24232	130.898	8.24063	128.254	8.24063	130.361	130.916
8.65266	141.076	8.65444	8.65266	141.071	8.65444	141.016	8.65266	138.273	8.65266	140.39	141.034
9.06469	132.965	9.06656	9.06469	132.961	9.06656	132.871	9.06469	130.176	9.06469	132.28	132.889
9.47672	140.088	9.47867	9.47672	140.083	9.47867	140.023	9.47672	137.284	9.47672	139.403	140.041
9.88875	135.804	9.89079	9.88875	135.8	9.89079	135.741	9.88875	133.011	9.88875	135.118	135.759
10.3008	138.543	10.3029	10.3008	138.539	10.3029	138.467	10.3008	135.738	10.3008	137.858	138.485
10.7128	137.691	10.715	10.7128	137.687	10.715	137.638	10.7128	134.895	10.7128	137.006	137.656
11.1249	136.418	11.1271	11.1249	136.413	11.1271	136.325	11.1249	133.612	11.1249	135.733	136.342
11.5369	138.745	11.5392	11.5369	138.741	11.5392	138.693	11.5369	135.947	11.5369	138.06	138.711
11.9489	133.87	11.9514	11.9489	133.865	11.9514	133.751	11.9489	131.064	11.9489	133.184	133.769
12.3609	139.149	12.3635	12.3609	139.145	12.3635	139.095	12.3609	136.349	12.3609	138.464	139.113
12.773	131.905	12.7756	12.773	131.901	12.7756	131.783	12.773	129.106	12.773	131.22	131.801
13.185	139.006	13.1877	13.185	139.001	13.1877	138.947	13.185	136.204	13.185	138.321	138.965
13.597	132.229	13.5998	13.597	132.224	13.5998	132.151	13.597	129.435	13.597	131.544	132.168
14.0091	138.361	14.012	14.0091	138.356	14.012	138.295	14.0091	135.557	14.0091	137.676	138.313
14.4211	133.998	14.4241	14.4211	133.993	14.4241	133.954	14.4211	131.204	14.4211	133.313	133.972
14.8331	137.22	14.8362	14.8331	137.216	14.8362	137.145	14.8331	134.414	14.8331	136.536	137.163
15.2452	135.639	15.2483	15.2452	135.634	15.2483	135.605	15.2452	132.843	15.2452	134.954	135.622
15.6572	135.593	15.6604	15.6572	135.589	15.6604	135.506	15.6572	132.786	15.6572	134.909	135.524
16.0692	136.733	16.0725	16.0692	136.729	16.0725	136.7	16.0692	133.935	16.0692	136.049	136.718
16.4812	133.586	16.4846	16.4812	133.582	16.4846	133.486	16.4812	130.778	16.4812	132.901	133.504
16.8933	137.277	16.8968	16.8933	137.273	16.8968	137.241	16.8933	134.476	16.8933	136.593	137.259
17.3053	131.721	17.3089	17.3053	131.716	17.3089	131.625	17.3053	128.915	17.3053	131.035	131.643
17.7173	137.318	17.721	17.7173	137.314	17.721	137.276	17.7173	134.515	17.7173	136.633	137.294
18.1294	131.136	18.1331	18.1294	131.132	18.1331	131.082	18.1294	128.336	18.1294	130.45	131.1
18.5414	136.886	18.5452	18.5414	136.881	18.5452	136.837	18.5414	134.08	18.5414	136.201	136.855
18.9534	132.113	18.9574	18.9534	132.109	18.9574	132.099	18.9534	129.315	18.9534	131.427	132.117
19.3655	135.985	19.3695	19.3655	135.981	19.3695	135.928	19.3655	133.177	19.3655	135.3	135.946
19.7775	133.53	19.7816	19.7775	133.526	19.7816	133.531	19.7775	130.733	19.7775	132.845	133.549
20.1895	134.617	20.1937	20.1895	134.613	20.1937	134.551	20.1895	131.808	20.1895	133.932	134.569
20.6016	134.661	20.6058	20.6016	134.657	20.6058	134.662	20.6016	131.861	20.6016	133.977	134.68
21.0136	132.826	21.0179	21.0136	132.822	21.0179	132.755	21.0136	130.014	21.0136	132.141	132.772
21.4256	135.328	21.43	21.4256	135.323	21.43	135.323	21.4256	132.525	21.4256	134.643	135.341
21.8377	130.882	21.8422	21.8377	130.877	21.8422	130.819	21.8377	128.069	21.8377	130.196	130.837
22.2497	135.514	22.2543	22.2497	135.51	22.2543	135.505	22.2497	132.709	22.2497	134.83	135.523
22.6617	129.611	22.6664	22.6617	129.607	22.6664	129.595	22.6617	126.802	22.6617	128.927	129.613
23.0738	135.237	23.0785	23.0738	135.232	23.0785	135.221	23.0738	132.429	23.0738	134.552	135.238
23.4858	129.856	23.4906	23.4858	129.852	23.4906	129.893	23.4858	127.055	23.4858	129.171	129.911
23.8978	134.491	23.9027	23.8978	134.487	23.9027	134.468	23.8978	131.681	23.8978	133.807	134.486
24.3099	131.058	24.3149	24.3099	131.054	24.3149	131.113	24.3099	128.257	24.3099	130.373	131.131
24.7219	133.265	24.727	24.7219	133.261	24.727	133.236	24.7219	130.451	24.7219	132.58	133.254
25.1339	132.256	25.1391	25.1339	132.251	25.1391	132.309	25.1339	129.454	25.1339	131.571	132.327
25.5459	131.551	25.5512	25.5459	131.546	25.5512	131.519	25.5459	128.733	25.5459	130.865	131.537
25.958	133.059	25.9633	25.958	133.054	25.9633	133.104	25.958	130.254	25.958	132.374	133.122
26.37	129.45	26.3754	26.37	129.446	26.3754	129.434	26.37	126.628	26.37	128.764	129.452
26.782	133.387	26.7875	26.782	133.383	26.7875	133.425	26.782	130.579	26.782	132.702	133.443
27.1941	127.523	27.1997	27.1941	127.519	27.1997	127.561	27.1941	124.703	27.1941	126.836	127.579
27.6061	133.235	27.6118	27.6061	133.231	27.6118	133.265	27.6061	130.424	27.6061	132.549	133.283
28.0181	126.96	28.0239	28.0181	126.956	28.0239	127.078	28.0181	124.148	28.0181	126.275	127.096
28.4302	132.593	28.436	28.4302	132.589	28.436	132.618	28.4302	129.778	28.4302	131.907	132.636
28.8422	127.949	28.8481	28.8422	127.945	28.8481	128.095	28.8422	125.143	28.8422	127.266	128.113
29.2542	131.43	29.2602	29.2542	131.425	29.2602	131.454	29.2542	128.609	29.2542	130.745	131.472
29.6663	129.304	29.6724	29.6663	129.3	29.6724	129.435	29.6663	126.499	29.6663	128.619	129.453
30.0783	129.688	30.0845	30.0783	129.684	30.0845	129.717	30.0783	126.862	30.0783	129.003	129.735
30.4903	130.312	30.4966	30.4903	130.308	30.4966	130.426	30.4903	127.504	30.4903	129.627	130.444
30.9023	127.333	30.9087	30.9023	127.329	30.9087	127.386	30.9023	124.499	30.9023	126.648	127.403
31.3144	130.802	31.3208	31.3144	130.797	31.3208	130.904	31.3144	127.99	31.3144	130.117	130.922
31.7264	124.604	31.7329	31.7264	124.6	31.7329	124.736	31.7264	121.762	31.7264	123.918	124.754
32.1384	130.759	32.1451	32.1384	130.755	32.1451	130.854	32.1384	127.943	32.1384	130.074	130.872
32.5505	122.94	32.5572	32.5505	122.935	32.5572	123.206	32.5505	120.109	32.5505	122.253	123.224
32.9625	130.169	32.9693	32.9625	130.165	32.9693	130.264	32.9625	127.348	32.9625	129.485	130.282
33.3745	123.835	33.3814	33.3745	123.831	33.3814	124.12	33.3745	121.024	33.3745	123.148	124.138
33.7866	128.989	33.7935	33.7866	128.984	33.7935	129.087	33.7866	126.16	33.7866	128.304	129.105
34.1986	125.646	34.2056	34.1986	125.641	34.2056	125.877	34.1986	122.838	34.1986	124.959	125.895
34.6106	127.1	34.6178	34.6106	127.096	34.6178	127.215	34.6106	124.26	34.6106	126.414	127.233
35.0227	127.022	35.0299	35.0227	127.017	35.0299	127.213	35.0227	124.211	35.0227	126.336	127.231
35.4347	124.279	35.442	35.4347	124.275	35.442	124.444	35.4347	121.424	35.4347	123.593	124.462
35.8467	127.723	35.8541	35.8467	127.719	35.8541	127.894	35.8467	124.908	35.8467	127.037	127.912
36.2588	120.251	36.2662	36.2588	120.246	36.2662	120.564	36.2588	117.367	36.2588	119.559	120.583
36.6708	127.766	36.6784	36.6708	127.762	36.6784	127.933	36.6708	124.943	36.6708	127.081	127.951
37.0828	116.51	37.0905	37.0828	116.505	37.0905	117.144	37.0828	113.636	37.0828	115.825	117.162
37.4948	127.149	37.5026	37.4948	127.145	37.5026	127.323	37.4948	124.319	37.4948	126.464	127.341
37.9069	118.566	37.9147	37.9069	118.562	37.9147	118.971	37.9069	115.769	37.9069	117.877	118.989
38.3189	125.792	38.3268	38.3189	125.787	38.3268	125.992	38.3189	122.949	38.3189	125.108	126.01
38.7309	121.785	38.7389	38.7309	121.781	38.7389	122.006	38.7309	118.991	38.7309	121.096	122.023
39.143	123.49	39.151	39.143	123.486	39.151	123.74	39.143	120.629	39.143	122.803	123.758
39.555	123.74	39.5632	39.555	123.735	39.5632	123.906	39.555	120.938	39.555	123.054	123.924
39.967	119.639	39.9753	39.967	119.635	39.9753	120.027	39.967	116.74	39.967	118.954	120.045
40.3791	124.634	40.3874	40.3791	124.629	40.3874	124.786	40.3791	121.822	40.3791	123.947	124.804
40.7911	112.184	40.7995	40.7911	112.179	40.7995	113.116	40.7911	109.157	40.7911	111.494	113.135
41.2031	124.648	41.2116	41.2031	124.643	41.2116	124.81	41.2031	121.824	41.2031	123.962	124.828
41.6152	107.979	41.6237	41.6152	107.975	41.6237	107.976	41.6152	105.368	41.6152	107.289	107.993
42.0272	123.81	42.0359	42.0272	123.805	42.0359	124.001	42.0272	120.972	42.0272	123.124	124.019
42.4392	116.938	42.448	42.4392	116.934	42.448	116.665	42.4392	114.228	42.4392	116.251	116.683
42.8513	121.96	42.8601	42.8513	121.955	42.8601	122.214	42.8513	119.103	42.8513	121.275	122.232
43.2633	120.738	43.2722	43.2633	120.733	43.2722	120.56	43.2633	117.982	43.2633	120.054	120.578
43.6753	118.557	43.6843	43.6753	118.552	43.6843	118.957	43.6753	115.658	43.6753	117.874	118.975
44.0874	122.597	44.0964	44.0874	122.592	44.0964	122.467	44.0874	119.819	44.0874	121.912	122.485
44.4994	111.485	44.5085	44.4994	111.48	44.5085	112.388	44.4994	108.449	44.4994	110.803	112.407
44.9114	123.292	44.9207	44.9114	123.287	44.9207	123.192	44.9114	120.499	44.9114	122.608	123.209
45.3234	103.481	45.3328	45.3234	103.477	45.3328	100.356	45.3234	101.228	45.3234	102.794	100.371
45.7355	123.062	45.7449	45.7355	123.057	45.7449	122.977	45.7355	120.255	45.7355	122.375	122.995
46.1475	115.795	46.157	46.1475	115.79	46.157	115.084	46.1475	113.132	46.1475	115.115	115.101
46.5595	121.888	46.5691	46.5595	121.884	46.5691	121.815	46.5595	119.067	46.5595	121.203	121.832
46.9716	120.296	46.9813	46.9716	120.292	46.9813	119.864	46.9716	117.569	46.9716	119.61	119.882
47.3836	119.525	47.3934	47.3836	119.52	47.3934	119.442	47.3836	116.684	47.3836	118.841	119.46
47.7956	122.654	47.8055	47.7956	122.649	47.8055	122.322	47.7956	119.899	47.7956	121.969	122.339
48.2077	115.338	48.2176	48.2077	115.334	48.2176	115.117	48.2077	112.479	48.2077	114.653	115.135
48.6197	123.861	48.6297	48.6197	123.856	48.6297	123.57	48.6197	121.09	48.6197	123.176	123.588
49.0317	110.498	49.0418	49.0317	110.493	49.0418	109.254	49.0317	107.785	49.0317	109.815	109.271
49.4438	124.228	49.4539	49.4438	124.224	49.4539	123.948	49.4438	121.445	49.4438	123.541	123.966
49.8558	115.175	49.8661	49.8558	115.17	49.8661	114.442	49.8558	112.511	49.8558	114.491	114.46
50.2678	123.856	50.2782	50.2678	123.852	50.2782	123.569	50.2678	121.063	50.2678	123.172	123.586
50.6799	119.843	50.6903	50.6799	119.839	50.6903	119.446	50.6799	117.123	50.6799	119.157	119.463
51.0919	122.747	51.1024	51.0919	122.742	51.1024	122.414	51.0919	119.945	51.0919	122.058	122.432
51.5039	122.672	51.5145	51.5039	122.667	51.5145	122.373	51.5039	119.923	51.5039	121.986	122.391
51.916	120.822	51.9266	51.916	120.818	51.9266	120.402	51.916	118.015	51.916	120.139	120.42
52.328	124.366	52.3388	52.328	124.362	52.3388	124.104	52.328	121.601	52.328	123.681	124.122
52.74	118.287	52.7509	52.74	118.282	52.7509	117.679	52.74	115.49	52.74	117.601	117.697
53.152	125.264	53.163	53.152	125.26	53.163	125.014	53.152	122.487	53.152	124.581	125.032
53.5641	116.918	53.5751	53.5641	116.913	53.5751	116.236	53.5641	114.171	53.5641	116.228	116.253
53.9761	125.518	53.9872	53.9761	125.514	53.9872	125.26	53.9761	122.733	53.9761	124.833	125.278
54.3881	118.844	54.3993	54.3881	118.84	54.3993	118.454	54.3881	116.115	54.3881	118.158	118.472
54.8002	125.183	54.8115	54.8002	125.179	54.8115	124.905	54.8002	122.389	54.8002	124.499	124.922
55.2122	121.644	55.2236	55.2122	121.639	55.2236	121.416	55.2122	118.898	55.2122	120.956	121.433
55.6242	124.27	55.6357	55.6242	124.266	55.6357	123.954	55.6242	121.469	55.6242	123.586	123.972
56.0363	123.801	56.0478	56.0363	123.796	56.0478	123.625	56.0363	121.038	56.0363	123.114	123.643
56.4483	122.806	56.4599	56.4483	122.802	56.4599	122.428	56.4483	120.001	56.4483	122.119	122.446
56.8603	125.225	56.872	56.8603	125.22	56.872	125.064	56.8603	122.45	56.8603	124.54	125.082
57.2724	120.992	57.2841	57.2724	120.988	57.2841	120.552	57.2724	118.191	57.2724	120.306	120.57
57.6844	126.024	57.6963	57.6844	126.019	57.6963	125.859	57.6844	123.24	57.6844	125.339	125.877
58.0964	119.745	58.1084	58.0964	119.741	58.1084	119.344	58.0964	116.963	58.0964	119.061	119.362
58.5085	126.275	58.5205	58.5085	126.27	58.5205	126.096	58.5085	123.483	58.5085	125.589	126.114
58.9205	120.352	58.9326	58.9205	120.347	58.9326	120.131	58.9205	117.59	58.9205	119.665	120.149
59.3325	126.01	59.3447	59.3325	126.006	59.3447	125.811	59.3325	123.211	59.3325	125.325	125.829
59.7445	122.187	59.7569	59.7445	122.182	59.7569	122.093	59.7445	119.423	59.7445	121.502	122.111
60.1566	125.244	60.169	60.1566	125.24	60.169	125.017	60.1566	122.438	60.1566	124.559	125.034
60.5686	123.981	60.5811	60.5686	123.977	60.5811	123.925	60.5686	121.208	60.5686	123.296	123.943
60.9806	123.988	60.9932	60.9806	123.984	60.9932	123.728	60.9806	121.176	60.9806	123.305	123.746
61.3927	125.299	61.4053	61.3927	125.295	61.4053	125.244	61.3927	122.517	61.3927	124.613	125.262
61.8047	122.375	61.8174	61.8047	122.371	61.8174	122.088	61.8047	119.561	61.8047	121.688	122.106
62.2167	126.087	62.2296	62.2167	126.083	62.2296	126.023	62.2167	123.296	62.2167	125.403	126.04
62.6288	120.912	62.6417	62.6288	120.908	62.6417	120.671	62.6288	118.106	62.6288	120.225	120.689
63.0408	126.376	63.0538	63.0408	126.372	63.0538	126.296	63.0408	123.578	63.0408	125.692	126.313
63.4528	120.632	63.4659	63.4528	120.627	63.4659	120.546	63.4528	117.843	63.4528	119.947	120.564
63.8648	126.185	63.878	63.8648	126.181	63.878	126.084	63.8648	123.379	63.8648	125.5	126.102
64.2769	121.781	64.2901	64.2769	121.776	64.2901	121.816	64.2769	119.001	64.2769	121.094	121.833
64.6889	125.515	64.7023	64.6889	125.51	64.7023	125.39	64.6889	122.701	64.6889	124.829	125.408
65.1009	123.347	65.1144	65.1009	123.343	65.1144	123.418	65.1009	120.564	65.1009	122.662	123.436
65.513	124.359	65.5265	65.513	124.355	65.5265	124.213	65.513	121.537	65.513	123.674	124.231
65.925	124.645	65.9386	65.925	124.641	65.9386	124.71	65.925	121.855	65.925	123.96	124.728
66.337	122.766	66.3507	66.337	122.761	66.3507	122.612	66.337	119.937	66.337	122.081	122.63
66.7491	125.484	66.7628	66.7491	125.479	66.7628	125.531	66.7491	122.686	66.7491	124.799	125.549
67.1611	121.015	67.1749	67.1611	121.01	67.1749	120.908	67.1611	118.184	67.1611	120.329	120.926
67.5731	125.844	67.5871	67.5731	125.839	67.5871	125.87	67.5731	123.037	67.5731	125.158	125.888
67.9852	119.96	67.9992	67.9852	119.955	67.9992	120.005	67.9852	117.143	67.9852	119.273	120.023
68.3972	125.723	68.4113	68.3972	125.718	68.4113	125.73	68.3972	122.908	68.3972	125.038	125.748
68.8092	120.452	68.8234	68.8092	120.448	68.8234	120.646	68.8092	117.654	68.8092	119.767	120.663
69.2213	125.117	69.2355	69.2213	125.113	69.2355	125.106	69.2213	122.294	69.2213	124.432	125.124
69.6333	121.872	69.6476	69.6333	121.867	69.6476	122.1	69.6333	119.078	69.6333	121.187	122.118
70.0453	124.003	70.0597	70.0453	123.999	70.0597	123.977	70.0453	121.17	70.0453	123.317	123.995
70.4574	123.248	70.4719	70.4574	123.244	70.4719	123.457	70.4574	120.45	70.4574	122.564	123.475
70.8694	122.349	70.884	70.8694	122.345	70.884	122.326	70.8694	119.504	70.8694	121.664	122.344
71.2814	124.207	71.2961	71.2814	124.203	71.2961	124.385	71.2814	121.401	71.2814	123.521	124.403
71.6934	120.248	71.7082	71.6934	120.244	71.7082	120.281	71.6934	117.392	71.6934	119.563	120.299
72.1055	124.665	72.1203	72.1055	124.661	72.1203	124.819	72.1055	121.85	72.1055	123.981	124.837
72.5175	118.327	72.5324	72.5175	118.322	72.5324	118.537	72.5175	115.473	72.5175	117.64	118.555
72.9295	124.624	72.9446	72.9295	124.619	72.9446	124.756	72.9295	121.8	72.9295	123.939	124.774
73.3416	118.009	73.3567	73.3416	118.004	73.3567	118.432	73.3416	115.185	73.3416	117.324	118.45
73.7536	124.063	73.7688	73.7536	124.058	73.7688	124.181	73.7536	121.228	73.7536	123.378	124.199
74.1656	119.395	74.1809	74.1656	119.39	74.1809	119.842	74.1656	116.589	74.1656	118.709	119.86
74.5777	122.936	74.593	74.5777	122.932	74.593	123.05	74.5777	120.088	74.5777	122.251	123.068
74.9897	121.032	75.0052	74.9897	121.028	75.0052	121.419	74.9897	118.226	74.9897	120.347	121.436
75.4017	121.157	75.4173	75.4017	121.152	75.4173	121.286	75.4017	118.29	75.4017	120.471	121.304
75.8138	122.219	75.8294	75.8138	122.214	75.8294	122.55	75.8138	119.406	75.8138	121.533	122.567
76.2258	118.606	76.2415	76.2258	118.602	76.2415	118.811	76.2258	115.715	76.2258	117.92	118.829
76.6378	122.831	76.6536	76.6378	122.827	76.6536	123.126	76.6378	120.008	76.6378	122.146	123.143
77.0499	115.476	77.0657	77.0499	115.471	77.0657	115.94	77.0499	112.561	77.0499	114.789	115.958
77.4619	122.871	77.4779	77.4619	122.867	77.4779	123.144	77.4619	120.036	77.4619	122.185	123.162
77.8739	113.834	77.89	77.8739	113.829	77.89	114.681	77.8739	110.963	77.8739	113.148	114.699
78.2859	122.319	78.3021	78.2859	122.314	78.3021	122.588	78.2859	119.469	78.2859	121.634	122.606
78.698	115.626	78.7142	78.698	115.622	78.7142	116.375	78.698	112.82	78.698	114.942	116.393
79.11	121.11	79.1263	79.11	121.106	79.1263	121.395	79.11	118.243	79.11	120.427	121.413
79.522	118.01	79.5384	79.522	118.006	79.5384	118.561	79.522	115.209	79.522	117.323	118.579
79.9341	119.078	79.9506	79.9341	119.074	79.9506	119.409	79.9341	116.182	79.9341	118.393	119.427
80.3461	119.632	80.3627	80.3461	119.627	80.3627	120.079	80.3461	116.819	80.3461	118.946	120.097
80.7581	115.839	80.7748	80.7581	115.834	80.7748	116.31	80.7581	112.892	80.7581	115.154	116.328
81.1702	120.447	81.1869	81.1702	120.443	81.1869	120.849	81.1702	117.62	81.1702	119.762	120.867
81.5822	110.521	81.599	81.5822	110.516	81.599	111.515	81.5822	107.461	81.5822	109.828	111.533
81.9942	120.538	82.0111	81.9942	120.534	82.0111	120.93	81.9942	117.694	81.9942	119.853	120.948
82.4063	105.918	82.4232	82.4063	105.913	82.4232	107.805	82.4063	103.024	82.4063	105.235	107.823
82.8183	119.904	82.8354	82.8183	119.899	82.8354	120.317	82.8183	117.038	82.8183	119.218	120.335
83.2303	111.501	83.2475	83.2303	111.496	83.2475	112.074	83.2303	108.789	83.2303	110.815	112.091
83.6424	118.445	83.6596	83.6424	118.44	83.6596	118.922	83.6424	115.549	83.6424	117.759	118.94
84.0544	115.383	84.0717	84.0544	115.378	84.0717	115.675	84.0544	112.631	84.0544	114.698	115.693
84.4664	115.85	84.4838	84.4664	115.846	84.4838	116.469	84.4664	112.904	84.4664	115.163	116.487
84.8785	117.439	84.8959	84.8785	117.435	84.8959	117.679	84.8785	114.654	84.8785	116.755	117.696
85.2905	111.14	85.3081	85.2905	111.136	85.3081	112.149	85.2905	108.073	85.2905	110.456	112.168
85.7025	118.332	85.7202	85.7025	118.328	85.7202	118.575	85.7025	115.521	85.7025	117.648	118.593
86.1145	98.1781	86.1323	86.1145	98.1721	86.1323	101.928	86.1145	94.1316	86.1145	97.5064	101.949
86.5266	118.311	86.5444	86.5266	118.307	86.5444	118.588	86.5266	115.474	86.5266	117.626	118.606
86.9386	105.705	86.9565	86.9386	105.701	86.9565	103.84	86.9386	103.353	86.9386	105.024	103.855
87.3506	117.375	87.3686	87.3506	117.37	87.3686	117.725	87.3506	114.506	87.3506	116.69	117.744
87.7627	112.838	87.7807	87.7627	112.833	87.7807	112.103	87.7627	110.21	87.7627	112.152	112.12
88.1747	115.3	88.1929	88.1747	115.295	88.1929	115.794	88.1747	112.381	88.1747	114.614	115.813
88.5867	116.047	88.605	88.5867	116.042	88.605	115.589	88.5867	113.341	88.5867	115.361	115.607
88.9988	111.302	89.0171	88.9988	111.297	89.0171	112.155	88.9988	108.276	88.9988	110.615	112.173
89.4108	117.659	89.4292	89.4108	117.654	89.4292	117.323	89.4108	114.912	89.4108	116.975	117.341
89.8228	101.144	89.8413	89.8228	101.138	89.8413	103.872	89.8228	97.5208	89.8228	100.463	103.892
90.2349	118.24	90.2535	90.2349	118.236	90.2535	117.965	90.2349	115.464	90.2349	117.553	117.983
90.6469	103.794	90.6656	90.6469	103.79	90.6656	100.983	90.6469	101.575	90.6469	103.108	100.998
91.0589	117.941	91.0777	91.0589	117.937	91.0777	117.702	91.0589	115.138	91.0589	117.256	117.72
91.471	112.358	91.4898	91.471	112.354	91.4898	111.324	91.471	109.771	91.471	111.673	111.341
91.883	116.704	91.9019	91.883	116.699	91.9019	116.473	91.883	113.873	91.883	116.018	116.491
92.295	116.188	92.314	92.295	116.184	92.314	115.502	92.295	113.512	92.295	115.503	115.519
92.707	114.229	92.7262	92.707	114.225	92.7262	113.956	92.707	111.362	92.707	113.545	113.974
93.1191	118.314	93.1383	93.1191	118.31	93.1383	117.761	93.1191	115.595	93.1191	117.629	117.778
93.5311	109.722	93.5504	93.5311	109.718	93.5504	109.108	93.5311	106.816	93.5311	109.037	109.127
93.9431	119.429	93.9625	93.9431	119.424	93.9625	118.933	93.9431	116.682	93.9431	118.743	118.95
94.3552	104.773	94.3746	94.3552	104.769	94.3746	101.791	94.3552	102.215	94.3552	104.086	101.808
94.7672	119.769	94.7867	94.7672	119.765	94.7867	119.287	94.7672	117.001	94.7672	119.083	119.304
95.1792	110.629	95.1988	95.1792	110.625	95.1988	109.586	95.1792	108.074	95.1792	109.944	109.602
95.5913	119.405	95.611	95.5913	119.401	95.611	118.901	95.5913	116.619	95.5913	118.72	118.918
96.0033	115.377	96.0231	96.0033	115.373	96.0231	114.826	96.0033	112.716	96.0033	114.693	114.843
96.4153	118.299	96.4352	96.4153	118.294	96.4352	117.722	96.4153	115.496	96.4153	117.614	117.74
96.8274	118.231	96.8473	96.8274	118.227	96.8473	117.804	96.8274	115.522	96.8274	117.545	117.822
97.2394	116.341	97.2594	97.2394	116.336	97.2594	115.597	97.2394	113.524	97.2394	115.654	115.615
97.6514	119.967	97.6715	97.6514	119.962	97.6715	119.581	97.6514	117.228	97.6514	119.281	119.598
98.0635	113.525	98.0837	98.0635	113.52	98.0837	112.43	98.0635	110.716	98.0635	112.84	112.448
98.4755	120.917	98.4958	98.4755	120.913	98.4958	120.536	98.4755	118.158	98.4755	120.231	120.554
98.8875	111.479	98.9079	98.8875	111.475	98.9079	110.208	98.8875	108.765	98.8875	110.795	110.226
99.2995	121.227	99.32	99.2995	121.223	99.32	120.83	99.2995	118.452	99.2995	120.542	120.848
99.7116	113.472	99.7321	99.7116	113.467	99.7321	112.895	99.7116	110.808	99.7116	112.786	112.912
100.124	120.947	100.144	100.124	120.942	100.144	120.51	100.124	118.157	100.124	120.261	120.528
100.536	116.686	100.556	100.536	116.681	100.556	116.417	100.536	113.986	100.536	116	116.434
100.948	120.068	100.968	100.948	120.064	100.968	119.566	100.948	117.265	100.948	119.384	119.584
101.36	119.121	101.381	101.36	119.116	101.381	118.92	101.36	116.39	101.36	118.435	118.937
101.772	118.557	101.793	101.772	118.553	101.793	117.948	101.772	115.742	101.772	117.872	117.965
102.184	120.735	102.205	102.184	120.731	102.205	120.539	102.184	117.982	102.184	120.049	120.557
102.596	116.475	102.617	102.596	116.47	102.617	115.725	102.596	113.657	102.596	115.788	115.743
103.008	121.678	103.029	103.008	121.674	103.029	121.467	103.008	118.908	103.008	120.993	121.484
103.42	114.558	103.441	103.42	114.554	103.441	113.824	103.42	111.772	103.42	113.873	113.841
103.832	122.046	103.853	103.832	122.042	103.853	121.805	103.832	119.261	103.832	121.36	121.823
104.244	114.754	104.265	104.244	114.749	104.265	114.431	104.244	112.02	104.244	114.067	114.449
104.656	121.88	104.678	104.656	121.876	104.678	121.6	104.656	119.081	104.656	121.194	121.618
105.068	116.89	105.09	105.068	116.886	105.09	116.846	105.068	114.161	105.068	116.204	116.864
105.48	121.182	105.502	105.48	121.178	105.502	120.849	105.48	118.37	105.48	120.496	120.867
105.892	119.075	105.914	105.892	119.071	105.914	119.087	105.892	116.327	105.892	118.389	119.104
106.304	119.923	106.326	106.304	119.919	106.326	119.525	106.304	117.098	106.304	119.238	119.542
106.716	120.689	106.738	106.716	120.684	106.738	120.687	106.716	117.923	106.716	120.003	120.705
107.128	118.12	107.15	107.128	118.116	107.15	117.655	107.128	115.284	107.128	117.434	117.673
107.54	121.7	107.562	107.54	121.696	107.562	121.668	107.54	118.918	107.54	121.014	121.686
107.952	116.08	107.974	107.952	116.075	107.974	115.644	107.952	113.247	107.952	115.394	115.662
108.364	122.166	108.387	108.364	122.161	108.387	122.098	108.364	119.37	108.364	121.48	122.116
108.776	115.065	108.799	108.776	115.061	108.799	114.938	108.776	112.271	108.776	114.379	114.956
109.188	122.117	109.211	109.188	122.113	109.211	122.011	109.188	119.308	109.188	121.431	122.028
109.6	116.179	109.623	109.6	116.175	109.623	116.359	109.6	113.418	109.6	115.493	116.377
110.012	121.557	110.035	110.012	121.553	110.035	121.408	110.012	118.734	110.012	120.871	121.426
110.424	118.161	110.447	110.424	118.157	110.447	118.404	110.424	115.398	110.424	117.475	118.421
110.836	120.458	110.859	110.836	120.454	110.859	120.264	110.836	117.62	110.836	119.773	120.282
111.248	119.855	111.271	111.248	119.85	111.271	120.065	111.248	117.077	111.248	119.169	120.083
111.66	118.782	111.683	111.66	118.777	111.683	118.549	111.66	115.925	111.66	118.096	118.567
112.073	120.999	112.096	112.073	120.995	112.096	121.162	112.073	118.207	112.073	120.313	121.18
112.485	116.6	112.508	112.485	116.596	112.508	116.397	112.485	113.73	112.485	115.914	116.416
112.897	121.594	112.92	112.897	121.589	112.92	121.713	112.897	118.788	112.897	120.908	121.731
113.309	114.608	113.332	113.309	114.604	113.332	114.67	113.309	111.75	113.309	113.923	114.688
113.721	121.67	113.744	113.721	121.666	113.744	121.749	113.721	118.85	113.721	120.984	121.766
114.133	114.531	114.156	114.133	114.527	114.156	114.983	114.133	111.726	114.133	113.845	115.001
114.545	121.227	114.568	114.545	121.223	114.568	121.269	114.545	118.391	114.545	120.541	121.287
114.957	116.294	114.98	114.957	116.289	114.98	116.828	114.957	113.512	114.957	115.608	116.846
115.369	120.232	115.393	115.369	120.227	115.393	120.241	115.369	117.378	115.369	119.545	120.259
115.781	118.187	115.805	115.781	118.182	115.805	118.649	115.781	115.399	115.781	117.5	118.667
116.193	118.61	116.217	116.193	118.606	116.217	118.602	116.193	115.733	116.193	117.924	118.62
116.605	119.553	116.629	116.605	119.548	116.629	119.938	116.605	116.751	116.605	118.867	119.956
117.017	116.271	117.041	117.017	116.266	117.041	116.299	117.017	113.364	117.017	115.584	116.317
117.429	120.326	117.453	117.429	120.322	117.453	120.65	117.429	117.509	117.429	119.639	120.668
117.841	113.386	117.865	117.841	113.381	117.865	113.67	117.841	110.453	117.841	112.7	113.688
118.253	120.532	118.277	118.253	120.528	118.277	120.813	118.253	117.699	118.253	119.846	120.831
118.665	111.678	118.689	118.665	111.673	118.689	112.536	118.665	108.797	118.665	110.992	112.554
119.077	120.187	119.102	119.077	120.182	119.102	120.437	119.077	117.335	119.077	119.5	120.455
119.489	113.182	119.514	119.489	113.178	119.514	114.148	119.489	110.381	119.489	112.497	114.165
119.901	119.247	119.926	119.901	119.243	119.926	119.481	119.901	116.374	119.901	118.561	119.499
120.313	115.575	120.338	120.313	115.571	120.338	116.343	120.313	112.782	120.313	114.889	116.361
120.725	117.612	120.75	120.725	117.607	120.75	117.851	120.725	114.709	120.725	116.925	117.869
121.137	117.341	121.162	121.137	117.337	121.162	117.962	121.137	114.534	121.137	116.655	117.979
121.549	115.059	121.574	121.549	115.054	121.574	115.362	121.549	112.108	121.549	114.371	115.38
121.961	118.362	121.986	121.961	118.358	121.986	118.896	121.961	115.537	121.961	117.676	118.914
122.373	111.188	122.399	122.373	111.183	122.399	111.799	122.373	108.155	122.373	110.505	111.818
122.785	118.713	122.811	122.785	118.709	122.811	119.2	122.785	115.867	122.785	118.026	119.218
123.197	106.677	123.223	123.197	106.672	123.223	108.382	123.197	103.614	123.197	105.99	108.401
123.609	118.424	123.635	123.609	118.419	123.635	118.895	123.609	115.555	123.609	117.737	118.913
124.021	108.306	124.047	124.021	108.302	124.047	109.898	124.021	105.531	124.021	107.625	109.915
124.433	117.459	124.459	124.433	117.455	124.459	117.945	124.433	114.561	124.433	116.772	117.963
124.845	112.216	124.871	124.845	112.212	124.871	113.155	124.845	109.459	124.845	111.532	113.173
125.258	115.677	125.283	125.258	115.672	125.283	116.221	125.258	112.736	125.258	114.99	116.239
125.67	114.685	125.695	125.67	114.68	125.695	115.374	125.67	111.897	125.67	113.999	115.392
126.082	112.696	126.108	126.082	112.692	126.108	113.394	126.082	109.68	126.082	112.009	113.413
126.494	116.001	126.52	126.494	115.997	126.52	116.6	126.494	113.183	126.494	115.316	116.618
126.906	107.346	126.932	126.906	107.341	126.932	108.578	126.906	104.131	126.906	106.659	108.597
127.318	116.44	127.344	127.318	116.436	127.344	117.019	127.318	113.591	127.318	115.754	117.037
127.73	93.3575	127.756	127.73	93.3514	127.756	99.6215	127.73	89.0279	127.73	92.6839	99.642
128.142	116.091	128.168	128.142	116.087	128.168	116.701	128.142	113.208	128.142	115.405	116.72
128.554	104.803	128.58	128.554	104.8	128.58	104.935	128.554	102.378	128.554	104.122	104.951
128.966	114.911	128.992	128.966	114.906	128.992	115.612	128.966	111.983	128.966	114.224	115.63
129.378	110.555	129.405	129.378	110.55	129.405	110.539	129.378	107.917	129.378	109.871	110.556
129.79	112.636	129.817	129.79	112.632	129.817	113.538	129.79	109.636	129.79	111.951	113.557
130.202	113.28	130.229	130.202	113.276	130.229	113.321	130.202	110.559	130.202	112.596	113.339
130.614	108.508	130.641	130.614	108.503	130.641	109.894	130.614	105.349	130.614	107.821	109.913
131.026	114.568	131.053	131.026	114.563	131.053	114.67	131.026	111.795	131.026	113.882	114.688
131.438	98.9375	131.465	131.438	98.932	131.465	102.29	131.438	95.0862	131.438	98.2409	102.311
131.85	114.859	131.877	131.85	114.855	131.877	115.03	131.85	112.044	131.85	114.174	115.048
132.262	100.953	132.289	132.262	100.949	132.289	96.2179	132.262	98.9411	132.262	100.263	96.2304
132.674	114.236	132.701	132.674	114.231	132.701	114.498	132.674	111.376	132.674	113.551	114.516
133.086	108.978	133.114	133.086	108.974	133.114	107.445	133.086	106.484	133.086	108.292	107.462
133.498	112.559	133.526	133.498	112.554	133.526	112.968	133.498	109.639	133.498	111.873	112.986
133.91	112.591	133.938	133.91	112.587	133.938	111.659	133.91	109.964	133.91	111.905	111.676
134.322	109.273	134.35	134.322	109.268	134.35	109.987	134.322	106.241	134.322	108.585	110.006
134.734	114.501	134.762	134.734	114.497	134.762	113.804	134.734	111.809	134.734	113.816	113.821
135.146	102.04	135.174	135.146	102.035	135.174	103.782	135.146	98.6457	135.146	101.359	103.802
135.558	115.372	135.586	135.558	115.368	135.586	114.785	135.558	112.636	135.558	114.686	114.802
135.97	96.3869	135.998	135.97	96.3842	135.998	87.7584	135.97	94.8621	135.97	95.7028	87.7614
136.382	115.406	136.41	136.382	115.402	136.41	114.864	136.382	112.635	136.382	114.72	114.882
136.794	107.809	136.823	136.794	107.805	136.823	106.202	136.794	105.37	136.794	107.125	106.218
137.206	114.631	137.235	137.206	114.627	137.235	114.082	137.206	111.827	137.206	113.946	114.099
137.618	112.362	137.647	137.618	112.358	137.647	111.369	137.618	109.763	137.618	111.676	111.386
138.03	112.899	138.059	138.03	112.895	138.059	112.256	138.03	110.06	138.03	112.215	112.274
138.443	114.903	138.471	138.443	114.899	138.471	114.118	138.443	112.235	138.443	114.217	114.135
138.855	109.898	138.883	138.855	109.893	138.883	108.902	138.855	107.028	138.855	109.214	108.92
139.267	116.35	139.295	139.267	116.346	139.295	115.65	139.267	113.64	139.267	115.663	115.667
139.679	105.742	139.707	139.679	105.738	139.707	103.314	139.679	102.977	139.679	105.058	103.332
140.091	117.012	140.12	140.091	117.008	140.12	116.337	140.091	114.272	140.091	116.325	116.355
140.503	106.319	140.532	140.503	106.315	140.532	104.219	140.503	103.84	140.503	105.637	104.235
140.915	117.007	140.944	140.915	117.002	140.944	116.312	140.915	114.242	140.915	116.321	116.329
141.327	110.89	141.356	141.327	110.886	141.356	110.035	141.327	108.314	141.327	110.203	110.052
141.739	116.361	141.768	141.739	116.356	141.768	115.593	141.739	113.574	141.739	115.675	115.611
142.151	114.187	142.18	142.151	114.183	142.18	113.622	142.151	111.533	142.151	113.5	113.639
142.563	115.038	142.592	142.563	115.033	142.592	114.121	142.563	112.231	142.563	114.352	114.139
142.975	116.304	143.004	142.975	116.299	143.004	115.82	142.975	113.603	142.975	115.617	115.838
143.387	113.021	143.416	143.387	113.017	143.416	111.831	143.387	110.206	143.387	112.336	111.849
143.799	117.589	143.829	143.799	117.585	143.829	117.122	143.799	114.858	143.799	116.902	117.139
144.211	110.774	144.241	144.211	110.77	144.241	109.274	144.211	107.998	144.211	110.089	109.291
144.623	118.221	144.653	144.623	118.217	144.653	117.737	144.623	115.466	144.623	117.534	117.755
145.035	110.323	145.065	145.035	110.319	145.065	109.231	145.035	107.646	145.035	109.64	109.248
145.447	118.283	145.477	145.447	118.279	145.477	117.759	145.447	115.507	145.447	117.596	117.776
145.859	112.467	145.889	145.859	112.462	145.889	112.012	145.859	109.806	145.859	111.781	112.029
146.271	117.806	146.301	146.271	117.801	146.301	117.215	146.271	115.011	146.271	117.119	117.232
146.683	114.953	146.713	146.683	114.948	146.713	114.713	146.683	112.259	146.683	114.266	114.731
147.095	116.79	147.125	147.095	116.785	147.125	116.101	147.095	113.978	147.095	116.103	116.118
147.507	116.835	147.538	147.507	116.831	147.538	116.638	147.507	114.11	147.507	116.148	116.655
147.919	115.25	147.95	147.919	115.245	147.95	114.437	147.919	112.426	147.919	114.563	114.455
148.331	118.072	148.362	148.331	118.068	148.362	117.863	148.331	115.321	148.331	117.386	117.881
148.743	113.455	148.774	148.743	113.45	148.774	112.579	148.743	110.636	148.743	112.769	112.597
149.155	118.739	149.186	149.155	118.734	149.186	118.497	149.155	115.967	149.155	118.052	118.515
149.567	112.373	149.598	149.567	112.369	149.598	111.757	149.567	109.6	149.567	111.687	111.775
149.979	118.886	150.01	149.979	118.881	150.01	118.6	149.979	116.095	149.979	118.199	118.618
150.391	113.105	150.422	150.391	113.1	150.422	112.948	150.391	110.375	150.391	112.418	112.965
150.803	118.541	150.835	150.803	118.537	150.835	118.2	150.803	115.733	150.803	117.854	118.218
151.215	114.902	151.247	151.215	114.897	151.247	114.954	151.215	112.171	151.215	114.216	114.972
151.628	117.707	151.659	151.628	117.702	151.659	117.302	151.628	114.88	151.628	117.019	117.32
152.04	116.604	152.071	152.04	116.6	152.071	116.686	152.04	113.855	152.04	115.917	116.703
152.452	116.393	152.483	152.452	116.388	152.483	115.929	152.452	113.55	152.452	115.706	115.946
152.864	117.838	152.895	152.864	117.834	152.895	117.892	152.864	115.069	152.864	117.151	117.91
153.276	114.724	153.307	153.276	114.719	153.307	114.256	153.276	111.87	153.276	114.037	114.274
153.688	118.562	153.719	153.688	118.558	153.719	118.573	153.688	115.774	153.688	117.875	118.591
154.1	113.226	154.131	154.1	113.221	154.131	112.958	154.1	110.387	154.1	112.54	112.976
154.512	118.791	154.544	154.512	118.786	154.544	118.757	154.512	115.984	154.512	118.103	118.774
154.924	112.943	154.956	154.924	112.939	154.956	113.073	154.924	110.148	154.924	112.259	113.09
155.336	118.546	155.368	155.336	118.542	155.368	118.466	155.336	115.721	155.336	117.86	118.484
155.748	114.088	155.78	155.748	114.083	155.78	114.448	155.748	111.318	155.748	113.401	114.466
156.16	117.822	156.192	156.16	117.817	156.192	117.697	156.16	114.977	156.16	117.134	117.715
156.572	115.631	156.604	156.572	115.627	156.604	116.017	156.572	112.857	156.572	114.945	116.035
156.984	116.61	157.016	156.984	116.605	157.016	116.457	156.984	113.743	156.984	115.922	116.475
157.396	116.891	157.428	157.396	116.886	157.428	117.231	157.396	114.102	157.396	116.204	117.249
157.808	114.941	157.841	157.808	114.936	157.841	114.815	157.808	112.053	157.808	114.255	114.833
158.22	117.692	158.253	158.22	117.688	158.253	117.976	158.22	114.886	158.22	117.005	117.994
158.632	113.098	158.665	158.632	113.093	158.665	113.155	158.632	110.201	158.632	112.411	113.173
159.044	118.004	159.077	159.044	117.999	159.077	118.238	159.044	115.179	159.044	117.316	118.256
159.456	111.961	159.489	159.456	111.957	159.489	112.418	159.456	109.093	159.456	111.274	112.436
159.868	117.83	159.901	159.868	117.825	159.901	118.025	159.868	114.985	159.868	117.143	118.042
160.28	112.419	160.313	160.28	112.414	160.313	113.165	160.28	109.6	160.28	111.733	113.183
160.692	117.16	160.725	160.692	117.155	160.725	117.326	160.692	114.292	160.692	116.472	117.344
161.104	113.84	161.137	161.104	113.835	161.137	114.596	161.104	111.038	161.104	113.154	114.614
161.516	115.959	161.55	161.516	115.954	161.55	116.123	161.516	113.064	161.516	115.271	116.141
161.928	115.197	161.962	161.928	115.193	161.962	115.866	161.928	112.388	161.928	114.509	115.884
162.34	114.199	162.374	162.34	114.194	162.374	114.42	162.34	111.27	162.34	113.511	114.438
162.752	116.106	162.786	162.752	116.101	162.786	116.694	162.752	113.28	162.752	115.419	116.712
163.164	111.948	163.198	163.164	111.944	163.198	112.386	163.164	108.985	163.164	111.262	112.404
163.576	116.499	163.61	163.576	116.495	163.61	117.029	163.576	113.653	163.576	115.812	117.047
163.988	109.884	164.022	163.988	109.879	164.022	110.813	163.988	106.922	163.988	109.197	110.831
164.4	116.369	164.434	164.4	116.365	164.434	116.866	164.4	113.5	164.4	115.681	116.884
164.813	109.587	164.846	164.813	109.582	164.846	110.906	164.813	106.704	164.813	108.903	110.924
165.225	115.684	165.259	165.225	115.68	165.259	116.176	165.225	112.787	165.225	114.997	116.195
165.637	111.062	165.671	165.637	111.057	165.671	112.292	165.637	108.235	165.637	110.378	112.31
166.049	114.396	166.083	166.049	114.391	166.083	114.924	166.049	111.461	166.049	113.708	114.942
166.461	112.697	166.495	166.461	112.693	166.495	113.728	166.461	109.874	166.461	112.011	113.746
166.873	112.368	166.907	166.873	112.363	166.907	113.02	166.873	109.38	166.873	111.681	113.039
167.285	113.804	167.319	167.285	113.799	167.319	114.7	167.285	110.963	167.285	113.118	114.718
167.697	109.469	167.731	167.697	109.464	167.731	110.458	167.697	106.402	167.697	108.78	110.477
168.109	114.288	168.143	168.109	114.283	168.143	115.113	168.109	111.421	168.109	113.6	115.131
168.521	105.989	168.556	168.521	105.985	168.556	107.794	168.521	102.858	168.521	105.304	107.812
168.933	114.133	168.968	168.933	114.128	168.968	114.947	168.933	111.235	168.933	113.447	114.965
169.345	104.973	169.38	169.345	104.969	169.38	107.204	169.345	102.047	169.345	104.293	107.222
169.757	113.327	169.792	169.757	113.323	169.792	114.182	169.757	110.39	169.757	112.639	114.2
170.169	107.486	170.204	170.169	107.481	170.204	109.027	170.169	104.705	170.169	106.805	109.045
170.581	111.732	170.616	170.581	111.727	170.616	112.716	170.581	108.736	170.581	111.045	112.735
170.993	109.856	171.028	170.993	109.851	171.028	110.944	170.993	107.069	170.993	109.17	110.962
171.405	109.079	171.44	171.405	109.075	171.44	110.364	171.405	105.985	171.405	108.392	110.382
171.817	111.245	171.852	171.817	111.241	171.852	112.152	171.817	108.425	171.817	110.56	112.17
172.229	104.65	172.265	172.229	104.645	172.265	106.732	172.229	101.347	172.229	103.962	106.751
172.641	111.762	172.677	172.641	111.757	172.677	112.62	172.641	108.902	172.641	111.077	112.638
173.053	97.8985	173.089	173.053	97.8935	173.089	101.938	173.053	94.4778	173.053	97.2269	101.958
173.465	111.461	173.501	173.465	111.457	173.501	112.362	173.465	108.555	173.465	110.776	112.38
173.877	101.363	173.913	173.877	101.359	173.913	102.234	173.877	98.9284	173.877	100.682	102.252
174.289	110.283	174.325	174.289	110.278	174.325	111.326	174.289	107.314	174.289	109.598	111.344
174.701	106.357	174.737	174.701	106.353	174.737	106.267	174.701	103.789	174.701	105.677	106.284
175.113	107.953	175.149	175.113	107.948	175.149	109.31	175.113	104.883	175.113	107.271	109.328
175.525	109.046	175.562	175.525	109.041	175.562	108.901	175.525	106.379	175.525	108.36	108.919
175.937	103.699	175.974	175.937	103.694	175.974	105.785	175.937	100.422	175.937	103.017	105.804
176.349	110.349	176.386	176.349	110.344	176.386	110.251	176.349	107.617	176.349	109.665	110.268
176.761	95.5608	176.798	176.761	95.5559	176.798	99.1037	176.761	92.2545	176.761	94.9004	99.1245
177.173	110.67	177.21	177.173	110.665	177.21	110.618	177.173	107.887	177.173	109.984	110.636
177.585	100.132	177.622	177.585	100.129	177.622	96.4651	177.585	98.0404	177.585	99.4508	96.48
177.998	110.101	178.034	177.998	110.096	178.034	110.091	177.998	107.27	177.998	109.417	110.109
178.41	106.15	178.446	178.41	106.146	178.446	104.076	178.41	103.718	178.41	105.464	104.092
178.822	108.568	178.858	178.822	108.563	178.858	108.565	178.822	105.688	178.822	107.883	108.583
179.234	109.335	179.271	179.234	109.331	179.271	107.925	179.234	106.764	179.234	108.65	107.942
179.646	105.844	179.683	179.646	105.84	179.683	105.67	179.646	102.931	179.646	105.166	105.689
180.058	111.107	180.095	180.058	111.103	180.095	109.975	180.058	108.46	180.058	110.42	109.992
180.47	102.395	180.507	180.47	102.391	180.507	100.822	180.47	99.6531	180.47	101.719	100.841
180.882	111.941	180.919	180.882	111.936	180.919	110.927	180.882	109.244	180.882	111.254	110.944
181.294	103.015	181.331	181.294	103.011	181.331	99.4348	181.294	100.638	181.294	102.338	99.4503
181.706	112.031	181.743	181.706	112.026	181.743	111.033	181.706	109.296	181.706	111.345	111.051
182.118	107.008	182.155	182.118	107.004	182.155	104.926	182.118	104.537	182.118	106.323	104.942
182.53	111.438	182.567	182.53	111.434	182.567	110.352	182.53	108.676	182.53	110.752	110.369
182.942	110.106	182.98	182.942	110.102	182.98	108.715	182.942	107.53	182.942	109.419	108.732
183.354	110.208	183.392	183.354	110.203	183.392	108.882	183.354	107.431	183.354	109.521	108.9
183.766	112.125	183.804	183.766	112.12	183.804	111.012	183.766	109.483	183.766	111.437	111.029
184.178	108.537	184.216	184.178	108.532	184.216	106.738	184.178	105.783	184.178	107.853	106.755
184.59	113.344	184.628	184.59	113.339	184.628	112.346	184.59	110.657	184.59	112.655	112.364
185.002	107.41	185.04	185.002	107.405	185.04	105.19	185.002	104.747	185.002	106.725	105.207
185.414	113.908	185.452	185.414	113.904	185.452	112.943	185.414	111.189	185.414	113.221	112.96
185.826	108.246	185.864	185.826	108.242	185.864	106.516	185.826	105.654	185.826	107.559	106.533
186.238	113.911	186.277	186.238	113.907	186.277	112.914	186.238	111.166	186.238	113.224	112.932
186.65	110.358	186.689	186.65	110.353	186.689	109.256	186.65	107.745	186.65	109.671	109.273
187.062	113.399	187.101	187.062	113.394	187.101	112.315	187.062	110.633	187.062	112.713	112.332
187.474	112.373	187.513	187.474	112.368	187.513	111.572	187.474	109.718	187.474	111.685	111.589
187.886	112.449	187.925	187.886	112.444	187.925	111.219	187.886	109.672	187.886	111.761	111.237
188.298	113.875	188.337	188.298	113.87	188.337	113.194	188.298	111.181	188.298	113.186	113.211
188.71	111.269	188.749	188.71	111.264	188.749	109.897	188.71	108.499	188.71	110.583	109.915
189.122	114.823	189.161	189.122	114.818	189.161	114.179	189.122	112.099	189.122	114.135	114.197
189.534	110.453	189.573	189.534	110.449	189.573	109.147	189.534	107.72	189.534	109.769	109.165
189.946	115.269	189.986	189.946	115.264	189.986	114.615	189.946	112.519	189.946	114.58	114.633
190.358	110.741	190.398	190.358	110.737	190.398	109.824	190.358	108.048	190.358	110.054	109.841
190.77	115.241	190.81	190.77	115.236	190.81	114.547	190.77	112.469	190.77	114.553	114.565
191.183	112.016	191.222	191.183	112.012	191.222	111.474	191.183	109.328	191.183	111.329	111.491
191.595	114.772	191.634	191.595	114.767	191.634	114.016	191.595	111.981	191.595	114.084	114.033
192.007	113.503	192.046	192.007	113.499	192.046	113.145	192.007	110.796	192.007	112.815	113.162
192.419	113.917	192.458	192.419	113.912	192.458	113.09	192.419	111.112	192.419	113.23	113.108
192.831	114.731	192.87	192.831	114.727	192.87	114.433	192.831	111.999	192.831	114.043	114.45
193.243	112.832	193.282	193.243	112.828	193.282	111.979	193.243	110.024	193.243	112.144	111.996
193.655	115.547	193.695	193.655	115.542	193.695	115.251	193.655	112.791	193.655	114.858	115.269
194.067	111.914	194.107	194.067	111.909	194.107	111.191	194.067	109.122	194.067	111.228	111.209
194.479	115.929	194.519	194.479	115.925	194.519	115.608	194.479	113.151	194.479	115.241	115.626
194.891	111.765	194.931	194.891	111.761	194.931	111.363	194.891	109.004	194.891	111.078	111.38
195.303	115.885	195.343	195.303	115.88	195.343	115.524	195.303	113.086	195.303	115.197	115.542
195.715	112.53	195.755	195.715	112.526	195.755	112.427	195.715	109.787	195.715	111.843	112.444
196.127	115.421	196.167	196.127	115.416	196.167	115.012	196.127	112.602	196.127	114.732	115.03
196.539	113.714	196.579	196.539	113.71	196.579	113.75	196.539	110.966	196.539	113.027	113.767
196.951	114.563	196.992	196.951	114.558	196.992	114.118	196.951	111.726	196.951	113.875	114.136
197.363	114.808	197.404	197.363	114.803	197.404	114.871	197.363	112.043	197.363	114.119	114.888
197.775	113.414	197.816	197.775	113.41	197.816	112.985	197.775	110.565	197.775	112.727	113.003
198.187	115.571	198.228	198.187	115.566	198.228	115.615	198.187	112.787	198.187	114.882	115.633
198.599	112.263	198.64	198.599	112.258	198.64	111.983	198.599	109.416	198.599	111.576	112.001
199.011	115.935	199.052	199.011	115.93	199.052	115.943	199.011	113.13	199.011	115.245	115.961
199.423	111.664	199.464	199.423	111.66	199.464	111.701	199.423	108.843	199.423	110.979	111.719
199.835	115.879	199.876	199.835	115.874	199.876	115.846	199.835	113.052	199.835	115.189	115.864
200.247	112.039	200.288	200.247	112.034	200.288	112.369	200.247	109.246	200.247	111.353	112.387
200.659	115.396	200.701	200.659	115.392	200.701	115.328	200.659	112.547	200.659	114.707	115.346
201.071	113.048	201.113	201.071	113.043	201.113	113.496	201.071	110.263	201.071	112.36	113.514
201.483	114.481	201.525	201.483	114.476	201.525	114.396	201.483	111.608	201.483	113.792	114.414
201.895	114.112	201.937	201.895	114.108	201.937	114.559	201.895	111.318	201.895	113.425	114.577
202.307	113.173	202.349	202.307	113.169	202.349	113.129	202.307	110.277	202.307	112.485	113.147
202.719	114.898	202.761	202.719	114.894	202.761	115.301	202.719	112.087	202.719	114.21	115.318
203.131	111.663	203.173	203.131	111.658	203.173	111.796	203.131	108.752	203.131	110.975	111.814
203.543	115.284	203.585	203.543	115.279	203.585	115.637	203.543	112.452	203.543	114.595	115.655
203.956	110.506	203.998	203.956	110.501	203.998	111.009	203.956	107.611	203.956	109.82	111.027
204.368	115.233	204.41	204.368	115.229	204.41	115.543	204.368	112.377	204.368	114.544	115.561
204.78	110.45	204.822	204.78	110.446	204.822	111.303	204.78	107.601	204.78	109.765	111.321
205.192	114.713	205.234	205.192	114.709	205.234	114.997	205.192	111.83	205.192	114.024	115.015
205.604	111.41	205.646	205.604	111.406	205.646	112.356	205.604	108.59	205.604	110.723	112.374
206.016	113.691	206.058	206.016	113.687	206.058	113.981	206.016	110.776	206.016	113.004	113.999
206.428	112.593	206.47	206.428	112.589	206.47	113.476	206.428	109.773	206.428	111.905	113.494
206.84	112.135	206.882	206.84	112.131	206.882	112.497	206.84	109.18	206.84	111.446	112.515
207.252	113.502	207.294	207.252	113.498	207.294	114.297	207.252	110.666	207.252	112.814	114.315
207.664	110.087	207.707	207.664	110.083	207.707	110.692	207.664	107.089	207.664	109.4	110.71
208.076	113.964	208.119	208.076	113.959	208.119	114.687	208.076	111.104	208.076	113.275	114.705
208.488	108.038	208.531	208.488	108.034	208.531	109.175	208.488	105.029	208.488	107.352	109.194
208.9	113.926	208.943	208.9	113.921	208.943	114.607	208.9	111.038	208.9	113.238	114.625
209.312	107.373	209.355	209.312	107.368	209.355	109.009	209.312	104.448	209.312	106.689	109.027
209.724	113.352	209.767	209.724	113.347	209.767	114.024	209.724	110.429	209.724	112.662	114.042
210.136	108.569	210.179	210.136	108.564	210.179	110.161	210.136	105.726	210.136	107.886	110.179
210.548	112.155	210.591	210.548	112.15	210.591	112.869	210.548	109.184	210.548	111.464	112.888
210.96	110.214	211.004	210.96	110.209	211.004	111.559	210.96	107.384	210.96	109.528	111.577
211.372	110.2	211.416	211.372	110.196	211.416	111.064	211.372	107.162	211.372	109.513	111.082
211.784	111.426	211.828	211.784	111.422	211.828	112.586	211.784	108.578	211.784	110.739	112.604
212.196	107.27	212.24	212.196	107.265	212.24	108.539	212.196	104.123	212.196	106.582	108.558
212.608	112.023	212.652	212.608	112.019	212.652	113.085	212.608	109.144	212.608	111.336	113.103
213.02	103.382	213.064	213.02	103.377	213.064	105.711	213.02	100.114	213.02	102.698	105.73
213.432	111.989	213.476	213.432	111.984	213.476	113.023	213.432	109.07	213.432	111.302	113.041
213.844	101.854	213.888	213.844	101.849	213.888	104.85	213.844	98.9049	213.844	101.178	104.868
214.256	111.279	214.3	214.256	111.275	214.3	112.355	214.256	108.309	214.256	110.59	112.374
214.668	104.912	214.713	214.668	104.908	214.713	106.815	214.668	102.188	214.668	104.233	106.833
215.08	109.751	215.125	215.08	109.747	215.125	110.974	215.08	106.706	215.08	109.064	110.993
215.492	107.707	215.537	215.492	107.703	215.537	108.977	215.492	104.96	215.492	107.024	108.994
215.904	107.081	215.949	215.904	107.076	215.949	108.653	215.904	103.904	215.904	106.394	108.672
216.316	109.366	216.361	216.316	109.361	216.361	110.4	216.316	106.566	216.316	108.681	110.418
216.728	102.283	216.773	216.728	102.278	216.773	104.848	216.728	98.7832	216.728	101.596	104.867
217.141	110.072	217.185	217.141	110.067	217.185	111.044	217.141	107.218	217.141	109.386	111.062
217.553	91.7605	217.597	217.553	91.7545	217.597	98.6558	217.553	87.4423	217.553	91.1178	98.6768
217.965	109.927	218.009	217.965	109.922	218.009	110.948	217.965	107.013	217.965	109.242	110.966
218.377	98.8857	218.422	218.377	98.8821	218.422	98.7296	218.377	96.8227	218.377	98.2055	98.7463
218.789	108.89	218.834	218.789	108.886	218.834	110.072	218.789	105.897	218.789	108.204	110.09
219.201	104.923	219.246	219.201	104.919	219.246	104.301	219.201	102.473	219.201	104.238	104.317
219.613	106.673	219.658	219.613	106.668	219.658	108.222	219.613	103.551	219.613	105.989	108.241
220.025	107.889	220.07	220.025	107.885	220.07	107.459	220.025	105.285	220.025	107.204	107.476
220.437	102.374	220.482	220.437	102.369	220.482	104.839	220.437	98.9526	220.437	101.689	104.859
220.849	109.384	220.894	220.849	109.38	220.894	109.103	220.849	106.689	220.849	108.698	109.121
221.261	90.775	221.306	221.261	90.7681	221.306	97.732	221.261	85.6242	221.261	90.1143	97.7544
221.673	109.87	221.719	221.673	109.866	221.719	109.704	221.673	107.107	221.673	109.186	109.721
222.085	97.3619	222.131	222.085	97.3588	222.131	88.9795	222.085	95.6997	222.085	96.6741	88.9851
222.497	109.464	222.543	222.497	109.459	222.543	109.393	222.497	106.636	222.497	108.778	109.411
222.909	104.812	222.955	222.909	104.808	222.955	102.125	222.909	102.49	222.909	104.123	102.14
223.321	108.067	223.367	223.321	108.062	223.367	108.095	223.321	105.165	223.321	107.382	108.113
223.733	108.373	223.779	223.733	108.369	223.779	106.686	223.733	105.859	223.733	107.686	106.703
224.145	105.286	224.191	224.145	105.282	224.191	105.403	224.145	102.286	224.145	104.609	105.422
224.557	110.375	224.603	224.557	110.371	224.603	109.071	224.557	107.763	224.557	109.685	109.088
224.969	100.197	225.015	224.969	100.192	225.015	99.8877	224.969	97.1457	224.969	99.5259	99.9082
225.381	111.391	225.428	225.381	111.386	225.428	110.26	225.381	108.714	225.381	110.702	110.277
225.793	97.4257	225.84	225.793	97.4222	225.84	88.4467	225.793	95.4387	225.793	96.7551	88.4572
226.205	111.64	226.252	226.205	111.635	226.252	110.567	226.205	108.913	226.205	110.951	110.584
226.617	104.007	226.664	226.617	104.003	226.664	101.406	226.617	101.724	226.617	103.319	101.421
227.029	111.152	227.076	227.029	111.147	227.076	110.041	227.029	108.381	227.029	110.466	110.059
227.441	108.311	227.488	227.441	108.307	227.488	106.815	227.441	105.819	227.441	107.618	106.831
227.853	109.879	227.9	227.853	109.874	227.9	108.589	227.853	107.067	227.853	109.194	108.607
228.265	110.917	228.312	228.265	110.912	228.312	109.759	228.265	108.323	228.265	110.225	109.776
228.677	107.671	228.725	228.677	107.666	228.725	105.882	228.677	104.831	228.677	106.987	105.901
229.089	112.502	229.137	229.089	112.498	229.137	111.475	229.089	109.845	229.089	111.811	111.492
229.501	104.685	229.549	229.501	104.68	229.549	101.585	229.501	101.914	229.501	104.007	101.603
229.913	113.343	229.961	229.913	113.338	229.961	112.352	229.913	110.64	229.913	112.653	112.369
230.326	103.698	230.373	230.326	103.694	230.373	100.519	230.326	101.209	230.326	103.018	100.535
230.738	113.55	230.785	230.738	113.546	230.785	112.528	230.738	110.809	230.738	112.859	112.545
231.15	106.765	231.197	231.15	106.76	231.197	105.475	231.15	104.284	231.15	106.076	105.491
231.562	113.153	231.609	231.562	113.148	231.609	112.034	231.562	110.378	231.562	112.462	112.051
231.974	109.968	232.021	231.974	109.964	232.021	109.234	231.974	107.392	231.974	109.278	109.251
232.386	112.126	232.434	232.386	112.122	232.434	110.822	232.386	109.321	232.386	111.439	110.84
232.798	112.25	232.846	232.798	112.246	232.846	111.652	232.798	109.605	232.798	111.559	111.669
233.21	110.426	233.258	233.21	110.421	233.258	108.789	233.21	107.595	233.21	109.739	108.807
233.622	113.734	233.67	233.622	113.729	233.67	113.154	233.622	111.04	233.622	113.042	113.172
234.034	108.202	234.082	234.034	108.198	234.082	106.122	234.034	105.385	234.034	107.517	106.14
234.446	114.566	234.494	234.446	114.562	234.494	113.958	234.446	111.835	234.446	113.876	113.976
234.858	106.69	234.906	234.858	106.686	234.906	104.906	234.858	103.989	234.858	106.008	104.923
235.27	114.832	235.318	235.27	114.827	235.318	114.161	235.27	112.068	235.27	114.141	114.178
235.682	107.888	235.73	235.682	107.883	235.73	107.263	235.682	105.282	235.682	107.202	107.28
236.094	114.557	236.143	236.094	114.553	236.143	113.788	236.094	111.763	236.094	113.866	113.806
236.506	110.413	236.555	236.506	110.409	236.555	110.247	236.506	107.781	236.506	109.724	110.264
236.918	113.727	236.967	236.918	113.722	236.967	112.819	236.918	110.902	236.918	113.037	112.837
237.33	112.582	237.379	237.33	112.577	237.379	112.481	237.33	109.901	237.33	111.89	112.499
237.742	112.301	237.791	237.742	112.296	237.791	111.201	237.742	109.447	237.742	111.611	111.219
238.154	114.103	238.203	238.154	114.099	238.203	113.968	238.154	111.382	238.154	113.412	113.985
238.566	110.313	238.615	238.566	110.309	238.615	109.023	238.566	107.44	238.566	109.626	109.041
238.978	115.021	239.027	238.978	115.017	239.027	114.82	238.978	112.266	238.978	114.33	114.838
239.39	108.299	239.44	239.39	108.294	239.44	107.212	239.39	105.46	239.39	107.615	107.229
239.802	115.393	239.852	239.802	115.389	239.852	115.113	239.802	112.608	239.802	114.702	115.131
240.214	107.992	240.264	240.214	107.988	240.264	107.834	240.214	105.266	240.214	107.307	107.851
240.626	115.246	240.676	240.626	115.242	240.676	114.874	240.626	112.431	240.626	114.555	114.892
241.038	109.818	241.088	241.038	109.813	241.088	110.183	241.038	107.133	241.038	109.131	110.201
241.45	114.57	241.5	241.45	114.565	241.5	114.089	241.45	111.723	241.45	113.879	114.107
241.862	111.985	241.912	241.862	111.981	241.912	112.386	241.862	109.277	241.862	111.296	112.403
242.274	113.318	242.324	242.274	113.313	242.324	112.71	242.274	110.436	242.274	112.627	112.728
242.686	113.653	242.736	242.686	113.649	242.736	113.967	242.686	110.91	242.686	112.962	113.985
243.098	111.436	243.149	243.098	111.432	243.149	110.72	243.098	108.516	243.098	110.747	110.738
243.511	114.725	243.561	243.511	114.721	243.561	114.94	243.511	111.949	243.511	114.034	114.958
243.923	109.054	243.973	243.923	109.049	243.973	108.461	243.923	106.11	243.923	108.368	108.48
244.335	115.244	244.385	244.335	115.24	244.385	115.363	244.335	112.438	244.335	114.554	115.381
244.747	107.322	244.797	244.747	107.317	244.797	107.555	244.747	104.448	244.747	106.636	107.573
245.159	115.235	245.209	245.159	115.23	245.209	115.262	245.159	112.397	245.159	114.543	115.28
245.571	108.154	245.621	245.571	108.15	245.621	109.128	245.571	105.402	245.571	107.469	109.145
245.983	114.69	246.033	245.983	114.686	246.033	114.627	245.983	111.819	245.983	113.999	114.645
246.395	110.395	246.446	246.395	110.391	246.446	111.377	246.395	107.661	246.395	109.708	111.394
246.807	113.565	246.858	246.807	113.56	246.858	113.41	246.807	110.653	246.807	112.874	113.428
247.219	112.357	247.27	247.219	112.352	247.27	113.167	247.219	109.596	247.219	111.668	113.184
247.631	111.746	247.682	247.631	111.741	247.682	111.522	247.631	108.783	247.631	111.056	111.54
248.043	113.683	248.094	248.043	113.678	248.094	114.335	248.043	110.889	248.043	112.992	114.353
248.455	109.112	248.506	248.455	109.107	248.506	108.97	248.455	106.079	248.455	108.423	108.989
248.867	114.393	248.918	248.867	114.388	248.918	114.924	248.867	111.567	248.867	113.701	114.942
249.279	105.978	249.33	249.279	105.974	249.33	106.6	249.279	102.909	249.279	105.293	106.618
249.691	114.534	249.742	249.691	114.529	249.742	114.97	249.691	111.674	249.691	113.843	114.988
250.103	105.064	250.155	250.103	105.06	250.155	106.924	250.103	102.192	250.103	104.385	106.942
250.515	114.111	250.567	250.515	114.106	250.567	114.469	250.515	111.213	250.515	113.419	114.487
250.927	107.562	250.979	250.927	107.557	250.979	109.323	250.927	104.813	250.927	106.878	109.341
251.339	113.071	251.391	251.339	113.067	251.391	113.369	251.339	110.127	251.339	112.379	113.388
251.751	110.146	251.803	251.751	110.142	251.803	111.513	251.751	107.383	251.751	109.459	111.53
252.163	111.278	252.215	252.163	111.273	252.215	111.548	252.163	108.269	252.163	110.586	111.566
252.575	111.888	252.627	252.575	111.884	252.627	112.99	252.575	109.087	252.575	111.2	113.008
252.987	108.433	253.039	252.987	108.429	253.039	108.791	252.987	105.316	252.987	107.743	108.809
253.399	112.856	253.451	253.399	112.851	253.451	113.795	253.399	110.015	253.399	112.166	113.813
253.811	103.956	253.864	253.811	103.951	253.864	105.042	253.811	100.625	253.811	103.269	105.061
254.223	113.158	254.276	254.223	113.154	254.276	114	254.223	110.276	254.223	112.467	114.018
254.635	99.3023	254.688	254.635	99.2974	254.688	103.023	254.635	96.0943	254.635	98.6363	103.042
255.047	112.821	255.1	255.047	112.817	255.1	113.611	255.047	109.893	255.047	112.13	113.63
255.459	103.151	255.512	255.459	103.147	255.512	105.91	255.459	100.506	255.459	102.476	105.928
255.871	111.806	255.924	255.871	111.801	255.924	112.587	255.871	108.82	255.871	111.114	112.605
256.283	107.245	256.336	256.283	107.24	256.336	108.975	256.283	104.546	256.283	106.56	108.993
256.695	109.949	256.748	256.695	109.944	256.748	110.777	256.695	106.879	256.695	109.257	110.796
257.108	109.633	257.161	257.108	109.628	257.161	110.957	257.108	106.862	257.108	108.945	110.974
257.52	106.822	257.573	257.52	106.817	257.573	107.829	257.52	103.6	257.52	106.129	107.848
257.932	110.89	257.985	257.932	110.886	257.985	112.044	257.932	108.059	257.932	110.202	112.062
258.344	100.985	258.397	258.344	100.979	258.397	102.784	258.344	97.3254	258.344	100.29	102.804
258.756	111.306	258.809	258.756	111.301	258.809	112.403	258.756	108.417	258.756	110.617	112.421
259.168	76.2463	259.221	259.168	76.2347	259.221	95.0116	259.168	75.9096	259.168	75.9942	95.0326
259.58	110.959	259.633	259.58	110.954	259.633	112.08	259.58	108.006	259.58	110.268	112.098
259.992	100.243	260.045	259.992	100.24	260.045	101.24	259.992	98.1177	259.992	99.5631	101.257
260.404	109.807	260.457	260.404	109.802	260.457	111.039	260.404	106.771	260.404	109.117	111.058
260.816	105.69	260.87	260.816	105.686	260.87	106.218	260.816	103.176	260.816	105.004	106.235
261.228	107.62	261.282	261.228	107.615	261.282	109.102	261.228	104.457	261.228	106.929	109.121
261.64	108.317	261.694	261.64	108.312	261.694	108.828	261.64	105.651	261.64	107.629	108.846
262.052	103.753	262.106	262.052	103.748	262.106	105.784	262.052	100.337	262.052	103.059	105.804
262.464	109.578	262.518	262.464	109.574	262.518	110.147	262.464	106.817	262.464	108.891	110.164
262.876	96.215	262.93	262.876	96.2094	262.93	99.3978	262.876	92.3421	262.876	95.483	99.4194
263.288	109.879	263.342	263.288	109.875	263.342	110.55	263.288	107.038	263.288	109.192	110.569
263.7	96.7742	263.754	263.7	96.771	263.754	87.5223	263.7	95.1201	263.7	96.0499	87.5282
264.112	109.305	264.166	264.112	109.3	264.166	110.148	264.112	106.376	264.112	108.618	110.166
264.524	103.839	264.579	264.524	103.835	264.579	101.186	264.524	101.592	264.524	103.143	101.201
264.936	107.724	264.991	264.936	107.719	264.991	108.87	264.936	104.677	264.936	107.036	108.889
265.348	107.393	265.403	265.348	107.389	265.403	105.956	265.348	104.911	265.348	106.701	105.973
265.76	104.641	265.815	265.76	104.636	265.815	106.429	265.76	101.374	265.76	103.956	106.448
266.172	109.315	266.227	266.172	109.311	266.227	108.349	266.172	106.709	266.172	108.626	108.366
266.584	98.2089	266.639	266.584	98.2034	266.639	101.971	266.584	94.2165	266.584	97.5222	101.992
266.996	110.204	267.051	266.996	110.199	267.051	109.477	266.996	107.512	266.996	109.514	109.495
267.408	90.4099	267.463	267.408	90.4068	267.463	93.6322	267.408	89.2978	267.408	89.6129	93.6537
267.82	110.253	267.876	267.82	110.248	267.876	109.674	267.82	107.49	267.82	109.564	109.692
268.232	102.156	268.288	268.232	102.152	268.288	99.211	268.232	100.039	268.232	101.451	99.2251
268.644	109.458	268.7	268.644	109.454	268.7	108.983	268.644	106.623	268.644	108.771	109.001
269.056	106.948	269.112	269.056	106.944	269.112	105.033	269.056	104.535	269.056	106.252	105.049
269.468	107.632	269.524	269.468	107.627	269.524	107.232	269.468	104.704	269.468	106.947	107.251
269.881	109.605	269.936	269.881	109.6	269.936	108.128	269.881	107.058	269.881	108.91	108.144
270.293	104.185	270.348	270.293	104.181	270.348	103.806	270.293	101.112	270.293	103.507	103.826
270.705	111.117	270.76	270.705	111.112	270.76	109.843	270.705	108.489	270.705	110.423	109.86
271.117	97.2912	271.172	271.117	97.2864	271.172	95.9542	271.117	94.0944	271.117	96.6371	95.977
271.529	111.813	271.585	271.529	111.809	271.585	110.623	271.529	109.125	271.529	111.121	110.64
271.941	96.9467	271.997	271.941	96.9434	271.997	91.8782	271.941	95.2343	271.941	96.2649	91.8872
272.353	111.817	272.409	272.353	111.812	272.409	110.621	272.353	109.077	272.353	111.126	110.639
272.765	104.56	272.821	272.765	104.556	272.821	103.067	272.765	102.261	272.765	103.863	103.082
273.177	111.121	273.233	273.177	111.117	273.233	109.829	273.177	108.333	273.177	110.432	109.847
273.589	108.589	273.645	273.589	108.585	273.645	107.529	273.589	106.089	273.589	107.893	107.546
274.001	109.634	274.057	274.001	109.629	274.057	108.086	274.001	106.794	274.001	108.946	108.104
274.413	110.987	274.469	274.413	110.983	274.469	110.051	274.413	108.389	274.413	110.292	110.068
274.825	107.13	274.882	274.825	107.126	274.882	104.943	274.825	104.241	274.825	106.446	104.962
275.237	112.412	275.294	275.237	112.407	275.294	111.502	275.237	109.75	275.237	111.718	111.519
275.649	103.568	275.706	275.649	103.564	275.706	99.6528	275.649	100.724	275.649	102.892	99.6711
276.061	113.123	276.118	276.061	113.119	276.118	112.185	276.061	110.413	276.061	112.43	112.202
276.473	102.152	276.53	276.473	102.148	276.53	99.0716	276.473	99.6951	276.473	101.471	99.0863
276.885	113.221	276.942	276.885	113.217	276.942	112.206	276.885	110.47	276.885	112.529	112.224
277.297	105.722	277.354	277.297	105.718	277.354	104.952	277.297	103.278	277.297	105.031	104.968
277.709	112.73	277.766	277.709	112.725	277.766	111.577	277.709	109.94	277.709	112.037	111.595
278.121	109.154	278.178	278.121	109.15	278.178	108.751	278.121	106.595	278.121	108.46	108.768
278.533	111.605	278.591	278.533	111.6	278.591	110.224	278.533	108.775	278.533	110.914	110.241
278.945	111.482	279.003	278.945	111.478	279.003	111.102	278.945	108.845	278.945	110.788	111.119
279.357	109.774	279.415	279.357	109.769	279.415	108.01	279.357	106.905	279.357	109.085	108.028
279.769	112.955	279.827	279.769	112.951	279.827	112.525	279.769	110.263	279.769	112.261	112.543
280.181	107.268	280.239	280.181	107.264	280.239	104.99	280.181	104.389	280.181	106.582	105.008
280.593	113.764	280.651	280.593	113.759	280.651	113.259	280.593	111.029	280.593	113.07	113.277
281.005	105.206	281.063	281.005	105.201	281.063	103.362	281.005	102.449	281.005	104.524	103.379
281.417	113.996	281.475	281.417	113.992	281.475	113.396	281.417	111.225	281.417	113.303	113.414
281.829	106.18	281.887	281.829	106.176	281.887	105.887	281.829	103.58	281.829	105.493	105.903
282.241	113.689	282.3	282.241	113.684	282.3	112.964	282.241	110.881	282.241	112.996	112.982
282.653	108.871	282.712	282.653	108.866	282.712	109.036	282.653	106.253	282.653	108.178	109.053
283.066	112.829	283.124	283.066	112.824	283.124	111.943	283.066	109.984	283.066	112.137	111.961
283.478	111.166	283.536	283.478	111.162	283.536	111.324	283.478	108.495	283.478	110.473	111.342
283.89	111.365	283.948	283.89	111.36	283.948	110.269	283.89	108.48	283.89	110.674	110.287
284.302	112.746	284.36	284.302	112.742	284.36	112.812	284.302	110.028	284.302	112.053	112.829
284.714	109.282	284.772	284.714	109.277	284.772	107.987	284.714	106.359	284.714	108.593	108.005
285.126	113.688	285.184	285.126	113.683	285.184	113.649	285.126	110.93	285.126	112.994	113.667
285.538	106.964	285.597	285.538	106.96	285.597	105.908	285.538	104.054	285.538	106.281	105.926
285.95	114.069	286.009	285.95	114.065	286.009	113.925	285.95	111.275	285.95	113.375	113.943
286.362	106.136	286.421	286.362	106.131	286.421	106.235	286.362	103.36	286.362	105.452	106.252
286.774	113.925	286.833	286.774	113.92	286.833	113.671	286.774	111.095	286.774	113.231	113.689
287.186	107.805	287.245	287.186	107.801	287.245	108.549	287.186	105.115	287.186	107.117	108.566
287.598	113.252	287.657	287.598	113.248	287.657	112.879	287.598	110.385	287.598	112.559	112.897
288.01	110.044	288.069	288.01	110.04	288.069	110.777	288.01	107.337	288.01	109.352	110.794
288.422	112.013	288.481	288.422	112.008	288.481	111.513	288.422	109.101	288.422	111.32	111.531
288.834	111.781	288.893	288.834	111.776	288.893	112.372	288.834	109.037	288.834	111.089	112.389
289.246	110.138	289.306	289.246	110.134	289.306	109.549	289.246	107.175	289.246	109.448	109.567
289.658	112.896	289.718	289.658	112.891	289.718	113.347	289.658	110.114	289.658	112.202	113.364
290.07	107.698	290.13	290.07	107.693	290.13	107.278	290.07	104.687	290.07	107.01	107.296
290.482	113.433	290.542	290.482	113.428	290.542	113.765	290.482	110.614	290.482	112.739	113.782
290.894	105.577	290.954	290.894	105.573	290.954	106.095	290.894	102.611	290.894	104.895	106.113
291.306	113.434	291.366	291.306	113.429	291.366	113.663	291.306	110.579	291.306	112.74	113.681
291.718	105.888	291.778	291.718	105.884	291.778	107.323	291.718	103.086	291.718	105.206	107.34
292.13	112.901	292.19	292.13	112.896	292.19	113.038	292.13	110.005	292.13	112.207	113.056
292.542	108.018	292.603	292.542	108.014	292.603	109.443	292.542	105.27	292.542	107.33	109.461
292.954	111.792	293.015	292.954	111.787	293.015	111.855	292.954	108.847	292.954	111.099	111.873
293.366	110.006	293.427	293.366	110.001	293.427	111.19	293.366	107.237	293.366	109.315	111.207
293.778	110.018	293.839	293.778	110.013	293.839	110.057	293.778	107.008	293.778	109.326	110.075
294.19	111.353	294.251	294.19	111.349	294.251	112.334	294.19	108.548	294.19	110.661	112.352
294.602	107.451	294.663	294.602	107.447	294.663	107.664	294.602	104.351	294.602	106.761	107.683
295.014	112.07	295.075	295.014	112.066	295.075	112.906	295.014	109.226	295.014	111.378	112.923
295.426	104.294	295.487	295.426	104.289	295.487	105.377	295.426	101.115	295.426	103.611	105.396
295.838	112.201	295.899	295.838	112.197	295.899	112.936	295.838	109.316	295.838	111.509	112.954
296.251	102.795	296.312	296.251	102.79	296.312	105.249	296.251	99.8026	296.251	102.121	105.267
296.663	111.76	296.724	296.663	111.755	296.724	112.431	296.663	108.827	296.663	111.067	112.45
297.075	104.847	297.136	297.075	104.842	297.136	107.2	297.075	102.064	297.075	104.166	107.217
297.487	110.7	297.548	297.487	110.695	297.548	111.351	297.487	107.709	297.487	110.007	111.369
297.899	107.359	297.96	297.899	107.355	297.96	109.198	297.899	104.584	297.899	106.673	109.216
298.311	108.897	298.372	298.311	108.892	298.372	109.603	298.311	105.822	298.311	108.205	109.622
298.723	109.08	298.784	298.723	109.076	298.784	110.585	298.723	106.265	298.723	108.392	110.603
299.135	106.08	299.196	299.135	106.075	299.196	107.052	299.135	102.866	299.135	105.388	107.071
299.547	110.01	299.608	299.547	110.005	299.608	111.328	299.547	107.147	299.547	109.32	111.346
299.959	101.77	300.021	299.959	101.764	300.021	103.801	299.959	98.2907	299.959	101.088	103.821
300.371	110.245	300.433	300.371	110.241	300.433	111.474	300.371	107.33	300.371	109.554	111.493
300.783	97.3906	300.845	300.783	97.3855	300.845	101.901	300.783	94.0257	300.783	96.7386	101.92
301.195	109.812	301.257	301.195	109.808	301.257	111.032	301.195	106.836	301.195	109.121	111.051
301.607	100.505	301.669	301.607	100.501	301.669	103.804	301.607	97.8619	301.607	99.8364	103.822
302.019	108.664	302.081	302.019	108.659	302.081	109.96	302.019	105.606	302.019	107.971	109.978
302.431	104.327	302.493	302.431	104.323	302.493	106.388	302.431	101.654	302.431	103.648	106.405
302.843	106.598	302.905	302.843	106.593	302.905	108.12	302.843	103.416	302.843	105.908	108.139
303.255	106.576	303.318	303.255	106.571	303.318	108.159	303.255	103.818	303.255	105.891	108.177
303.667	103.114	303.73	303.667	103.109	303.73	105.22	303.667	99.6865	303.667	102.424	105.239
304.079	107.688	304.142	304.079	107.683	304.142	109.102	304.079	104.854	304.079	107.002	109.12
304.491	96.4347	304.554	304.491	96.4288	304.554	100.682	304.491	92.1875	304.491	95.7573	100.703
304.903	107.924	304.966	304.903	107.919	304.966	109.321	304.903	105.014	304.903	107.236	109.339
305.315	88.206	305.378	305.315	88.2029	305.378	95.9635	305.315	86.8936	305.315	87.6418	95.9837
305.727	107.33	305.79	305.727	107.325	305.79	108.84	305.727	104.331	305.727	106.644	108.859
306.139	99.1725	306.202	306.139	99.1688	306.202	99.6419	306.139	97.0553	306.139	98.4948	99.6588
306.551	105.814	306.614	306.551	105.809	306.614	107.601	306.551	102.691	306.551	105.129	107.62
306.963	103.549	307.027	306.963	103.545	307.027	103.593	306.963	101.098	306.963	102.864	103.61
307.375	102.971	307.439	307.375	102.966	307.439	105.374	307.375	99.6236	307.375	102.288	105.393
307.787	105.732	307.851	307.787	105.728	307.851	105.819	307.787	103.123	307.787	105.046	105.836
308.199	97.4196	308.263	308.199	97.414	308.263	101.521	308.199	93.4415	308.199	96.7476	101.541
308.611	106.701	308.675	308.611	106.697	308.675	106.885	308.611	103.988	308.611	106.016	106.902
309.024	81.5179	309.087	309.024	81.5143	309.087	93.6542	309.024	81.1248	309.024	81.1169	93.679
309.436	106.741	309.499	309.436	106.736	309.499	107.04	309.436	103.939	309.436	106.056	107.058
309.848	97.3131	309.911	309.848	97.3098	309.911	90.934	309.848	95.5981	309.848	96.6179	90.9455
310.26	105.89	310.324	310.26	105.886	310.324	106.335	310.26	103	310.26	105.208	106.353
310.672	102.864	310.736	310.672	102.86	310.736	99.86	310.672	100.611	310.672	102.169	99.8751
311.084	103.991	311.148	311.084	103.986	311.148	104.632	311.084	100.994	311.084	103.312	104.651
311.496	105.703	311.56	311.496	105.699	311.56	103.681	311.496	103.247	311.496	105.01	103.697
311.908	100.615	311.972	311.908	100.61	311.972	101.437	311.908	97.5033	311.908	99.9474	101.457
312.32	107.238	312.384	312.32	107.234	312.384	105.628	312.32	104.667	312.32	106.547	105.645
312.732	95.9264	312.796	312.732	95.9221	312.796	95.1212	312.732	93.2231	312.732	95.2866	95.1435
313.144	107.89	313.208	313.144	107.886	313.208	106.458	313.144	105.241	313.144	107.2	106.475
313.556	97.8473	313.62	313.556	97.8439	313.62	90.0787	313.556	95.8929	313.556	97.1687	90.0894
313.968	107.811	314.033	313.968	107.806	314.033	106.405	313.968	105.101	313.968	107.122	106.423
314.38	102.725	314.445	314.38	102.721	314.445	99.189	314.38	100.476	314.38	102.03	99.2032
314.792	107.046	314.857	314.792	107.041	314.857	105.505	314.792	104.286	314.792	106.359	105.523
315.204	105.914	315.269	315.204	105.91	315.269	103.602	315.204	103.479	315.204	105.219	103.617
315.616	105.604	315.681	315.616	105.6	315.681	103.654	315.616	102.816	315.616	104.922	103.673
316.028	107.9	316.093	316.028	107.896	316.093	106.046	316.028	105.357	316.028	107.204	106.062
316.44	103.685	316.505	316.44	103.68	316.505	100.74	316.44	100.933	316.44	103.007	100.758
316.852	109.054	316.917	316.852	109.05	316.917	107.389	316.852	106.439	316.852	108.359	107.406
317.264	102.396	317.329	317.264	102.392	317.329	98.1789	317.264	99.823	317.264	101.719	98.1955
317.676	109.559	317.742	317.676	109.554	317.742	107.941	317.676	106.889	317.676	108.866	107.959
318.088	103.418	318.154	318.088	103.414	318.154	100.225	318.088	100.976	318.088	102.731	100.241
318.5	109.506	318.566	318.5	109.502	318.566	107.829	318.5	106.793	318.5	108.814	107.846
318.912	105.732	318.978	318.912	105.728	318.978	103.781	318.912	103.25	318.912	105.039	103.797
319.324	108.953	319.39	319.324	108.948	319.39	107.111	319.324	106.206	319.324	108.263	107.129
319.736	107.822	319.802	319.736	107.818	319.802	106.404	319.736	105.265	319.736	107.126	106.421
320.148	107.972	320.214	320.148	107.968	320.214	105.857	320.148	105.206	320.148	107.284	105.874
320.56	109.33	320.626	320.56	109.326	320.626	108.121	320.56	106.711	320.56	108.635	108.138
320.972	106.796	321.039	320.972	106.792	321.039	104.386	320.972	104.041	320.972	106.109	104.404
321.384	110.273	321.451	321.384	110.268	321.451	109.129	321.384	107.603	321.384	109.577	109.147
321.796	105.992	321.863	321.796	105.988	321.863	103.659	321.796	103.295	321.796	105.307	103.676
322.209	110.709	322.275	322.209	110.704	322.275	109.555	322.209	107.998	322.209	110.014	109.572
322.621	106.261	322.687	322.621	106.257	322.687	104.592	322.621	103.627	322.621	105.573	104.609
323.033	110.69	323.099	323.033	110.685	323.099	109.474	323.033	107.944	323.033	109.996	109.491
323.445	107.463	323.511	323.445	107.458	323.511	106.429	323.445	104.84	323.445	106.771	106.446
323.857	110.258	323.923	323.857	110.254	323.923	108.945	323.857	107.482	323.857	109.566	108.963
324.269	108.875	324.335	324.269	108.87	324.335	108.16	324.269	106.226	324.269	108.181	108.177
324.681	109.491	324.748	324.681	109.487	324.748	108.074	324.681	106.693	324.681	108.799	108.092
325.093	110.042	325.16	325.093	110.037	325.16	109.445	325.093	107.356	325.093	109.347	109.462
325.505	108.551	325.572	325.505	108.547	325.572	107.113	325.505	105.747	325.505	107.861	107.131
325.917	110.824	325.984	325.917	110.819	325.984	110.247	325.917	108.102	325.917	110.128	110.264
326.329	107.792	326.396	326.329	107.787	326.396	106.568	326.329	105.008	326.329	107.103	106.585
326.741	111.193	326.808	326.741	111.189	326.808	110.59	326.741	108.437	326.741	110.499	110.608
327.153	107.661	327.22	327.153	107.657	327.22	106.897	327.153	104.915	327.153	106.972	106.914
327.565	111.17	327.632	327.565	111.166	327.632	110.518	327.565	108.382	327.565	110.476	110.536
327.977	108.259	328.044	327.977	108.254	328.044	107.925	327.977	105.535	327.977	107.568	107.942
328.389	110.778	328.457	328.389	110.773	328.457	110.076	328.389	107.961	328.389	110.084	110.093
328.801	109.211	328.869	328.801	109.207	328.869	109.107	328.801	106.484	328.801	108.519	109.125
329.213	110.072	329.281	329.213	110.068	329.281	109.348	329.213	107.23	329.213	109.379	109.366
329.625	110.114	329.693	329.625	110.109	329.693	110.087	329.625	107.366	329.625	109.42	110.104
330.037	109.178	330.105	330.037	109.173	330.105	108.524	330.037	106.319	330.037	108.487	108.542
330.449	110.75	330.517	330.449	110.745	330.517	110.723	330.449	107.975	330.449	110.055	110.74
330.861	108.353	330.929	330.861	108.349	330.929	107.938	330.861	105.497	330.861	107.664	107.956
331.273	111.041	331.341	331.273	111.036	331.341	110.984	331.273	108.236	331.273	110.346	111.002
331.685	107.964	331.754	331.685	107.959	331.754	107.936	331.685	105.131	331.685	107.274	107.953
332.097	110.969	332.166	332.097	110.964	332.166	110.878	332.097	108.133	332.097	110.274	110.895
332.509	108.196	332.578	332.509	108.191	332.578	108.518	332.509	105.389	332.509	107.507	108.536
332.921	110.54	332.99	332.921	110.536	332.99	110.431	332.921	107.674	332.921	109.846	110.449
333.333	108.849	333.402	333.333	108.845	333.402	109.353	333.333	106.051	333.333	108.158	109.37
333.745	109.788	333.814	333.745	109.784	333.814	109.71	333.745	106.891	333.745	109.096	109.728
334.157	109.555	334.226	334.157	109.551	334.226	110.107	334.157	106.746	334.157	108.863	110.124
334.569	108.814	334.638	334.569	108.809	334.638	108.864	334.569	105.891	334.569	108.123	108.882
334.981	110.067	335.05	334.981	110.063	335.05	110.603	334.981	107.236	334.981	109.374	110.621
335.393	107.837	335.463	335.393	107.832	335.463	108.168	335.393	104.904	335.393	107.147	108.186
335.806	110.263	335.875	335.806	110.259	335.875	110.768	335.806	107.404	335.806	109.57	110.786
336.218	107.214	336.287	336.218	107.21	336.287	107.938	336.218	104.297	336.218	106.526	107.956
336.63	110.099	336.699	336.63	110.094	336.699	110.585	336.63	107.206	336.63	109.406	110.603
337.042	107.214	337.111	337.042	107.21	337.111	108.262	337.042	104.328	337.042	106.526	108.28
337.454	109.554	337.523	337.454	109.549	337.523	110.056	337.454	106.624	337.454	108.861	110.074
337.866	107.707	337.935	337.866	107.703	337.935	108.893	337.866	104.84	337.866	107.018	108.911
338.278	108.639	338.347	338.278	108.634	338.347	109.229	338.278	105.667	338.278	107.948	109.247
338.69	108.315	338.76	338.69	108.31	338.76	109.504	338.69	105.444	338.69	107.625	109.522
339.102	107.431	339.172	339.102	107.427	339.172	108.232	339.102	104.419	339.102	106.741	108.25
339.514	108.745	339.584	339.514	108.74	339.584	109.893	339.514	105.854	339.514	108.054	109.911
339.926	106.142	339.996	339.926	106.137	339.996	107.329	339.926	103.105	339.926	105.456	107.347
340.338	108.841	340.408	340.338	108.837	340.408	109.956	340.338	105.918	340.338	108.15	109.975
340.75	105.228	340.82	340.75	105.223	340.82	106.89	340.75	102.207	340.75	104.545	106.908
341.162	108.527	341.232	341.162	108.522	341.232	109.647	341.162	105.562	341.162	107.835	109.666
341.574	105.117	341.644	341.574	105.112	341.644	107.079	341.574	102.15	341.574	104.433	107.097
341.986	107.759	342.056	341.986	107.755	342.056	108.953	341.986	104.742	341.986	107.069	108.971
342.398	105.66	342.469	342.398	105.655	342.469	107.649	342.398	102.733	342.398	104.976	107.667
342.81	106.506	342.881	342.81	106.501	342.881	107.888	342.81	103.423	342.81	105.817	107.906
343.222	106.338	343.293	343.222	106.334	343.293	108.226	343.222	103.416	343.222	105.653	108.244
343.634	104.78	343.705	343.634	104.776	343.705	106.549	343.634	101.62	343.634	104.096	106.568
344.046	106.767	344.117	344.046	106.762	344.117	108.557	344.046	103.82	344.046	106.079	108.575
344.458	102.842	344.529	344.458	102.838	344.529	105.253	344.458	99.6269	344.458	102.163	105.272
344.87	106.756	344.941	344.87	106.752	344.941	108.515	344.87	103.766	344.87	106.069	108.533
345.282	101.538	345.353	345.282	101.533	345.353	104.558	345.282	98.3934	345.282	100.865	104.577
345.694	106.215	345.765	345.694	106.21	345.765	108.033	345.694	103.163	345.694	105.528	108.051
346.106	101.78	346.178	346.106	101.775	346.178	104.786	346.106	98.8077	346.106	101.109	104.805
346.518	105.04	346.59	346.518	105.035	346.59	107.053	346.518	101.899	346.518	104.354	107.072
346.93	102.961	347.002	346.93	102.957	347.002	105.544	346.93	100.076	346.93	102.286	105.562
347.342	103.087	347.414	347.342	103.082	347.414	105.528	347.342	99.8157	347.342	102.405	105.548
347.754	104.032	347.826	347.754	104.028	347.826	106.258	347.754	101.144	347.754	103.352	106.277
348.166	100.2	348.238	348.166	100.195	348.238	103.486	348.166	96.7499	348.166	99.5294	103.505
348.578	104.56	348.65	348.578	104.556	348.65	106.61	348.578	101.628	348.578	103.88	106.629
348.991	96.9313	349.062	348.991	96.9262	349.062	101.353	348.991	93.5183	348.991	96.2854	101.372
349.403	104.416	349.475	349.403	104.411	349.475	106.457	349.403	101.414	349.403	103.735	106.476
349.815	96.8925	349.887	349.815	96.8883	349.887	100.488	349.815	94.1975	349.815	96.2481	100.506
350.227	103.498	350.299	350.227	103.494	350.299	105.708	350.227	100.399	350.227	102.819	105.727
350.639	99.7889	350.711	350.639	99.7847	350.711	101.53	350.639	97.2767	350.639	99.1208	101.548
351.051	101.6	351.123	351.051	101.596	351.123	104.229	351.051	98.3564	351.051	100.928	104.248
351.463	102.165	351.535	351.463	102.161	351.535	103.081	351.463	99.5788	351.463	101.487	103.099
351.875	98.3313	351.947	351.875	98.3261	351.947	101.792	351.875	94.8849	351.875	97.6733	101.812
352.287	103.538	352.359	352.287	103.534	352.359	104.182	352.287	100.861	352.287	102.859	104.201
352.699	93.8692	352.771	352.699	93.8644	352.771	98.106	352.699	90.7558	352.699	93.253	98.1268
353.111	104.027	353.184	353.111	104.023	353.184	104.602	353.111	101.267	353.111	103.346	104.62
353.523	95.23	353.596	353.523	95.2265	353.596	94.6644	353.523	93.2948	353.523	94.5744	94.6839
353.935	103.682	354.008	353.935	103.678	354.008	104.278	353.935	100.843	353.935	103.003	104.296
354.347	99.8623	354.42	354.347	99.8585	354.42	97.1033	354.347	97.703	354.347	99.1766	97.1195
354.759	102.444	354.832	354.759	102.439	354.832	103.09	354.759	99.5285	354.759	101.771	103.109
355.171	102.95	355.244	355.171	102.946	355.244	100.676	355.171	100.577	355.171	102.258	100.692
355.583	100.207	355.656	355.583	100.202	355.656	100.756	355.583	97.2574	355.583	99.5441	100.776
355.995	104.81	356.068	355.995	104.806	356.068	102.95	355.995	102.304	355.995	104.118	102.967
356.407	97.4123	356.481	356.407	97.4079	356.481	96.6137	356.407	94.7309	356.407	96.7651	96.6345
356.819	105.785	356.893	356.819	105.781	356.893	104.142	356.819	103.186	356.819	105.094	104.16
357.231	97.5668	357.305	357.231	97.5632	357.305	91.7474	357.231	95.4486	357.231	96.8972	91.7645
357.643	106.022	357.717	357.643	106.018	357.717	104.44	357.643	103.353	357.643	105.333	104.458
358.055	101.012	358.129	358.055	101.009	358.129	96.3874	358.055	98.8195	358.055	100.32	96.4011
358.467	105.578	358.541	358.467	105.574	358.541	103.893	358.467	102.853	358.467	104.893	103.911
358.879	104.081	358.953	358.879	104.077	358.953	101.09	358.879	101.712	358.879	103.384	101.105
359.291	104.461	359.365	359.291	104.456	359.365	102.4	359.291	101.7	359.291	103.778	102.418
359.703	106.211	359.777	359.703	106.206	359.777	103.921	359.703	103.72	359.703	105.512	103.937
360.115	102.786	360.19	360.115	102.781	360.19	99.7765	360.115	100.048	360.115	102.109	99.795
360.527	107.554	360.602	360.527	107.55	360.602	105.577	360.527	104.978	360.527	106.858	105.594
360.939	101.347	361.014	360.939	101.343	361.014	96.6605	360.939	98.7759	360.939	100.671	96.6776
361.351	108.253	361.426	361.351	108.249	361.426	106.391	361.351	105.612	361.351	107.557	106.409
361.763	101.876	361.838	361.763	101.872	361.838	97.7207	361.763	99.4858	361.763	101.19	97.7353
362.176	108.375	362.25	362.176	108.37	362.25	106.489	362.176	105.68	362.176	107.68	106.506
362.588	104.132	362.662	362.588	104.128	362.662	101.666	362.588	101.719	362.588	103.437	101.681
363	107.941	363.074	363	107.937	363.074	105.895	363	105.202	363	107.249	105.913
363.412	106.428	363.487	363.412	106.424	363.487	104.739	363.412	103.928	363.412	105.73	104.755
363.824	106.972	363.899	363.824	106.967	363.899	104.592	363.824	104.199	363.824	106.281	104.61
364.236	108.175	364.311	364.236	108.171	364.311	106.791	364.236	105.597	364.236	107.477	106.808
364.648	105.563	364.723	364.648	105.558	364.723	102.659	364.648	102.786	364.648	104.877	102.677
365.06	109.338	365.135	365.06	109.333	365.135	108.058	365.06	106.697	365.06	108.639	108.075
365.472	104.205	365.547	365.472	104.201	365.547	100.987	365.472	101.497	365.472	103.522	101.004
365.884	109.961	365.959	365.884	109.957	365.959	108.68	365.884	107.269	365.884	109.263	108.698
366.296	104.051	366.371	366.296	104.047	366.371	101.727	366.296	101.466	366.296	103.364	101.743
366.708	110.076	366.783	366.708	110.071	366.783	108.72	366.708	107.338	366.708	109.379	108.738
367.12	105.484	367.196	367.12	105.479	367.196	104.284	367.12	102.939	367.12	104.79	104.301
367.532	109.693	367.608	367.532	109.689	367.608	108.192	367.532	106.913	367.532	108.997	108.21
367.944	107.408	368.02	367.944	107.404	368.02	106.702	367.944	104.825	367.944	106.711	106.719
368.356	108.812	368.432	368.356	108.807	368.432	107.092	368.356	105.993	368.356	108.118	107.109
368.768	109.043	368.844	368.768	109.039	368.844	108.478	368.768	106.405	368.768	108.344	108.495
369.18	107.467	369.256	369.18	107.462	369.256	105.486	369.18	104.62	369.18	106.776	105.504
369.592	110.194	369.668	369.592	110.19	369.668	109.632	369.592	107.505	369.592	109.495	109.649
370.004	105.911	370.08	370.004	105.906	370.08	103.885	370.004	103.075	370.004	105.224	103.903
370.416	110.849	370.492	370.416	110.845	370.492	110.228	370.416	108.115	370.416	110.151	110.245
370.828	104.975	370.905	370.828	104.97	370.905	103.672	370.828	102.226	370.828	104.29	103.689
371.24	111.024	371.317	371.24	111.019	371.317	110.304	371.24	108.246	371.24	110.325	110.322
371.652	105.612	371.729	371.652	105.608	371.729	105.315	371.652	102.955	371.652	104.922	105.332
372.064	110.714	372.141	372.064	110.71	372.141	109.865	372.064	107.894	372.064	110.017	109.883
372.476	107.28	372.553	372.476	107.276	372.553	107.419	372.476	104.632	372.476	106.585	107.436
372.888	109.907	372.965	372.888	109.903	372.965	108.898	372.888	107.043	372.888	109.212	108.916
373.3	108.947	373.377	373.3	108.942	373.377	109.142	373.3	106.263	373.3	108.249	109.159
373.712	108.584	373.789	373.712	108.579	373.789	107.411	373.712	105.673	373.712	107.89	107.429
374.124	110.204	374.202	374.124	110.199	374.202	110.33	374.124	107.477	374.124	109.505	110.348
374.536	106.812	374.614	374.536	106.807	374.614	105.629	374.536	103.867	374.536	106.122	105.647
374.948	110.972	375.026	374.948	110.967	375.026	110.994	374.948	108.202	374.948	110.273	111.011
375.361	105.085	375.438	375.361	105.081	375.438	104.488	375.361	102.167	375.361	104.401	104.506
375.773	111.251	375.85	375.773	111.247	375.85	111.157	375.773	108.438	375.773	110.552	111.174
376.185	104.691	376.262	376.185	104.687	376.262	105.2	376.185	101.898	376.185	104.007	105.217
376.597	111.039	376.674	376.597	111.035	376.674	110.821	376.597	108.182	376.597	110.341	110.839
377.009	106.053	377.086	377.009	106.048	377.086	107.076	377.009	103.34	377.009	105.363	107.094
377.421	110.31	377.498	377.421	110.305	377.498	109.962	377.421	107.402	377.421	109.613	109.98
377.833	107.89	377.911	377.833	107.886	377.911	108.885	377.833	105.17	377.833	107.195	108.903
378.245	109.011	378.323	378.245	109.007	378.323	108.546	378.245	106.043	378.245	108.316	108.564
378.657	109.378	378.735	378.657	109.374	378.735	110.214	378.657	106.621	378.657	108.682	110.231
379.069	107.071	379.147	379.069	107.066	379.147	106.596	379.069	104.03	379.069	106.379	106.614
379.481	110.344	379.559	379.481	110.339	379.559	111.016	379.481	107.543	379.481	109.646	111.034
379.893	104.589	379.971	379.893	104.584	379.971	104.588	379.893	101.484	379.893	103.905	104.606
380.305	110.778	380.383	380.305	110.773	380.383	111.307	380.305	107.932	380.305	110.08	111.325
380.717	102.692	380.795	380.717	102.687	380.795	104.068	380.717	99.6746	380.717	102.015	104.085
381.129	110.686	381.207	381.129	110.681	381.207	111.09	381.129	107.791	381.129	109.988	111.108
381.541	103.464	381.62	381.541	103.459	381.62	105.638	381.541	100.669	381.541	102.784	105.656
381.953	110.04	382.032	381.953	110.036	382.032	110.337	381.953	107.089	381.953	109.343	110.356
382.365	105.734	382.444	382.365	105.729	382.444	107.681	382.365	102.993	382.365	105.045	107.698
382.777	108.767	382.856	382.777	108.763	382.856	108.984	382.777	105.743	382.777	108.071	109.002
383.189	107.69	383.268	383.189	107.685	383.268	109.284	383.189	104.918	383.189	106.997	109.302
383.601	106.702	383.68	383.601	106.697	383.68	106.925	383.601	103.571	383.601	106.008	106.943
384.013	108.98	384.092	384.013	108.975	384.092	110.309	384.013	106.159	384.013	108.284	110.327
384.425	103.562	384.504	384.425	103.557	384.504	104.177	384.425	100.256	384.425	102.874	104.197
384.837	109.623	384.917	384.837	109.619	384.917	110.771	384.837	106.75	384.837	108.927	110.789
385.249	99.3976	385.329	385.249	99.3925	385.329	101.888	385.249	95.9102	385.249	98.7312	101.906
385.661	109.663	385.741	385.661	109.658	385.741	110.688	385.661	106.732	385.661	108.966	110.706
386.073	98.638	386.153	386.073	98.6334	386.153	102.791	386.073	95.7535	386.073	97.9818	102.808
386.485	109.089	386.565	386.485	109.085	386.565	110.041	386.485	106.09	386.485	108.392	110.059
386.897	102.358	386.977	386.897	102.353	386.977	105.389	386.897	99.6946	386.897	101.678	105.406
387.309	107.813	387.389	387.309	107.808	387.389	108.744	387.309	104.723	387.309	107.116	108.763
387.721	105.299	387.801	387.721	105.295	387.801	107.521	387.721	102.575	387.721	104.612	107.539
388.133	105.607	388.213	388.133	105.602	388.213	106.617	388.133	102.376	388.133	104.911	106.636
388.546	107.079	388.626	388.546	107.074	388.626	108.892	388.546	104.277	388.546	106.387	108.91
388.958	101.871	389.038	388.958	101.865	389.038	103.292	388.958	98.3464	388.958	101.176	103.312
389.37	107.965	389.45	389.37	107.961	389.45	109.576	389.37	105.089	389.37	107.273	109.594
389.782	94.4026	389.862	389.782	94.3963	389.862	98.4949	389.782	89.7423	389.782	93.7306	98.5158
390.194	108.106	390.274	390.194	108.102	390.274	109.635	390.194	105.152	390.194	107.412	109.653
390.606	89.7222	390.686	390.606	89.7193	390.686	97.5003	390.606	88.3713	390.606	89.1299	97.5184
391.018	107.524	391.098	391.018	107.519	391.098	109.068	391.018	104.478	391.018	106.83	109.086
391.43	99.5117	391.51	391.43	99.5079	391.51	101.956	391.43	97.2838	391.43	98.8297	101.973
391.842	106.118	391.923	391.842	106.113	391.923	107.788	391.842	102.947	391.842	105.424	107.807
392.254	103.576	392.335	392.254	103.572	392.335	105.14	392.254	101.046	392.254	102.887	105.158
392.666	103.585	392.747	392.666	103.58	392.747	105.565	392.666	100.207	392.666	102.89	105.584
393.078	105.666	393.159	393.078	105.662	393.159	107.001	393.078	102.978	393.078	104.976	107.018
393.49	99.0264	393.571	393.49	99.0208	393.571	101.766	393.49	95.201	393.49	98.3235	101.786
393.902	106.622	393.983	393.902	106.617	393.983	107.924	393.902	103.816	393.902	105.931	107.942
394.314	89.6148	394.395	394.314	89.6089	394.395	93.8657	394.314	86.0176	394.314	88.7784	93.8906
394.726	106.693	394.807	394.726	106.688	394.807	108.082	394.726	103.777	394.726	106.003	108.1
395.138	95.3468	395.219	395.138	95.3438	395.219	88.6955	395.138	93.9683	395.138	94.6005	88.7046
395.55	105.904	395.632	395.55	105.899	395.632	107.507	395.55	102.859	395.55	105.215	107.525
395.962	101.499	396.044	395.962	101.496	396.044	99.5014	395.962	99.3706	395.962	100.792	99.5166
396.374	104.073	396.456	396.374	104.068	396.456	106.106	396.374	100.839	396.374	103.387	106.125
396.786	104.609	396.868	396.786	104.605	396.868	103.605	396.786	102.194	396.786	103.908	103.621
397.198	100.616	397.28	397.198	100.611	397.28	103.58	397.198	97.0034	397.198	99.9304	103.6
397.61	106.264	397.692	397.61	106.26	397.692	105.702	397.61	103.688	397.61	105.567	105.719
398.022	93.4985	398.104	398.022	93.492	398.104	99.0789	398.022	88.7458	398.022	92.7883	99.1005
398.434	106.944	398.516	398.434	106.94	398.516	106.658	398.434	104.25	398.434	106.25	106.676
398.846	92.1405	398.928	398.846	92.1375	398.928	90.6979	398.846	90.979	398.846	91.3123	90.7194
399.258	106.786	399.341	399.258	106.782	399.341	106.729	399.258	103.984	399.258	106.094	106.747
399.67	100.344	399.753	399.67	100.34	399.753	95.8834	399.67	98.3799	399.67	99.613	95.8957
400.082	105.738	400.165	400.082	105.733	400.165	105.941	400.082	102.813	400.082	105.051	105.96
400.494	104.413	400.577	400.494	104.41	400.577	101.696	400.494	102.119	400.494	103.7	101.711
400.906	103.51	400.989	400.906	103.505	400.989	104.118	400.906	100.405	400.906	102.829	104.137
401.319	106.739	401.401	401.319	106.735	401.401	104.733	401.319	104.275	401.319	106.032	104.749
401.731	99.1305	401.813	401.731	99.1254	401.813	100.687	401.731	95.6372	401.731	98.4673	100.708
402.143	108.026	402.225	402.143	108.022	402.225	106.361	402.143	105.451	402.143	107.323	106.377
402.555	86.9572	402.638	402.555	86.9506	402.638	93.7547	402.555	82.3386	402.555	86.4607	93.7794
402.967	108.532	403.05	402.967	108.527	403.05	107.03	402.967	105.87	402.967	107.832	107.048
403.379	95.3563	403.462	403.379	95.3534	403.462	92.4521	403.379	93.9709	403.379	94.6188	92.4641
403.791	108.325	403.874	403.791	108.321	403.874	106.87	403.791	105.585	403.791	107.628	106.888
404.203	102.518	404.286	404.203	102.514	404.286	100.405	404.203	100.362	404.203	101.799	100.419
404.615	107.359	404.698	404.615	107.355	404.698	105.832	404.615	104.536	404.615	106.666	105.85
405.027	106.126	405.11	405.027	106.121	405.11	104.447	405.027	103.729	405.027	105.414	104.462
405.439	105.44	405.522	405.439	105.436	405.522	103.629	405.439	102.517	405.439	104.753	103.648
405.851	108.265	405.934	405.851	108.261	405.934	106.766	405.851	105.741	405.851	107.557	106.783
406.263	102.099	406.347	406.263	102.094	406.347	99.3213	406.263	99.0507	406.263	101.425	99.3417
406.675	109.496	406.759	406.675	109.491	406.759	108.054	406.675	106.885	406.675	108.79	108.071
407.087	96.8992	407.171	407.087	96.8947	407.171	87.4598	407.087	94.0392	407.087	96.2558	87.4869
407.499	110.03	407.583	407.499	110.026	407.583	108.562	407.499	107.351	407.499	109.328	108.58
407.911	97.7748	407.995	407.911	97.7713	407.995	94.9911	407.911	95.8142	407.911	97.0852	95.0027
408.323	109.942	408.407	408.323	109.938	408.407	108.365	408.323	107.201	408.323	109.242	108.382
408.735	103.204	408.819	408.735	103.2	408.819	102.365	408.735	100.936	408.735	102.495	102.38
409.147	109.215	409.231	409.147	109.211	409.231	107.413	409.147	106.411	409.147	108.517	107.431
409.559	106.718	409.644	409.559	106.714	409.644	106.028	409.559	104.259	409.559	106.009	106.044
409.971	107.752	410.056	409.971	107.747	410.056	105.517	409.971	104.878	409.971	107.058	105.535
410.383	108.92	410.468	410.383	108.916	410.468	108.193	410.383	106.351	410.383	108.213	108.21
410.795	105.36	410.88	410.795	105.355	410.88	102.212	410.795	102.409	410.795	104.673	102.23
411.207	110.251	411.292	411.207	110.247	411.292	109.44	411.207	107.606	411.207	109.546	109.457
411.619	101.947	411.704	411.619	101.943	411.704	96.9493	411.619	98.9839	411.619	101.274	96.9676
412.031	110.914	412.116	412.031	110.91	412.116	109.987	412.031	108.208	412.031	110.21	110.005
412.443	99.9088	412.528	412.443	99.9046	412.528	97.3987	412.443	97.3609	412.443	99.2374	97.413
412.855	110.994	412.94	412.855	110.989	412.94	109.911	412.855	108.233	412.855	110.291	109.929
413.267	102.896	413.353	413.267	102.892	413.353	102.954	413.267	100.506	413.267	102.2	102.97
413.679	110.498	413.765	413.679	110.494	413.765	109.198	413.679	107.682	413.679	109.797	109.216
414.091	106.332	414.177	414.091	106.328	414.177	106.54	414.091	103.825	414.091	105.628	106.557
414.504	109.376	414.589	414.504	109.372	414.589	107.753	414.504	106.499	414.504	108.678	107.771
414.916	108.722	415.001	414.916	108.718	415.001	108.78	414.916	106.119	414.916	108.017	108.796
415.328	107.511	415.413	415.328	107.507	415.413	105.385	415.328	104.56	415.328	106.817	105.403
415.74	110.245	415.825	415.74	110.241	415.825	110.133	415.74	107.571	415.74	109.541	110.15
416.152	104.767	416.237	416.152	104.763	416.237	101.975	416.152	101.74	416.152	104.08	101.994
416.564	111.09	416.65	416.564	111.085	416.65	110.812	416.564	108.357	416.564	110.386	110.83
416.976	101.733	417.062	416.976	101.728	417.062	99.7563	416.976	98.778	416.976	101.06	99.7732
417.388	111.353	417.474	417.388	111.348	417.474	110.905	417.388	108.567	417.388	110.65	110.922
417.8	101.89	417.886	417.8	101.886	417.886	102.644	417.8	99.2918	417.8	101.209	102.66
418.212	111.064	418.298	418.212	111.059	418.298	110.423	418.212	108.225	418.212	110.362	110.441
418.624	104.975	418.71	418.624	104.971	418.71	106.12	418.624	102.417	418.624	104.279	106.136
419.036	110.195	419.122	419.036	110.19	419.122	109.32	419.036	107.297	419.036	109.495	109.338
419.448	107.658	419.534	419.448	107.654	419.534	108.542	419.448	105.027	419.448	106.957	108.559
419.86	108.655	419.946	419.86	108.65	419.946	107.478	419.86	105.683	419.86	107.957	107.497
420.272	109.468	420.359	420.272	109.463	420.359	110.087	420.272	106.768	420.272	108.765	110.104
420.684	106.28	420.771	420.684	106.276	420.771	104.768	420.684	103.209	420.684	105.587	104.787
421.096	110.546	421.183	421.096	110.542	421.183	110.948	421.096	107.788	421.096	109.844	110.965
421.508	102.989	421.595	421.508	102.985	421.595	101.731	421.508	99.8123	421.508	102.308	101.75
421.92	111.011	422.007	421.92	111.007	422.007	111.224	421.92	108.2	421.92	110.309	111.242
422.332	100.477	422.419	422.332	100.473	422.419	101.745	422.332	97.5044	422.332	99.8105	101.763
422.744	110.913	422.831	422.744	110.908	422.831	110.95	422.744	108.047	422.744	110.211	110.968
423.156	102.466	423.243	423.156	102.461	423.243	104.774	423.156	99.8278	423.156	101.783	104.791
423.568	110.24	423.655	423.568	110.235	423.655	110.097	423.568	107.313	423.568	109.538	110.115
423.98	105.618	424.068	423.98	105.614	424.068	107.465	423.98	102.969	423.98	104.924	107.482
424.392	108.921	424.48	424.392	108.917	424.48	108.583	424.392	105.918	424.392	108.222	108.602
424.804	107.879	424.892	424.804	107.874	424.892	109.289	424.804	105.163	424.804	107.18	109.306
425.216	106.781	425.304	425.216	106.776	425.304	106.253	425.216	103.667	425.216	106.084	106.272
425.628	109.274	425.716	425.628	109.27	425.716	110.38	425.628	106.495	425.628	108.574	110.398
426.04	103.483	426.128	426.04	103.478	426.128	103.043	426.04	100.182	426.04	102.793	103.062
426.452	109.968	426.54	426.452	109.963	426.54	110.856	426.452	107.13	426.452	109.267	110.874
426.864	98.9203	426.952	426.864	98.9152	426.952	100.549	426.864	95.4022	426.864	98.2576	100.568
427.276	110.049	427.365	427.276	110.045	427.365	110.77	427.276	107.152	427.276	109.348	110.788
427.689	98.2177	427.777	427.689	98.2133	427.777	102.362	427.689	95.4155	427.689	97.5636	102.379
428.101	109.529	428.189	428.101	109.524	428.189	110.114	428.101	106.565	428.101	108.828	110.132
428.513	102.398	428.601	428.513	102.393	428.601	105.446	428.513	99.7818	428.513	101.714	105.463
428.925	108.349	429.013	428.925	108.344	429.013	108.819	428.925	105.3	428.925	107.648	108.838
429.337	105.478	429.425	429.337	105.474	429.425	107.696	429.337	102.781	429.337	104.785	107.713
429.749	106.329	429.837	429.749	106.324	429.837	106.724	429.749	103.156	429.749	105.629	106.743
430.161	107.324	430.249	430.161	107.32	430.249	109.094	430.161	104.545	430.161	106.628	109.112
430.573	103.024	430.661	430.573	103.019	430.661	103.528	430.573	99.6187	430.573	102.327	103.547
430.985	108.28	431.074	430.985	108.276	431.074	109.796	430.985	105.427	430.985	107.583	109.814
431.397	97.1315	431.486	431.397	97.1258	431.486	99.2182	431.397	93.0543	431.397	96.4527	99.2386
431.809	108.515	431.898	431.809	108.51	431.898	109.886	431.809	105.588	431.809	107.817	109.904
432.221	89.7806	432.31	432.221	89.7759	432.31	98.3987	432.221	86.8066	432.221	89.236	98.4167
432.633	108.079	432.722	432.633	108.075	432.722	109.38	432.633	105.07	432.633	107.381	109.399
433.045	98.3287	433.134	433.045	98.3248	433.134	102.279	433.045	96.0436	433.045	97.6559	102.296
433.457	106.921	433.546	433.457	106.916	433.546	108.222	433.457	103.806	433.457	106.222	108.241
433.869	102.834	433.958	433.869	102.83	433.958	105.295	433.869	100.281	433.869	102.145	105.312
434.281	104.841	434.37	434.281	104.836	434.37	106.243	434.281	101.57	434.281	104.142	106.262
434.693	105.186	434.783	434.693	105.181	434.783	107.13	434.693	102.479	434.693	104.493	107.148
435.105	101.297	435.195	435.105	101.292	435.195	103.035	435.105	97.7263	435.105	100.597	103.055
435.517	106.344	435.607	435.517	106.34	435.607	108.087	435.517	103.524	435.517	105.651	108.105
435.929	94.289	436.019	435.929	94.2827	436.019	97.4989	435.929	89.8033	435.929	93.5704	97.521
436.341	106.632	436.431	436.341	106.627	436.431	108.332	436.341	103.708	436.341	105.938	108.35
436.753	85.4428	436.843	436.753	85.443	436.843	91.014	436.753	86.4132	436.753	84.5614	91.0346
437.165	106.129	437.255	437.165	106.124	437.255	107.909	437.165	103.09	437.165	105.436	107.928
437.577	97.7246	437.667	437.577	97.7213	437.667	98.131	437.577	95.8959	437.577	97.0177	98.1471
437.989	104.761	438.08	437.989	104.756	438.08	106.773	437.989	101.568	437.989	104.07	106.792
438.401	102.143	438.492	438.401	102.139	438.492	102.564	438.401	99.816	438.401	101.445	102.581
438.813	102.219	438.904	438.813	102.214	438.904	104.731	438.813	98.7713	438.813	101.527	104.751
439.225	104.375	439.316	439.225	104.371	439.316	104.919	439.225	101.824	439.225	103.679	104.936
439.637	97.5712	439.728	439.637	97.5655	439.728	101.264	439.637	93.5481	439.637	96.8736	101.284
440.049	105.402	440.14	440.049	105.398	440.14	106.089	440.049	102.704	440.049	104.709	106.107
440.461	88.2482	440.552	440.461	88.242	440.552	94.4559	440.461	84.7448	440.461	87.3809	94.48
440.873	105.522	440.964	440.873	105.517	440.964	106.392	440.873	102.697	440.873	104.831	106.411
441.286	94.8642	441.376	441.286	94.8613	441.376	81.4711	441.286	93.5514	441.286	94.0931	81.4594
441.698	104.77	441.789	441.698	104.765	441.789	105.91	441.698	101.808	441.698	104.082	105.929
442.11	100.763	442.201	442.11	100.759	442.201	96.9606	442.11	98.7274	442.11	100.041	96.9742
442.522	102.968	442.613	442.522	102.963	442.613	104.572	442.522	99.8164	442.522	102.287	104.591
442.934	103.824	443.025	442.934	103.82	443.025	101.614	442.934	101.496	442.934	103.114	101.63
443.346	99.4977	443.437	443.346	99.4925	443.437	102.08	443.346	95.976	443.346	98.8304	102.101
443.758	105.498	443.849	443.758	105.494	443.849	103.924	443.758	103.004	443.758	104.794	103.941
444.17	91.6292	444.261	444.17	91.6227	444.261	97.508	444.17	86.6141	444.17	91.0235	97.5304
444.582	106.245	444.673	444.582	106.241	444.673	104.996	444.582	103.633	444.582	105.545	105.013
444.994	87.7179	445.086	444.994	87.7172	445.086	87.0891	444.994	87.9764	444.994	86.9359	87.1169
445.406	106.215	445.498	445.406	106.211	445.498	105.146	445.406	103.503	445.406	105.519	105.164
445.818	98.6708	445.91	445.818	98.6673	445.91	93.5213	445.818	96.8552	445.818	97.9386	93.5318
446.23	105.411	446.322	446.23	105.407	446.322	104.424	446.23	102.601	446.23	104.72	104.442
446.642	103.084	446.734	446.642	103.08	446.734	100	446.642	100.858	446.642	102.366	100.015
447.054	103.69	447.146	447.054	103.686	447.146	102.662	447.054	100.769	447.054	103.007	102.681
447.466	105.571	447.558	447.466	105.567	447.558	103.211	447.466	103.158	447.466	104.859	103.227
447.878	100.713	447.97	447.878	100.708	447.97	99.2801	447.878	97.6705	447.878	100.044	99.3006
448.29	106.996	448.382	448.29	106.992	448.382	104.948	448.29	104.466	448.29	106.288	104.965
448.702	96.3123	448.795	448.702	96.3078	448.795	91.8412	448.702	93.4519	448.702	95.6738	91.8662
449.114	107.661	449.207	449.114	107.657	449.207	105.729	449.114	105.045	449.114	106.957	105.746
449.526	96.1197	449.619	449.526	96.1162	449.619	87.0368	449.526	94.2076	449.526	95.4437	87.0397
449.938	107.684	450.031	449.938	107.679	450.031	105.724	449.938	104.994	449.938	106.982	105.742
450.35	100.893	450.443	450.35	100.889	450.443	98.0444	450.35	98.7583	450.35	100.184	98.0579
450.762	107.082	450.855	450.762	107.078	450.855	104.943	450.762	104.326	450.762	106.385	104.961
451.174	104.371	451.267	451.174	104.367	451.267	102.521	451.174	102.014	451.174	103.659	102.537
451.586	105.825	451.679	451.586	105.821	451.679	103.264	451.586	103.005	451.586	105.132	103.283
451.998	106.596	452.091	451.998	106.592	452.091	105.034	451.998	104.105	451.998	105.886	105.05
452.41	103.875	452.504	452.41	103.871	452.504	100.406	452.41	101.008	452.41	103.189	100.425
452.822	107.959	452.916	452.822	107.955	452.916	106.473	452.822	105.378	452.822	107.251	106.49
453.234	101.533	453.328	453.234	101.528	453.328	96.457	453.234	98.7246	453.234	100.857	96.4749
453.646	108.662	453.74	453.646	108.657	453.74	107.148	453.646	106.01	453.646	107.956	107.165
454.058	100.554	454.152	454.058	100.55	454.152	96.4302	454.058	98.0216	454.058	99.8746	96.4447
454.471	108.8	454.564	454.471	108.796	454.564	107.179	454.471	106.089	454.471	108.097	107.196
454.883	102.377	454.976	454.883	102.373	454.976	100.719	454.883	99.966	454.883	101.681	100.734
455.295	108.414	455.388	455.295	108.409	455.388	106.598	455.295	105.647	455.295	107.712	106.616
455.707	104.903	455.801	455.707	104.899	455.801	104.024	455.707	102.424	455.707	104.198	104.04
456.119	107.506	456.213	456.119	107.502	456.213	105.389	456.119	104.686	456.119	106.808	105.407
456.531	106.895	456.625	456.531	106.891	456.625	106.183	456.531	104.332	456.531	106.189	106.199
456.943	106.096	457.037	456.943	106.092	457.037	103.564	456.943	103.231	456.943	105.403	103.582
457.355	108.236	457.449	457.355	108.232	457.449	107.511	457.355	105.602	457.355	107.53	107.528
457.767	104.369	457.861	457.767	104.364	457.861	101.521	457.767	101.493	457.767	103.681	101.539
458.179	109.001	458.273	458.179	108.996	458.273	108.197	458.179	106.307	458.179	108.295	108.214
458.591	103.058	458.685	458.591	103.053	458.685	100.848	458.591	100.27	458.591	102.373	100.865
459.003	109.253	459.097	459.003	109.248	459.097	108.331	459.003	106.506	459.003	108.548	108.348
459.415	103.309	459.51	459.415	103.305	459.51	102.511	459.415	100.66	459.415	102.62	102.527
459.827	109.027	459.922	459.827	109.023	459.922	107.955	459.827	106.229	459.827	108.325	107.973
460.239	104.859	460.334	460.239	104.855	460.334	104.794	460.239	102.25	460.239	104.162	104.811
460.651	108.34	460.746	460.651	108.335	460.746	107.091	460.651	105.49	460.651	107.639	107.109
461.063	106.544	461.158	461.063	106.54	461.158	106.636	461.063	103.902	461.063	105.842	106.653
461.475	107.21	461.57	461.475	107.205	461.57	105.79	461.475	104.31	461.475	106.513	105.808
461.887	107.841	461.982	461.887	107.836	461.982	107.892	461.887	105.15	461.887	107.137	107.909
462.299	105.736	462.394	462.299	105.731	462.394	104.292	462.299	102.797	462.299	105.043	104.31
462.711	108.653	462.807	462.711	108.648	462.807	108.606	462.711	105.911	462.711	107.949	108.623
463.123	104.284	463.219	463.123	104.279	463.219	103.298	463.123	101.351	463.123	103.596	103.316
463.535	108.992	463.631	463.535	108.988	463.631	108.831	463.535	106.202	463.535	108.289	108.849
463.947	103.647	464.043	463.947	103.642	464.043	103.642	463.947	100.8	463.947	102.961	103.659
464.359	108.879	464.455	464.359	108.875	464.455	108.603	464.359	106.039	464.359	108.177	108.621
464.771	104.288	464.867	464.771	104.284	464.867	105.004	464.771	101.53	464.771	103.598	105.021
465.183	108.325	465.279	465.183	108.321	465.279	107.947	465.183	105.432	465.183	107.625	107.965
465.595	105.574	465.691	465.595	105.569	465.691	106.483	465.595	102.837	465.595	104.878	106.5
466.007	107.341	466.103	466.007	107.337	466.103	106.908	466.007	104.392	466.007	106.643	106.926
466.419	106.778	466.516	466.419	106.773	466.516	107.635	466.419	104.018	466.419	106.079	107.652
466.831	105.975	466.928	466.831	105.971	466.928	105.626	466.831	102.968	466.831	105.281	105.645
467.243	107.61	467.34	467.243	107.605	467.34	108.353	467.243	104.811	467.243	106.91	108.371
467.656	104.424	467.752	467.656	104.419	467.752	104.484	467.656	101.377	467.656	103.736	104.502
468.068	108.003	468.164	468.068	107.998	468.164	108.635	468.068	105.158	468.068	107.303	108.653
468.48	103.235	468.576	468.48	103.23	468.576	104.102	468.48	100.214	468.48	102.552	104.12
468.892	107.953	468.988	468.892	107.948	468.988	108.497	468.892	105.057	468.892	107.253	108.515
469.304	103.105	469.4	469.304	103.101	469.4	104.699	469.304	100.18	469.304	102.422	104.716
469.716	107.458	469.812	469.716	107.453	469.812	107.957	469.716	104.505	469.716	106.759	107.975
470.128	103.943	470.225	470.128	103.938	470.225	105.766	470.128	101.088	470.128	103.255	105.783
470.54	106.516	470.637	470.54	106.511	470.637	107.043	470.54	103.497	470.54	105.82	107.062
470.952	105.013	471.049	470.952	105.009	471.049	106.762	470.952	102.169	470.952	104.322	106.78
471.364	105.143	471.461	471.364	105.138	471.461	105.847	471.364	102.047	471.364	104.45	105.866
471.776	105.835	471.873	471.776	105.831	471.873	107.443	471.776	102.965	471.776	105.141	107.461
472.188	103.445	472.285	472.188	103.44	472.285	104.608	472.188	100.27	472.188	102.758	104.626
472.6	106.243	472.697	472.6	106.238	472.697	107.735	472.6	103.329	472.6	105.547	107.753
473.012	101.822	473.109	473.012	101.817	473.109	103.791	473.012	98.6175	473.012	101.145	103.809
473.424	106.189	473.522	473.424	106.185	473.522	107.625	473.424	103.22	473.424	105.495	107.643
473.836	101.069	473.934	473.836	101.065	473.934	103.797	473.836	97.9537	473.836	100.397	103.815
474.248	105.661	474.346	474.248	105.657	474.346	107.116	474.248	102.624	474.248	104.967	107.134
474.66	101.531	474.758	474.66	101.526	474.758	104.455	474.66	98.5447	474.66	100.856	104.473
475.072	104.635	475.17	475.072	104.63	475.17	106.225	475.072	101.511	475.072	103.943	106.244
475.484	102.51	475.582	475.484	102.505	475.582	105.256	475.484	99.5781	475.484	101.829	105.274
475.896	103.092	475.994	475.896	103.087	475.994	105.009	475.896	99.8581	475.896	102.405	105.028
476.308	103.323	476.406	476.308	103.318	476.406	105.85	476.308	100.381	476.308	102.639	105.868
476.72	101.084	476.818	476.72	101.079	476.818	103.644	476.72	97.72	476.72	100.407	103.663
477.132	103.695	477.231	477.132	103.691	477.231	106.091	477.132	100.708	477.132	103.01	106.109
477.544	98.997	477.643	477.544	98.992	477.643	102.518	477.544	95.5613	477.544	98.3356	102.537
477.956	103.548	478.055	477.956	103.544	478.055	105.929	477.956	100.493	477.956	102.863	105.948
478.368	97.9202	478.467	478.368	97.9153	478.467	102.111	478.368	94.6571	478.368	97.2693	102.13
478.78	102.84	478.879	478.78	102.835	478.879	105.348	478.78	99.6923	478.78	102.157	105.367
479.192	98.4877	479.291	479.192	98.483	479.291	102.451	479.192	95.4896	479.192	97.8328	102.47
479.604	101.521	479.703	479.604	101.516	479.703	104.347	479.604	98.2503	479.604	100.844	104.366
480.016	99.6749	480.115	480.016	99.6703	480.115	103.073	480.016	96.78	480.016	99.0102	103.091
480.428	99.5406	480.527	480.428	99.5355	480.527	102.964	480.428	96.1092	480.428	98.8748	102.983
480.841	100.562	480.94	480.841	100.558	480.94	103.546	480.841	97.6596	480.841	99.8922	103.564
481.253	97.0392	481.352	481.253	97.034	481.352	101.368	481.253	93.4801	481.253	96.3942	101.388
481.665	100.866	481.764	481.665	100.862	481.764	103.657	481.665	97.9098	481.665	100.195	103.675
482.077	95.0835	482.176	482.077	95.0786	482.176	99.9992	482.077	91.7956	482.077	94.4649	100.019
482.489	100.532	482.588	482.489	100.528	482.588	103.322	482.489	97.5004	482.489	99.8631	103.34
482.901	95.5297	483	482.901	95.5254	483	99.4638	482.901	92.8166	482.901	94.8974	99.4831
483.313	99.5452	483.412	483.313	99.5404	483.412	102.499	483.313	96.4297	483.313	98.8829	102.518
483.725	97.3603	483.824	483.725	97.3561	483.824	99.8083	483.725	94.8279	483.725	96.7045	99.8271
484.137	97.9434	484.237	484.137	97.9387	484.237	101.171	484.137	94.7765	484.137	97.2938	101.19
484.549	98.9016	484.649	484.549	98.8974	484.649	100.417	484.549	96.3448	484.549	98.2335	100.436
484.961	96.1302	485.061	484.961	96.1255	485.061	99.404	484.961	93.0989	484.961	95.4981	99.424
485.373	99.772	485.473	485.373	99.7678	485.473	100.788	485.373	97.1542	485.373	99.099	100.806
485.785	95.4287	485.885	485.785	95.4245	485.885	97.5643	485.785	92.8498	485.785	94.7944	97.5844
486.197	99.9935	486.297	486.197	99.9892	486.297	100.689	486.197	97.3232	486.197	99.3216	100.707
486.609	96.7165	486.709	486.609	96.7126	486.709	96.5921	486.609	94.4262	486.609	96.054	96.6114
487.021	99.6739	487.121	487.021	99.6696	487.121	100.03	487.021	96.9809	487.021	99.0046	100.049
487.433	98.66	487.533	487.433	98.6561	487.533	97.0624	487.433	96.3616	487.433	97.9799	97.0806
487.845	99.0289	487.946	487.845	99.0246	487.946	98.7961	487.845	96.3727	487.845	98.3632	98.8155
488.257	100.24	488.358	488.257	100.236	488.358	98.1452	488.257	97.8575	488.257	99.5534	98.1629
488.669	98.5191	488.77	488.669	98.5149	488.77	97.1235	488.669	95.9849	488.669	97.8517	97.143
489.081	101.257	489.182	489.081	101.253	489.182	98.9909	489.081	98.7942	489.081	100.568	99.0085
489.493	98.7545	489.594	489.493	98.7505	489.594	95.7032	489.493	96.3646	489.493	98.0782	95.7219
489.905	101.747	490.006	489.905	101.743	490.006	99.3036	489.905	99.2231	489.905	101.058	99.3213
490.317	99.8447	490.418	490.317	99.8408	490.418	95.8153	490.317	97.5058	490.317	99.1563	95.8322
490.729	101.808	490.83	490.729	101.804	490.83	99.0459	490.729	99.2489	490.729	101.12	99.0637
491.141	101.252	491.243	491.141	101.248	491.243	97.3323	491.141	98.8761	491.141	100.556	97.3484
491.553	101.601	491.655	491.553	101.597	491.655	98.3129	491.553	99.0379	491.553	100.915	98.3307
491.965	102.501	492.067	491.965	102.497	492.067	98.9765	491.965	100.06	491.965	101.802	98.9928
492.377	101.396	492.479	492.377	101.392	492.479	97.4483	492.377	98.8633	492.377	100.709	97.4656
492.789	103.399	492.891	492.789	103.395	492.891	100.159	492.789	100.892	492.789	102.7	100.176
493.201	101.531	493.303	493.201	101.527	493.303	97.2188	493.201	99.0447	493.201	100.841	97.2352
493.614	103.906	493.715	493.614	103.902	493.715	100.782	493.614	101.344	493.614	103.207	100.799
494.026	102.18	494.127	494.026	102.176	494.127	98.1779	494.026	99.7171	494.026	101.485	98.1937
494.438	104.046	494.539	494.438	104.041	494.539	100.886	494.438	101.442	494.438	103.348	100.903
494.85	103.179	494.952	494.85	103.175	494.952	99.81	494.85	100.7	494.85	102.479	99.8257
495.262	103.889	495.364	495.262	103.885	495.364	100.581	495.262	101.259	495.262	103.194	100.598
495.674	104.214	495.776	495.674	104.21	495.776	101.37	495.674	101.693	495.674	103.512	101.386
496.086	103.583	496.188	496.086	103.579	496.188	100.112	496.086	100.949	496.086	102.889	100.129
496.498	105.064	496.6	496.498	105.06	496.6	102.544	496.498	102.492	496.498	104.361	102.56
496.91	103.365	497.012	496.91	103.36	497.012	99.9398	496.91	100.751	496.91	102.671	99.9562
497.322	105.619	497.424	497.322	105.615	497.424	103.256	497.322	102.998	497.322	104.916	103.273
497.734	103.505	497.836	497.734	103.5	497.836	100.503	497.734	100.92	497.734	102.808	100.519
498.146	105.844	498.248	498.146	105.84	498.248	103.521	498.146	103.18	498.146	105.142	103.538
498.558	104.093	498.661	498.558	104.089	498.661	101.713	498.558	101.52	498.558	103.393	101.729
498.97	105.746	499.073	498.97	105.741	499.073	103.381	498.97	103.043	498.97	105.046	103.398
499.382	104.959	499.485	499.382	104.955	499.485	103.095	499.382	102.372	499.382	104.256	103.112
499.794	105.37	499.897	499.794	105.365	499.897	102.935	499.794	102.64	499.794	104.672	102.952
500.206	105.837	500.309	500.206	105.833	500.309	104.288	500.206	103.217	500.206	105.133	104.304
500.618	104.839	500.721	500.618	104.835	500.721	102.414	500.618	102.099	500.618	104.143	102.431
501.03	106.535	501.133	501.03	106.531	501.133	105.14	501.03	103.874	501.03	105.831	105.157
501.442	104.383	501.545	501.442	104.379	501.545	102.21	501.442	101.658	501.442	103.688	102.227
501.854	106.951	501.958	501.854	106.947	501.958	105.602	501.854	104.246	501.854	106.247	105.619
502.266	104.3	502.37	502.266	104.296	502.37	102.666	502.266	101.607	502.266	103.604	102.683
502.678	107.043	502.782	502.678	107.038	502.782	105.67	502.678	104.294	502.678	106.34	105.688
503.09	104.742	503.194	503.09	104.738	503.194	103.697	503.09	102.075	503.09	104.044	103.714
503.502	106.797	503.606	503.502	106.793	503.606	105.366	503.502	104.007	503.502	106.096	105.383
503.914	105.543	504.018	503.914	105.539	504.018	104.899	503.914	102.874	503.914	104.842	104.915
504.326	106.233	504.43	504.326	106.229	504.43	104.751	504.326	103.406	504.326	105.534	104.769
504.738	106.402	504.842	504.738	106.398	504.842	105.947	504.738	103.709	504.738	105.698	105.964
505.15	105.429	505.254	505.15	105.425	505.254	103.998	505.15	102.576	505.15	104.733	104.015
505.562	107.093	505.667	505.562	107.088	505.667	106.691	505.562	104.364	505.562	106.389	106.709
505.974	104.595	506.079	505.974	104.59	506.079	103.465	505.974	101.74	505.974	103.902	103.483
506.386	107.496	506.491	506.386	107.492	506.491	107.072	506.386	104.725	506.386	106.792	107.089
506.799	104.104	506.903	506.799	104.1	506.903	103.581	506.799	101.286	506.799	103.413	103.598
507.211	107.554	507.315	507.211	107.549	507.315	107.068	507.211	104.737	507.211	106.851	107.086
507.623	104.291	507.727	507.623	104.286	507.727	104.399	507.623	101.523	507.623	103.597	104.416
508.035	107.238	508.139	508.035	107.234	508.139	106.679	508.035	104.373	508.035	106.537	106.697
508.447	105.058	508.551	508.447	105.053	508.551	105.53	508.447	102.315	508.447	104.36	105.547
508.859	106.533	508.964	508.859	106.529	508.964	105.925	508.859	103.616	508.859	105.834	105.943
509.271	106.004	509.376	509.271	105.999	509.376	106.581	509.271	103.251	509.271	105.304	106.598
509.683	105.459	509.788	509.683	105.454	509.788	104.906	509.683	102.489	509.683	104.763	104.924
510.095	106.802	510.2	510.095	106.798	510.2	107.348	510.095	104.018	510.095	106.1	107.366
510.507	104.144	510.612	510.507	104.14	510.612	103.911	510.507	101.136	510.507	103.454	103.929
510.919	107.29	511.024	510.919	107.286	511.024	107.753	510.919	104.464	510.919	106.588	107.771
511.331	102.995	511.436	511.331	102.99	511.436	103.49	511.331	100.002	511.331	102.309	103.507
511.743	107.393	511.848	511.743	107.389	511.848	107.761	511.743	104.517	511.743	106.691	107.779
512.155	102.685	512.26	512.155	102.681	512.26	104.003	512.155	99.7808	512.155	102.001	104.02
512.567	107.069	512.673	512.567	107.064	512.673	107.353	512.567	104.134	512.567	106.367	107.371
512.979	103.422	513.085	512.979	103.417	513.085	105.12	512.979	100.599	512.979	102.733	105.137
513.391	106.274	513.497	513.391	106.269	513.497	106.512	513.391	103.27	513.391	105.575	106.53
513.803	104.608	513.909	513.803	104.604	513.909	106.287	513.803	101.805	513.803	103.914	106.304
514.215	104.958	514.321	514.215	104.953	514.321	105.256	514.215	101.867	514.215	104.263	105.275
514.627	105.662	514.733	514.627	105.657	514.733	107.183	514.627	102.834	514.627	104.964	107.201
515.039	103.1	515.145	515.039	103.095	515.145	103.741	515.039	99.9036	515.039	102.411	103.759
515.451	106.339	515.557	515.451	106.335	515.557	107.695	515.451	103.466	515.451	105.64	107.713
515.863	100.929	515.969	515.863	100.924	515.969	102.52	515.863	97.6534	515.863	100.254	102.538
516.275	106.556	516.382	516.275	106.551	516.382	107.778	516.275	103.625	516.275	105.856	107.796
516.687	99.5579	516.794	516.687	99.5531	516.794	102.47	516.687	96.4052	516.687	98.8931	102.488
517.099	106.268	517.206	517.099	106.263	517.206	107.404	517.099	103.267	517.099	105.569	107.422
517.511	100.309	517.618	517.511	100.305	517.618	103.606	517.511	97.415	517.511	99.6387	103.623
517.923	105.413	518.03	517.923	105.408	518.03	106.528	517.923	102.32	517.923	104.715	106.546
518.335	102.142	518.442	518.335	102.138	518.442	105.041	518.335	99.336	518.335	101.459	105.059
518.747	103.875	518.854	518.747	103.87	518.854	105.091	518.747	100.652	518.747	103.179	105.11
519.159	103.737	519.266	519.159	103.733	519.266	106.203	519.159	100.907	519.159	103.047	106.221
519.571	101.423	519.679	519.571	101.418	519.679	103.06	519.571	97.9903	519.571	100.736	103.079
519.984	104.744	520.091	519.984	104.74	520.091	106.912	519.984	101.854	519.984	104.05	106.93
520.396	97.6974	520.503	520.396	97.6919	520.503	100.709	520.396	93.8877	520.396	97.0333	100.729
520.808	105.129	520.915	520.808	105.124	520.915	107.127	520.808	102.162	520.808	104.434	107.146
521.22	93.5619	521.327	521.22	93.5565	521.327	99.4719	521.22	89.7732	521.22	92.9613	99.4908
521.632	104.882	521.739	521.632	104.877	521.739	106.822	521.632	101.82	521.632	104.187	106.841
522.044	95.4389	522.151	522.044	95.4347	522.151	100.695	522.044	92.8495	522.044	94.8022	100.712
522.456	103.936	522.563	522.456	103.931	522.563	105.94	522.456	100.748	522.456	103.242	105.959
522.868	99.3117	522.975	522.868	99.3076	522.975	102.783	522.868	96.7607	522.868	98.6369	102.801
523.28	102.104	523.388	523.28	102.098	523.388	104.364	523.28	98.7194	523.28	101.412	104.383
523.692	101.814	523.8	523.692	101.81	523.8	104.451	523.692	99.1371	523.692	101.129	104.468
524.104	98.8904	524.212	524.104	98.885	524.212	101.855	524.104	95.1204	524.104	98.2067	101.875
524.516	103.194	524.624	524.516	103.19	524.624	105.475	524.516	100.395	524.516	102.505	105.493
524.928	92.5689	525.036	524.928	92.5623	525.036	98.0197	524.928	87.4765	524.928	91.9141	98.0411
525.34	103.694	525.448	525.34	103.689	525.448	105.867	525.34	100.774	525.34	103.004	105.886
525.752	78.9268	525.86	525.752	78.9282	525.86	93.7899	525.752	81.3545	525.752	78.6417	93.8114
526.164	103.388	526.272	526.164	103.383	526.272	105.636	526.164	100.332	526.164	102.7	105.654
526.576	94.5401	526.685	526.576	94.5371	526.685	95.9941	526.576	93.0166	526.576	93.8384	96.0112
526.988	102.198	527.097	526.988	102.193	527.097	104.727	526.988	98.9561	526.988	101.514	104.746
527.4	99.4981	527.509	527.4	99.4943	527.509	99.9462	527.4	97.3385	527.4	98.7945	99.9632
527.812	99.8017	527.921	527.812	99.7965	527.921	102.974	527.812	96.2409	527.812	99.124	102.994
528.224	102.035	528.333	528.224	102.031	528.333	102.461	528.224	99.5994	528.224	101.335	102.479
528.636	95.1343	528.745	528.636	95.1283	528.745	99.9456	528.636	90.7458	528.636	94.473	99.9666
529.048	103.316	529.157	529.048	103.311	529.157	103.857	529.048	100.704	529.048	102.619	103.875
529.46	81.1376	529.569	529.46	81.1257	529.569	94.2136	529.46	72.0727	529.46	80.4121	94.2379
529.872	103.676	529.981	529.872	103.672	529.981	104.39	529.872	100.92	529.872	102.984	104.409
530.284	92.0606	530.394	530.284	92.0584	530.394	74.2648	530.284	91.2672	530.284	91.2635	74.3069
530.696	103.183	530.806	530.696	103.179	530.806	104.15	530.696	100.279	530.696	102.496	104.168
531.108	98.8247	531.218	531.108	98.8213	531.218	93.8334	531.108	96.9706	531.108	98.0873	93.8455
531.52	101.703	531.63	531.52	101.699	531.63	103.081	531.52	98.6085	531.52	101.024	103.101
531.932	102.194	532.042	531.932	102.191	532.042	99.3292	531.932	99.98	531.932	101.472	99.3445
532.344	98.7448	532.454	532.344	98.7398	532.454	100.936	532.344	95.3213	532.344	98.0852	100.956
532.756	104.108	532.866	532.756	104.104	532.866	102.056	532.756	101.697	532.756	103.394	102.073
533.169	92.5126	533.278	533.169	92.5067	533.278	96.9616	533.169	88.2189	533.169	91.9214	96.9841
533.581	105.086	533.69	533.581	105.082	533.69	103.439	533.581	102.538	533.581	104.378	103.456
533.993	84.8217	534.103	533.993	84.8217	534.103	88.1448	533.993	85.5694	533.993	84.1696	88.1739
534.405	105.304	534.515	534.405	105.299	534.515	103.874	534.405	102.643	534.405	104.6	103.892
534.817	96.5224	534.927	534.817	96.5193	534.927	90.3726	534.817	94.9582	534.817	95.7722	90.3802
535.229	104.782	535.339	535.229	104.777	535.339	103.452	535.229	102.011	535.229	104.084	103.47
535.641	101.47	535.751	535.641	101.467	535.751	98.0172	535.641	99.3742	535.641	100.738	98.0306
536.053	103.412	536.163	536.053	103.408	536.163	102.063	536.053	100.518	536.053	102.723	102.082
536.465	104.287	536.575	536.465	104.283	536.575	101.705	536.465	101.958	536.465	103.562	101.72
536.877	100.888	536.987	536.877	100.883	536.987	99.2645	536.877	97.8373	536.877	100.213	99.285
537.289	105.976	537.4	537.289	105.971	537.4	103.764	537.289	103.506	537.289	105.257	103.78
537.701	96.6023	537.812	537.701	96.5975	537.812	93.4032	537.701	93.4541	537.701	95.9655	93.4275
538.113	106.88	538.224	538.113	106.876	538.224	104.814	538.113	104.307	538.113	106.165	104.831
538.525	93.1713	538.636	538.525	93.1678	538.636	74.8294	538.525	91.2451	538.525	92.5331	74.7974
538.937	107.126	539.048	538.937	107.122	539.048	105.061	538.937	104.466	538.937	106.417	105.078
539.349	98.2054	539.46	539.349	98.2019	539.46	95.4341	539.349	96.3114	539.349	97.4849	95.4459
539.761	106.743	539.872	539.761	106.739	539.872	104.533	539.761	103.999	539.761	106.037	104.551
540.173	102.551	540.284	540.173	102.547	540.284	100.911	540.173	100.327	540.173	101.826	100.926
540.585	105.671	540.696	540.585	105.666	540.696	103.104	540.585	102.837	540.585	104.971	103.123
540.997	105.3	541.109	540.997	105.296	541.109	103.893	540.997	102.894	540.997	104.578	103.908
541.409	103.756	541.521	541.409	103.751	541.521	100.378	541.409	100.82	541.409	103.065	100.397
541.821	107.028	541.933	541.821	107.024	541.933	105.65	541.821	104.504	541.821	106.309	105.667
542.233	100.78	542.345	542.233	100.775	542.345	95.2107	542.233	97.7568	542.233	100.105	95.2312
542.645	108.015	542.757	542.645	108.011	542.757	106.577	542.645	105.403	542.645	107.299	106.594
543.057	97.4818	543.169	543.057	97.4774	543.169	89.34	543.057	94.7346	543.057	96.828	89.3518
543.469	108.389	543.581	543.469	108.384	543.581	106.817	543.469	105.701	543.469	107.676	106.835
543.881	98.6281	543.993	543.881	98.6242	543.993	97.2768	543.881	96.4185	543.881	97.9363	97.2901
544.293	108.187	544.406	544.293	108.183	544.406	106.396	544.293	105.427	544.293	107.477	106.414
544.705	102.412	544.818	544.705	102.408	544.818	102.183	544.705	100.1	544.705	101.698	102.199
545.117	107.383	545.23	545.117	107.379	545.23	105.238	545.117	104.546	545.117	106.677	105.256
545.529	105.307	545.642	545.529	105.303	545.642	105.065	545.529	102.848	545.529	104.59	105.081
545.941	105.882	546.054	545.941	105.878	546.054	103.137	545.941	102.955	545.941	105.182	103.156
546.354	107.225	546.466	546.354	107.221	546.466	106.83	546.354	104.66	546.354	106.509	106.847
546.766	103.522	546.878	546.766	103.517	546.878	99.7127	546.766	100.487	546.766	102.831	99.7316
547.178	108.391	547.29	547.178	108.387	547.29	107.819	547.178	105.744	547.178	107.676	107.836
547.59	100.325	547.702	547.59	100.32	547.702	95.6315	547.59	97.2444	547.59	99.6538	95.6489
548.002	108.943	548.115	548.002	108.939	548.115	108.175	548.002	106.225	548.002	108.229	108.192
548.414	98.5621	548.527	548.414	98.5578	548.527	97.7957	548.414	95.8958	548.414	97.8955	97.8103
548.826	108.933	548.939	548.826	108.928	548.939	107.935	548.826	106.146	548.826	108.221	107.952
549.238	101.155	549.351	549.238	101.151	549.351	102.229	549.238	98.7396	549.238	100.456	102.244
549.65	108.358	549.763	549.65	108.353	549.763	107.066	549.65	105.499	549.65	107.648	107.084
550.062	104.315	550.175	550.062	104.311	550.175	105.253	550.062	101.818	550.062	103.605	105.269
550.474	107.15	550.587	550.474	107.145	550.587	105.453	550.474	104.205	550.474	106.444	105.472
550.886	106.572	550.999	550.886	106.568	550.999	107.19	550.886	103.976	550.886	105.859	107.207
551.298	105.162	551.412	551.298	105.158	551.412	102.888	551.298	102.103	551.298	104.463	102.906
551.71	108.01	551.824	551.71	108.006	551.824	108.346	551.71	105.333	551.71	107.297	108.363
552.122	102.176	552.236	552.122	102.172	552.236	99.3663	552.122	98.9604	552.122	101.49	99.3851
552.534	108.784	552.648	552.534	108.78	552.648	108.873	552.534	106.036	552.534	108.072	108.89
552.946	98.6002	553.06	552.946	98.5953	553.06	97.8955	552.946	95.3743	552.946	97.9426	97.9122
553.358	108.977	553.472	553.358	108.973	553.472	108.829	553.358	106.161	553.358	108.265	108.847
553.77	98.6656	553.884	553.77	98.6613	553.884	101.188	553.77	96.039	553.77	97.9967	101.204
554.182	108.607	554.296	554.182	108.602	554.296	108.208	554.182	105.719	554.182	107.897	108.226
554.594	102.17	554.708	554.594	102.166	554.708	104.483	554.594	99.6484	554.594	101.472	104.499
555.006	107.627	555.121	555.006	107.622	555.121	106.936	555.006	104.654	555.006	106.918	106.954
555.418	105.015	555.533	555.418	105.011	555.533	106.729	555.418	102.406	555.418	104.308	106.746
555.83	105.905	555.945	555.83	105.901	555.945	104.851	555.83	102.816	555.83	105.201	104.87
556.242	106.862	556.357	556.242	106.857	556.357	108.137	556.242	104.165	556.242	106.152	108.154
556.654	103.158	556.769	556.654	103.153	556.769	101.731	556.654	99.8801	556.654	102.461	101.75
557.066	107.923	557.181	557.066	107.919	557.181	108.879	557.066	105.15	557.066	107.213	108.896
557.478	98.8644	557.593	557.478	98.8591	557.593	98.2392	557.478	95.2368	557.478	98.1927	98.2582
557.89	108.337	558.005	557.89	108.332	558.005	109.039	557.89	105.491	557.89	107.627	109.057
558.302	94.6817	558.417	558.302	94.6767	558.417	99.0425	558.302	91.3679	558.302	94.0673	99.0592
558.714	108.155	558.83	558.714	108.151	558.83	108.636	558.714	105.233	558.714	107.446	108.654
559.126	98.4148	559.242	559.126	98.4107	559.242	102.649	559.126	95.9387	559.126	97.7408	102.666
559.539	107.355	559.654	559.539	107.35	559.654	107.62	559.539	104.343	559.539	106.646	107.638
559.951	102.492	560.066	559.951	102.487	560.066	105.407	559.951	99.9249	559.951	101.794	105.423
560.363	105.822	560.478	560.363	105.817	560.478	105.857	560.363	102.69	560.363	105.115	105.875
560.775	104.991	560.89	560.775	104.987	560.89	107.181	560.775	102.307	560.775	104.288	107.199
561.187	103.27	561.302	561.187	103.265	561.302	103.069	561.187	99.9416	561.187	102.565	103.089
561.599	106.426	561.714	561.599	106.422	561.714	108.194	561.599	103.645	561.599	105.72	108.212
562.011	98.9035	562.127	562.011	98.898	562.127	98.8667	562.011	95.1254	562.011	98.2081	98.8873
562.423	107.074	562.539	562.423	107.07	562.539	108.574	562.423	104.205	562.423	106.368	108.592
562.835	89.6748	562.951	562.835	89.6676	562.951	95.7021	562.835	83.6607	562.835	89.0864	95.7211
563.247	107.051	563.363	563.247	107.047	563.363	108.368	563.247	104.092	563.247	106.345	108.386
563.659	92.3402	563.775	563.659	92.337	563.775	99.4075	563.659	90.6179	563.659	91.7011	99.4241
564.071	106.364	564.187	564.071	106.36	564.187	107.553	564.071	103.302	564.071	105.658	107.571
564.483	99.4756	564.599	564.483	99.4716	564.599	103.138	564.483	97.1602	564.483	98.7822	103.154
564.895	104.916	565.011	564.895	104.911	565.011	106.017	564.895	101.716	564.895	104.208	106.036
565.307	102.863	565.423	565.307	102.859	565.423	105.484	565.307	100.291	565.307	102.163	105.502
565.719	102.424	565.836	565.719	102.419	565.836	103.483	565.719	99.0124	565.719	101.716	103.503
566.131	104.672	566.248	566.131	104.667	566.248	106.847	566.131	101.943	566.131	103.97	106.865
566.543	98.1117	566.66	566.543	98.1061	566.66	99.2478	566.543	94.2807	566.543	97.3936	99.269
566.955	105.495	567.072	566.955	105.49	567.072	107.464	566.955	102.642	566.955	104.793	107.482
567.367	88.9381	567.484	567.367	88.9315	567.484	91.6281	567.367	84.8865	567.367	88.0911	91.6532
567.779	105.536	567.896	567.779	105.531	567.896	107.435	567.779	102.561	567.779	104.834	107.453
568.191	91.4707	568.308	568.191	91.4687	568.308	93.9038	568.191	90.7966	568.191	90.6741	93.9192
568.603	104.822	568.72	568.603	104.817	568.72	106.763	568.603	101.708	568.603	104.121	106.781
569.015	98.644	569.133	569.015	98.6404	569.133	100.045	569.015	96.6906	569.015	97.9231	100.061
569.427	103.245	569.545	569.427	103.24	569.545	105.357	569.427	99.945	569.427	102.544	105.376
569.839	102.019	569.957	569.839	102.015	569.957	103.276	569.839	99.6568	569.839	101.31	103.293
570.251	100.48	570.369	570.251	100.474	570.369	102.957	570.251	96.8863	570.251	99.7734	102.977
570.663	103.784	570.781	570.663	103.779	570.781	105.05	570.663	101.199	570.663	103.08	105.068
571.075	95.7453	571.193	571.075	95.7394	571.193	98.8285	571.075	91.7446	571.075	95.0043	98.85
571.487	104.528	571.605	571.487	104.523	571.605	105.885	571.487	101.779	571.487	103.827	105.903
571.899	90.8389	572.017	571.899	90.8348	572.017	89.6369	571.899	89.0767	571.899	89.9112	89.6647
572.312	104.431	572.429	572.312	104.426	572.429	105.968	572.312	101.528	572.312	103.734	105.986
572.724	96.2532	572.842	572.724	96.2501	572.842	88.723	572.724	94.778	572.724	95.4599	88.729
573.136	103.482	573.254	573.136	103.478	573.254	105.335	573.136	100.398	573.136	102.79	105.354
573.548	100.645	573.666	573.548	100.641	573.666	97.932	573.548	98.6325	573.548	99.9034	97.9464
573.96	101.465	574.078	573.96	101.46	574.078	103.898	573.96	98.1087	573.96	100.777	103.918
574.372	103.168	574.49	574.372	103.164	574.49	101.694	574.372	100.868	574.372	102.445	101.71
574.784	97.7066	574.902	574.784	97.7011	574.902	101.379	574.784	93.7922	574.784	97.0253	101.4
575.196	104.541	575.314	575.196	104.537	575.314	103.636	575.196	102.054	575.196	103.826	103.653
575.608	90.0372	575.726	575.608	90.0301	575.726	97.0503	575.608	84.8014	575.608	89.2936	97.0725
576.02	105.057	576.138	576.02	105.053	576.138	104.505	576.02	102.425	576.02	104.349	104.523
576.432	91.527	576.551	576.432	91.5244	576.551	90.0486	576.432	90.6494	576.432	90.6338	90.0685
576.844	104.801	576.963	576.844	104.797	576.963	104.532	576.844	102.033	576.844	104.1	104.55
577.256	98.7605	577.375	577.256	98.7571	577.375	93.8804	577.256	96.989	577.256	97.991	93.8911
577.668	103.707	577.787	577.668	103.702	577.787	103.739	577.668	100.783	577.668	103.013	103.758
578.08	102.508	578.199	578.08	102.504	578.199	99.2602	578.08	100.36	578.08	101.767	99.2743
578.492	101.494	578.611	578.492	101.489	578.611	101.975	578.492	98.3439	578.492	100.812	101.995
578.904	104.687	579.023	578.904	104.683	579.023	102.201	578.904	102.335	578.904	103.959	102.217
579.316	97.2916	579.435	579.316	97.2864	579.435	98.767	579.316	93.6734	579.316	96.6403	98.7884
579.728	105.899	579.848	579.728	105.895	579.848	103.788	579.728	103.409	579.728	105.178	103.805
580.14	86.938	580.26	580.14	86.9315	580.26	92.8067	580.14	82.2584	580.14	86.496	92.8315
580.552	106.37	580.672	580.552	106.366	580.672	104.435	580.552	103.769	580.552	105.655	104.452
580.964	92.3495	581.084	580.964	92.3472	581.084	89.9918	580.964	91.4543	580.964	91.5785	90.0032
581.376	106.168	581.496	581.376	106.163	581.496	104.269	581.376	103.464	581.376	105.458	104.287
581.788	99.7467	581.908	581.788	99.7431	581.908	97.2757	581.788	97.8285	581.788	98.9994	97.2886
582.2	105.256	582.32	582.2	105.251	582.32	103.249	582.2	102.445	582.2	104.553	103.268
582.612	103.435	582.732	582.612	103.431	582.732	101.379	582.612	101.194	582.612	102.7	101.394
583.024	103.476	583.144	583.024	103.472	583.144	101.113	583.024	100.535	583.024	102.783	101.132
583.436	105.614	583.557	583.436	105.61	583.557	103.736	583.436	103.202	583.436	104.887	103.752
583.848	100.468	583.969	583.848	100.463	583.969	97.0147	583.848	97.3566	583.848	99.7936	97.0361
584.26	106.876	584.381	584.26	106.872	584.381	105.041	584.26	104.349	584.26	106.154	105.058
584.672	95.8488	584.793	584.672	95.8441	584.793	86.2568	584.672	92.7559	584.672	95.2175	86.2893
585.084	107.448	585.205	585.084	107.443	585.205	105.557	585.084	104.828	585.084	106.73	105.574
585.497	94.8635	585.617	585.497	94.86	585.617	90.6053	585.497	92.9396	585.497	94.1924	90.6128
585.909	107.413	586.029	585.909	107.408	586.029	105.366	585.909	104.71	585.909	106.698	105.383
586.321	99.8384	586.441	586.321	99.8347	586.441	98.829	586.321	97.7631	586.321	99.1162	98.8427
586.733	106.771	586.854	586.733	106.767	586.854	104.428	586.733	103.985	586.733	106.062	104.446
587.145	103.474	587.266	587.145	103.47	587.266	102.673	587.145	101.158	587.145	102.749	102.688
587.557	105.456	587.678	587.557	105.452	587.678	102.563	587.557	102.576	587.557	104.753	102.582
587.969	105.778	588.09	587.969	105.774	588.09	104.906	587.969	103.313	587.969	105.054	104.922
588.381	103.324	588.502	588.381	103.319	588.502	99.3295	588.381	100.333	588.381	102.631	99.3487
588.793	107.187	588.914	588.793	107.183	588.914	106.186	588.793	104.619	588.793	106.466	106.203
589.205	100.296	589.326	589.205	100.291	589.326	94.1119	589.205	97.2269	589.205	99.6219	94.1312
589.617	107.919	589.738	589.617	107.914	589.738	106.753	589.617	105.267	589.617	107.2	106.77
590.029	97.7741	590.15	590.029	97.7697	590.15	93.8242	590.029	95.0307	590.029	97.1147	93.8373
590.441	108.071	590.563	590.441	108.067	590.563	106.696	590.441	105.346	590.441	107.356	106.713
590.853	99.4822	590.975	590.853	99.4782	590.975	99.4217	590.853	97.1411	590.853	98.7879	99.4362
591.265	107.673	591.387	591.265	107.668	591.387	106.014	591.265	104.872	591.265	106.96	106.032
591.677	102.723	591.799	591.677	102.719	591.799	103.087	591.677	100.32	591.677	102.011	103.102
592.089	106.692	592.211	592.089	106.687	592.211	104.633	592.089	103.809	592.089	105.983	104.651
592.501	105.175	592.623	592.501	105.171	592.623	105.363	592.501	102.658	592.501	104.457	105.379
592.913	105.051	593.035	592.913	105.046	593.035	102.407	592.913	102.07	592.913	104.349	102.425
593.325	106.778	593.447	593.325	106.774	593.447	106.738	593.325	104.168	593.325	106.061	106.755
593.737	102.67	593.86	593.737	102.665	593.86	99.3353	593.737	99.5763	593.737	101.979	99.3539
594.149	107.701	594.272	594.149	107.696	594.272	107.437	594.149	105.013	594.149	106.984	107.454
594.561	99.8942	594.684	594.561	99.8894	594.684	97.3266	594.561	96.7849	594.561	99.2234	97.3435
594.973	108.043	595.096	594.973	108.039	595.096	107.556	594.973	105.284	594.973	107.328	107.574
595.385	99.0123	595.508	595.385	99.0079	595.508	99.5831	595.385	96.2632	595.385	98.3418	99.5988
595.797	107.848	595.92	595.797	107.843	595.92	107.12	595.797	105.017	595.797	107.134	107.138
596.209	101.231	596.332	596.209	101.227	596.332	102.762	596.209	98.6907	596.209	100.536	102.778
596.621	107.108	596.744	596.621	107.103	596.744	106.104	596.621	104.198	596.621	106.397	106.122
597.033	103.776	597.156	597.033	103.772	597.156	105.091	597.033	101.198	597.033	103.069	105.107
597.445	105.768	597.569	597.445	105.764	597.569	104.446	597.445	102.762	597.445	105.062	104.464
597.857	105.62	597.981	597.857	105.616	597.981	106.605	597.857	102.966	597.857	104.909	106.622
598.269	103.731	598.393	598.269	103.727	598.393	102.139	598.269	100.599	598.269	103.033	102.158
598.682	106.762	598.805	598.682	106.758	598.805	107.462	598.682	104.034	598.682	106.05	107.48
599.094	100.985	599.217	599.094	100.98	599.217	99.7964	599.094	97.7036	599.094	100.302	99.8148
599.506	107.297	599.629	599.506	107.293	599.629	107.757	599.506	104.497	599.506	106.585	107.774
599.918	98.4702	600.041	599.918	98.4653	600.041	99.6195	599.918	95.2514	599.918	97.8106	99.6366
600.33	107.28	600.453	600.33	107.276	600.453	107.527	600.33	104.408	600.33	106.569	107.545
600.742	98.9632	600.865	600.742	98.9587	600.865	101.808	600.742	96.1769	600.742	98.2943	101.825
601.154	106.716	601.278	601.154	106.712	601.278	106.768	601.154	103.762	601.154	106.007	106.786
601.566	101.489	601.69	601.566	101.485	601.69	104.102	601.566	98.8325	601.566	100.797	104.119
601.978	105.564	602.102	601.978	105.559	602.102	105.444	601.978	102.509	601.978	104.857	105.463
602.39	103.657	602.514	602.39	103.653	602.514	105.766	602.39	100.958	602.39	102.956	105.783
602.802	103.711	602.926	602.802	103.706	602.926	103.515	602.802	100.515	602.802	103.009	103.534
603.214	105.077	603.338	603.214	105.072	603.338	106.795	603.214	102.307	603.214	104.371	106.812
603.626	100.99	603.75	603.626	100.985	603.75	101.154	603.626	97.578	603.626	100.301	101.173
604.038	105.817	604.162	604.038	105.812	604.162	107.258	604.038	102.972	604.038	105.11	107.276
604.45	97.4797	604.574	604.45	97.4744	604.574	99.5089	604.45	93.8077	604.45	96.8218	99.5275
604.862	105.953	604.987	604.862	105.948	604.987	107.2	604.862	103.028	604.862	105.246	107.218
605.274	95.7008	605.399	605.274	95.6959	605.399	100.29	605.274	92.4602	605.274	95.0726	100.307
605.686	105.506	605.811	605.686	105.502	605.811	106.626	605.686	102.489	605.686	104.8	106.645
606.098	98.1326	606.223	606.098	98.1283	606.223	102.364	606.098	95.4115	606.098	97.4685	102.381
606.51	104.436	606.635	606.51	104.431	606.635	105.507	606.51	101.301	606.51	103.732	105.526
606.922	100.886	607.047	606.922	100.882	607.047	104.182	606.922	98.1828	606.922	100.2	104.199
607.334	102.614	607.459	607.334	102.609	607.459	103.785	607.334	99.3096	607.334	101.914	103.804
607.746	102.699	607.871	607.746	102.694	607.871	105.399	607.746	99.9168	607.746	102.004	105.417
608.158	99.7581	608.284	608.158	99.7529	608.284	101.445	608.158	96.158	608.158	99.0686	101.464
608.57	103.668	608.696	608.57	103.663	608.696	106.031	608.57	100.794	608.57	102.97	106.048
608.982	95.3289	609.108	608.982	95.3231	609.108	98.9453	608.982	91.1034	608.982	94.6764	98.9652
609.394	103.921	609.52	609.394	103.916	609.52	106.116	609.394	100.946	609.394	103.223	106.135
609.806	90.6206	609.932	609.806	90.6149	609.932	98.142	609.806	86.6039	609.806	90.0815	98.1609
610.218	103.503	610.344	610.218	103.498	610.344	105.668	610.218	100.409	610.218	102.806	105.686
610.63	94.0111	610.756	610.63	94.0071	610.756	99.7746	610.63	91.6005	610.63	93.3846	99.7923
611.042	102.366	611.168	611.042	102.361	611.168	104.658	611.042	99.1147	611.042	101.672	104.677
611.454	97.9861	611.58	611.454	97.982	611.58	101.795	611.454	95.4978	611.454	97.313	101.812
611.867	100.328	611.993	611.867	100.323	611.993	103.009	611.867	96.8307	611.867	99.6399	103.028
612.279	100.282	612.405	612.279	100.277	612.405	103.252	612.279	97.6318	612.279	99.5973	103.27
612.691	96.909	612.817	612.691	96.9034	612.817	100.598	612.691	92.919	612.691	96.2373	100.618
613.103	101.434	613.229	613.103	101.43	613.229	104.059	613.103	98.6418	613.103	100.747	104.077
613.515	90.6361	613.641	613.515	90.6292	613.641	97.4527	613.515	85.0821	613.515	90.04	97.4739
613.927	101.712	614.053	613.927	101.707	614.053	104.256	613.927	98.7802	613.927	101.026	104.275
614.339	84.6156	614.465	614.339	84.6121	614.465	95.0329	614.339	83.4322	614.339	84.2168	95.0537
614.751	101.193	614.877	614.751	101.188	614.877	103.862	614.751	98.1034	614.751	100.511	103.881
615.163	93.2353	615.289	615.163	93.2322	615.289	96.2204	615.163	91.6374	615.163	92.5622	96.2387
615.575	99.8016	615.702	615.575	99.7967	615.702	102.844	615.575	96.4985	615.575	99.1282	102.863
615.987	97.4779	616.114	615.987	97.4742	616.114	98.7249	615.987	95.3632	615.987	96.7844	98.7425
616.399	97.2445	616.526	616.399	97.2392	616.526	101.09	616.399	93.5908	616.399	96.5908	101.11
616.811	99.687	616.938	616.811	99.683	616.938	100.551	616.811	97.3055	616.811	98.9921	100.569
617.223	92.7336	617.35	617.223	92.7277	617.35	98.3671	617.223	88.393	617.223	92.14	98.3883
617.635	100.744	617.762	617.635	100.74	617.762	101.547	617.635	98.1847	617.635	100.052	101.565
618.047	86.3162	618.174	618.047	86.3115	618.174	94.3227	618.047	83.7003	618.047	85.8952	94.3459
618.459	100.949	618.586	618.459	100.944	618.586	101.804	618.459	98.2471	618.459	100.261	101.822
618.871	91.5375	618.999	618.871	91.5349	618.999	90.4246	618.871	90.3562	618.871	90.8571	90.4472
619.283	100.39	619.411	619.283	100.386	619.411	101.36	619.283	97.5584	619.283	99.7106	101.379
619.695	96.5669	619.823	619.695	96.5635	619.823	92.8727	619.695	94.7566	619.695	95.8525	92.8892
620.107	99.0599	620.235	620.107	99.0553	620.235	100.167	620.107	96.105	620.107	98.3933	100.187
620.519	99.4282	620.647	620.519	99.4245	620.647	96.411	620.519	97.2945	620.519	98.7138	96.4272
620.931	96.9458	621.059	620.931	96.9411	621.059	98.0506	620.931	93.9294	620.931	96.3	98.0713
621.343	101.082	621.471	621.343	101.078	621.471	98.5767	621.343	98.7559	621.343	100.372	98.5935
621.755	94.6046	621.883	621.755	94.6002	621.883	94.629	621.755	91.8737	621.755	93.9819	94.6514
622.167	101.921	622.295	622.167	101.917	622.295	99.6662	622.167	99.461	622.167	101.214	99.6835
622.579	94.4557	622.708	622.579	94.4521	622.708	89.7658	622.579	92.3787	622.579	93.8016	89.7895
622.991	102.124	623.12	622.991	102.12	623.12	99.9143	622.991	99.5639	622.991	101.422	99.9322
623.403	96.9422	623.532	623.403	96.9386	623.532	89.7892	623.403	94.9524	623.403	96.2432	89.8037
623.815	101.791	623.944	623.815	101.787	623.944	99.4104	623.815	99.154	623.815	101.095	99.4288
624.227	99.5123	624.356	624.227	99.5085	624.356	94.3212	624.227	97.3619	624.227	98.7987	94.3351
624.639	101.018	624.768	624.639	101.014	624.768	98.1535	624.639	98.3346	624.639	100.329	98.1724
625.052	101.399	625.18	625.052	101.396	625.18	97.3743	625.052	99.1004	625.052	100.683	97.3893
625.464	100.01	625.592	625.464	100.006	625.592	96.1497	625.464	97.3366	625.464	99.3275	96.169
625.876	102.633	626.005	625.876	102.629	626.005	99.1634	625.876	100.219	625.876	101.917	99.1792
626.288	99.2329	626.417	626.288	99.2288	626.417	93.8727	626.288	96.6582	626.288	98.552	93.8913
626.7	103.322	626.829	626.7	103.318	626.829	100.08	626.7	100.819	626.7	102.609	100.096
627.112	99.3025	627.241	627.112	99.2984	627.241	93.3796	627.112	96.8636	627.112	98.6136	93.3952
627.524	103.559	627.653	627.524	103.555	627.653	100.334	627.524	100.986	627.524	102.85	100.351
627.936	100.278	628.065	627.936	100.274	628.065	95.493	627.936	97.8967	627.936	99.5771	95.5074
628.348	103.425	628.477	628.348	103.421	628.477	100.056	628.348	100.796	628.348	102.719	100.073
628.76	101.591	628.889	628.76	101.587	628.889	97.9334	628.76	99.1827	628.76	100.882	97.9483
629.172	103.02	629.301	629.172	103.015	629.301	99.3924	629.172	100.353	629.172	102.317	99.4096
629.584	102.773	629.714	629.584	102.769	629.714	99.7725	629.584	100.306	629.584	102.06	99.7881
629.996	102.498	630.126	629.996	102.493	630.126	98.6138	629.996	99.8187	629.996	101.799	98.6309
630.408	103.646	630.538	630.408	103.642	630.538	100.983	630.408	101.117	630.408	102.933	100.999
630.82	102.088	630.95	630.82	102.084	630.95	98.201	630.82	99.4257	630.82	101.39	98.2176
631.232	104.179	631.362	631.232	104.175	631.362	101.668	631.232	101.591	631.232	103.466	101.684
631.644	102.023	631.774	631.644	102.018	631.774	98.5723	631.644	99.3945	631.644	101.324	98.5884
632.056	104.396	632.186	632.056	104.391	632.186	101.935	632.056	101.756	632.056	103.685	101.951
632.468	102.366	632.598	632.468	102.362	632.598	99.5863	632.468	99.7639	632.468	101.664	99.6022
632.88	104.348	633.01	632.88	104.344	633.01	101.893	632.88	101.665	632.88	103.639	101.91
633.292	102.964	633.423	633.292	102.96	633.423	100.765	633.292	100.363	633.292	102.259	100.781
633.704	104.113	633.835	633.704	104.108	633.835	101.68	633.704	101.396	633.704	103.406	101.697
634.116	103.594	634.247	634.116	103.59	634.247	101.78	634.116	100.971	634.116	102.886	101.796
634.528	103.797	634.659	634.528	103.792	634.659	101.473	634.528	101.058	634.528	103.093	101.49
634.94	104.1	635.071	634.94	104.096	635.071	102.515	634.94	101.445	634.94	103.391	102.531
635.352	103.531	635.483	635.352	103.526	635.483	101.456	635.352	100.784	635.352	102.828	101.473
635.764	104.41	635.895	635.764	104.406	635.895	102.962	635.764	101.718	635.764	103.702	102.979
636.176	103.42	636.307	636.176	103.415	636.307	101.714	636.176	100.674	636.176	102.717	101.731
636.588	104.514	636.72	636.588	104.509	636.72	103.165	636.588	101.785	636.588	103.806	103.182
637	103.498	637.132	637	103.493	637.132	102.185	637	100.753	637	102.794	102.202
637.412	104.441	637.544	637.412	104.437	637.544	103.2	637.412	101.678	637.412	103.735	103.217
637.824	103.699	637.956	637.824	103.695	637.956	102.719	637.824	100.949	637.824	102.995	102.736
638.237	104.252	638.368	638.237	104.247	638.368	103.163	638.237	101.46	638.237	103.546	103.18
638.649	103.921	638.78	638.649	103.916	638.78	103.185	638.649	101.155	638.649	103.216	103.202
639.061	104.027	639.192	639.061	104.023	639.192	103.158	639.061	101.215	639.061	103.323	103.176
639.473	104.063	639.604	639.473	104.058	639.604	103.505	639.473	101.273	639.473	103.358	103.522
639.885	103.851	640.016	639.885	103.846	640.016	103.257	639.885	101.024	639.885	103.148	103.274
640.297	104.074	640.429	640.297	104.069	640.429	103.665	640.297	101.256	640.297	103.37	103.682
640.709	103.768	640.841	640.709	103.763	640.841	103.461	640.709	100.93	640.709	103.065	103.478
641.121	103.945	641.253	641.121	103.94	641.253	103.696	641.121	101.098	641.121	103.242	103.713
641.533	103.767	641.665	641.533	103.762	641.665	103.712	641.533	100.916	641.533	103.065	103.73
641.945	103.711	642.077	641.945	103.706	642.077	103.664	641.945	100.837	641.945	103.009	103.682
642.357	103.784	642.489	642.357	103.779	642.489	103.928	642.357	100.914	642.357	103.082	103.945
642.769	103.442	642.901	642.769	103.438	642.901	103.655	642.769	100.548	642.769	102.742	103.672
643.181	103.736	643.313	643.181	103.732	643.313	104.036	643.181	100.839	643.181	103.035	104.054
643.593	103.223	643.726	643.593	103.219	643.726	103.732	643.593	100.316	643.593	102.525	103.75
644.005	103.557	644.138	644.005	103.553	644.138	104	644.005	100.626	644.005	102.857	104.018
644.417	103.119	644.55	644.417	103.114	644.55	103.912	644.417	100.204	644.417	102.421	103.93
644.829	103.211	644.962	644.829	103.207	644.962	103.826	644.829	100.242	644.829	102.513	103.843
645.241	103.127	645.374	645.241	103.122	645.374	104.148	645.241	100.202	645.241	102.429	104.165
645.653	102.708	645.786	645.653	102.703	645.786	103.563	645.653	99.6993	645.653	102.012	103.581
646.065	103.175	646.198	646.065	103.17	646.198	104.351	646.065	100.232	646.065	102.477	104.369
646.477	102.119	646.61	646.477	102.115	646.61	103.313	646.477	99.0798	646.477	101.428	103.331
646.889	103.159	647.022	646.889	103.155	647.022	104.439	646.889	100.185	646.889	102.461	104.456
647.301	101.58	647.435	647.301	101.575	647.435	103.192	647.301	98.5279	647.301	100.892	103.21
647.713	102.975	647.847	647.713	102.971	647.847	104.344	647.713	99.9561	647.713	102.278	104.362
648.125	101.258	648.259	648.125	101.253	648.259	103.278	648.125	98.2166	648.125	100.572	103.295
648.537	102.544	648.671	648.537	102.54	648.671	104.035	648.537	99.4655	648.537	101.849	104.053
648.949	101.242	649.083	648.949	101.238	649.083	103.547	648.949	98.2237	648.949	100.557	103.565
649.361	101.815	649.495	649.361	101.81	649.495	103.513	649.361	98.6621	649.361	101.124	103.532
649.773	101.456	649.907	649.773	101.452	649.907	103.887	649.773	98.4497	649.773	100.769	103.905
650.185	100.775	650.319	650.185	100.77	650.319	102.839	650.185	97.5354	650.185	100.091	102.858
650.597	101.708	650.732	650.597	101.704	650.732	104.16	650.597	98.6889	650.597	101.019	104.178
651.009	99.5184	651.144	651.009	99.5134	651.144	102.166	651.009	96.2006	651.009	98.8439	102.184
651.422	101.805	651.556	651.422	101.801	651.556	104.25	651.422	98.7454	651.422	101.115	104.269
651.834	98.3419	651.968	651.834	98.3369	651.968	101.728	651.834	95.0108	651.834	97.68	101.746
652.246	101.602	652.38	652.246	101.598	652.38	104.078	652.246	98.4743	652.246	100.913	104.096
652.658	97.7802	652.792	652.658	97.7754	652.792	101.722	652.658	94.5613	652.658	97.1249	101.741
653.07	100.985	653.204	653.07	100.98	653.204	103.585	653.07	97.7571	653.07	100.299	103.603
653.482	98.1094	653.616	653.482	98.1047	653.616	102.117	653.482	95.0506	653.482	97.4507	102.135
653.894	99.8468	654.028	653.894	99.8417	654.028	102.741	653.894	96.4757	653.894	99.167	102.76
654.306	98.9345	654.441	654.306	98.9299	654.441	102.675	654.306	95.9585	654.306	98.267	102.693
654.718	98.0644	654.853	654.718	98.0592	654.853	101.56	654.718	94.4863	654.718	97.3986	101.579
655.13	99.7012	655.265	655.13	99.6966	655.265	103.142	655.13	96.7206	655.13	99.0267	103.161
655.542	95.5751	655.677	655.542	95.5697	655.677	100.181	655.542	91.7391	655.542	94.9398	100.2
655.954	100.094	656.089	655.954	100.089	656.089	103.35	655.954	97.052	655.954	99.4164	103.368
656.366	93.0163	656.501	656.366	93.0109	656.501	99.0336	656.366	89.2739	656.366	92.43	99.0531
656.778	99.9599	656.913	656.778	99.9551	656.913	103.193	656.778	96.8133	656.778	99.2835	103.211
657.19	92.9265	657.325	657.19	92.922	657.325	98.764	657.19	90.0979	657.19	92.3347	98.7829
657.602	99.1785	657.737	657.602	99.1736	657.737	102.591	657.602	95.8759	657.602	98.5078	102.61
658.014	95.2907	658.15	658.014	95.2866	658.15	99.4761	658.014	92.8244	658.014	94.6466	99.4946
658.426	97.5645	658.562	658.426	97.5593	658.562	101.461	658.426	94.0195	658.426	96.907	101.48
658.838	97.525	658.974	658.838	97.5208	658.974	100.539	658.838	95.0097	658.838	96.8553	100.557
659.25	94.7468	659.386	659.25	94.7412	659.386	99.6881	659.25	90.7913	659.25	94.1222	99.7083
659.662	98.9742	659.798	659.662	98.97	659.798	101.413	659.662	96.338	659.662	98.2961	101.431
660.074	90.191	660.21	660.074	90.1851	660.21	97.1916	660.074	85.8838	660.074	89.6667	97.2128
660.486	99.6411	660.622	660.486	99.6367	660.622	101.859	660.486	96.8739	660.486	98.9617	101.878
660.898	88.2151	661.034	660.898	88.2117	661.034	94.4277	660.898	86.5599	660.898	87.6909	94.4493
661.31	99.5522	661.447	661.31	99.5477	661.447	101.782	661.31	96.643	661.31	98.8771	101.801
661.722	93.3067	661.859	661.722	93.3037	661.859	93.83	661.722	91.7432	661.722	92.6248	93.8493
662.134	98.6485	662.271	662.134	98.6438	662.271	101.096	662.134	95.5712	662.134	97.984	101.116
662.546	97.1427	662.683	662.546	97.1391	662.683	96.0405	662.546	95.167	662.546	96.4361	96.0579
662.958	96.7267	663.095	662.958	96.7218	663.095	99.6504	662.958	93.4347	662.958	96.084	99.6707
663.37	99.5067	663.507	663.37	99.5028	663.507	98.3342	663.37	97.2692	663.37	98.7978	98.3515
663.782	93.4233	663.919	663.782	93.4182	663.919	97.1296	663.782	89.9644	663.782	92.8307	97.1512
664.194	100.873	664.331	664.194	100.869	664.331	99.8502	664.194	98.4551	664.194	100.167	99.8679
664.607	89.7923	664.743	664.607	89.7883	664.743	92.7464	664.607	87.5241	664.607	89.2524	92.7709
665.019	101.464	665.156	665.019	101.46	665.156	100.578	665.019	98.9045	665.019	100.762	100.596
665.431	92.6442	665.568	665.431	92.6413	665.568	85.8153	665.431	91.2675	665.431	91.9554	85.8413
665.843	101.351	665.98	665.843	101.347	665.98	100.551	665.843	98.6661	665.843	100.656	100.569
666.255	97.0839	666.392	666.255	97.0805	666.392	90.445	666.255	95.2794	666.255	96.3558	90.457
666.667	100.515	666.804	666.667	100.511	666.804	99.7166	666.667	97.7094	666.667	99.8306	99.736
667.079	100.109	667.216	667.079	100.105	667.216	95.7835	667.079	98.0026	667.079	99.3793	95.7977
667.491	98.858	667.628	667.491	98.8534	667.628	97.8471	667.491	95.9419	667.491	98.1891	97.8676
667.903	102.063	668.04	667.903	102.059	668.04	98.7451	667.903	99.7633	667.903	101.337	98.7607
668.315	96.3581	668.453	668.315	96.3536	668.453	94.2886	668.315	93.4555	668.315	95.7158	94.3114
668.727	103.233	668.865	668.727	103.228	668.865	100.384	668.727	100.794	668.727	102.511	100.401
669.139	94.277	669.277	669.139	94.273	669.277	86.6332	669.139	91.9339	669.139	93.641	86.6624
669.551	103.757	669.689	669.551	103.753	669.689	101.094	669.551	101.206	669.551	103.04	101.111
669.963	95.8949	670.101	669.963	95.8914	670.101	86.4247	669.963	94.0046	669.963	95.1977	86.429
670.375	103.687	670.513	670.375	103.682	670.513	100.997	670.375	101.036	670.375	102.976	101.015
670.787	99.1924	670.925	670.787	99.1887	670.925	94.7327	670.787	97.1429	670.787	98.4664	94.7447
671.199	103.01	671.337	671.199	103.006	671.337	100.049	671.199	100.263	671.199	102.306	100.068
671.611	101.846	671.749	671.611	101.842	671.749	98.7962	671.611	99.6033	671.611	101.116	98.8106
672.023	101.676	672.162	672.023	101.672	672.162	98.0182	672.023	98.8376	672.023	100.983	98.0376
672.435	103.686	672.574	672.435	103.682	672.574	101.152	672.435	101.298	672.435	102.957	101.168
672.847	99.6797	672.986	672.847	99.6751	672.986	94.3018	672.847	96.7912	672.847	99.0021	94.3225
673.259	104.845	673.398	673.259	104.841	673.398	102.493	673.259	102.346	673.259	104.119	102.51
673.671	97.5725	673.81	673.671	97.5681	673.81	88.789	673.671	94.8528	673.671	96.9106	88.8067
674.083	105.422	674.222	674.083	105.418	674.222	103.069	674.083	102.829	674.083	104.699	103.086
674.495	97.4894	674.634	674.495	97.4855	674.634	92.3356	674.495	95.1824	674.495	96.806	92.3464
674.907	105.457	675.046	674.907	105.453	675.046	102.954	674.907	102.777	674.907	104.738	102.972
675.319	99.8413	675.458	675.319	99.8374	675.458	97.7201	675.319	97.6103	675.319	99.1272	97.7338
675.731	104.947	675.871	675.731	104.942	675.871	102.121	675.731	102.18	675.731	104.233	102.139
676.143	102.381	676.283	676.143	102.377	676.283	101.039	676.143	100.039	676.143	101.655	101.054
676.555	103.85	676.695	676.555	103.845	676.695	100.436	676.555	100.992	676.555	103.143	100.454
676.967	104.303	677.107	676.967	104.299	677.107	103.12	676.967	101.846	676.967	103.576	103.135
677.379	102.111	677.519	677.379	102.107	677.519	97.6702	677.379	99.1608	677.379	101.416	97.689
677.792	105.584	677.931	677.792	105.58	677.931	104.364	677.792	103.03	677.792	104.858	104.38
678.204	99.8623	678.343	678.204	99.8576	678.343	94.2966	678.204	96.8823	678.204	99.1844	94.3142
678.616	106.295	678.755	678.616	106.29	678.755	104.943	678.616	103.656	678.616	105.57	104.96
679.028	98.2777	679.168	679.028	98.2733	679.168	94.9771	679.028	95.5406	679.028	97.6082	94.9911
679.44	106.477	679.58	679.44	106.473	679.58	104.921	679.44	103.758	679.44	105.755	104.938
679.852	99.3406	679.992	679.852	99.3365	679.992	98.9202	679.852	96.908	679.852	98.6462	98.9348
680.264	106.136	680.404	680.264	106.132	680.404	104.287	680.264	103.335	680.264	105.418	104.304
680.676	101.802	680.816	680.676	101.798	680.816	102.038	680.676	99.3785	680.676	101.088	102.054
681.088	105.235	681.228	681.088	105.231	681.228	102.963	681.088	102.342	681.088	104.521	102.981
681.5	103.958	681.64	681.5	103.954	681.64	104.137	681.5	101.449	681.5	103.237	104.153
681.912	103.693	682.052	681.912	103.688	682.052	100.822	681.912	100.689	681.912	102.987	100.841
682.324	105.478	682.464	682.324	105.474	682.464	105.458	682.324	102.881	682.324	104.754	105.475
682.736	101.43	682.877	682.736	101.425	682.877	97.9635	682.736	98.2964	682.736	100.738	97.9821
683.148	106.395	683.289	683.148	106.391	683.289	106.148	683.148	103.716	683.148	105.671	106.165
683.56	98.7693	683.701	683.56	98.7645	683.701	96.4597	683.56	95.6054	683.56	98.1014	96.4762
683.972	106.762	684.113	683.972	106.758	684.113	106.273	683.972	104.005	683.972	106.04	106.291
684.384	97.8566	684.525	684.384	97.8522	684.525	98.8386	684.384	95.0836	684.384	97.1918	98.8539
684.796	106.599	684.937	684.796	106.595	684.937	105.839	684.796	103.761	684.796	105.879	105.856
685.208	100.019	685.349	685.208	100.015	685.349	101.924	685.208	97.5038	685.208	99.3235	101.94
685.62	105.878	685.761	685.62	105.873	685.761	104.793	685.62	102.946	685.62	105.16	104.811
686.032	102.613	686.174	686.032	102.608	686.174	104.22	686.032	100.067	686.032	101.9	104.236
686.444	104.515	686.586	686.444	104.51	686.586	103.03	686.444	101.465	686.444	103.802	103.048
686.856	104.531	686.998	686.856	104.526	686.998	105.738	686.856	101.902	686.856	103.812	105.755
687.268	102.339	687.41	687.268	102.335	687.41	100.443	687.268	99.1178	687.268	101.637	100.462
687.68	105.745	687.822	687.68	105.741	687.822	106.612	687.68	103.033	687.68	105.025	106.629
688.092	99.1282	688.234	688.092	99.1231	688.234	97.6309	688.092	95.6479	688.092	98.4487	97.6496
688.504	106.343	688.646	688.504	106.338	688.646	106.918	688.504	103.549	688.504	105.622	106.936
688.916	95.6406	689.058	688.916	95.6355	689.058	97.7501	688.916	92.1624	688.916	95.0105	97.7667
689.328	106.371	689.47	689.328	106.366	689.47	106.68	689.328	103.492	689.328	105.65	106.698
689.74	96.5742	689.883	689.74	96.5699	689.883	100.694	689.74	93.9256	689.74	95.9199	100.71
690.152	105.82	690.295	690.152	105.815	690.295	105.864	690.152	102.845	690.152	105.101	105.883
690.564	100.104	690.707	690.564	100.099	690.707	103.365	690.564	97.5729	690.564	99.4076	103.382
690.976	104.615	691.119	690.976	104.61	691.119	104.375	690.976	101.516	690.976	103.898	104.394
691.389	102.743	691.531	691.389	102.739	691.531	105.212	691.389	100.12	691.389	102.034	105.229
691.801	102.562	691.943	691.801	102.557	691.943	102.033	691.801	99.2762	691.801	101.85	102.052
692.213	104.399	692.355	692.213	104.395	692.355	106.345	692.213	101.675	692.213	103.685	106.363
692.625	99.2026	692.767	692.625	99.1973	692.767	98.6992	692.625	95.5577	692.625	98.5036	98.7192
693.037	105.28	693.179	693.037	105.276	693.179	106.868	693.037	102.461	693.037	104.564	106.886
693.449	93.4168	693.592	693.449	93.4107	693.592	95.9898	693.449	88.7928	693.449	92.7826	96.0088
693.861	105.506	694.004	693.861	105.501	694.004	106.83	693.861	102.59	693.861	104.789	106.848
694.273	89.7523	694.416	694.273	89.7478	694.416	98.1044	694.273	87.0429	694.273	89.2324	98.121
694.685	105.099	694.828	694.685	105.094	694.828	106.218	694.685	102.074	694.685	104.382	106.236
695.097	96.4326	695.24	695.097	96.4287	695.24	101.467	695.097	94.1931	695.097	95.7575	101.483
695.509	104.003	695.652	695.509	103.998	695.652	104.95	695.509	100.841	695.509	103.287	104.969
695.921	100.427	696.064	695.921	100.423	696.064	103.864	695.921	97.9384	695.921	99.7257	103.881
696.333	102.029	696.476	696.333	102.024	696.476	102.836	696.333	98.6652	696.333	101.312	102.856
696.745	102.664	696.889	696.745	102.66	696.889	105.365	696.745	100.001	696.745	101.956	105.382
697.157	98.6645	697.301	697.157	98.6591	697.301	99.4638	697.157	94.926	697.157	97.9465	99.4844
697.569	103.84	697.713	697.569	103.836	697.713	106.152	697.569	101.04	697.569	103.13	106.17
697.981	92.09	698.125	697.981	92.0834	698.125	94.3293	697.981	87.2296	697.981	91.3587	94.3518
698.393	104.217	698.537	698.393	104.213	698.537	106.321	698.393	101.289	698.393	103.507	106.339
698.805	78.4304	698.949	698.805	78.4367	698.949	93.2916	698.805	82.6175	698.805	77.2168	93.3092
699.217	103.877	699.361	699.217	103.873	699.361	105.889	699.217	100.81	699.217	103.166	105.908
699.629	94.3096	699.773	699.629	94.3067	699.773	98.3285	699.629	92.8564	699.629	93.5841	98.3447
700.041	102.77	700.185	700.041	102.765	700.185	104.797	700.041	99.5288	700.041	102.059	104.816
700.453	99.1468	700.598	700.453	99.143	700.598	101.743	700.453	96.9815	700.453	98.4312	101.76
700.865	100.698	701.01	700.865	100.693	701.01	102.865	700.865	97.2037	700.865	99.9833	102.885
701.277	101.615	701.422	701.277	101.611	701.422	103.773	701.277	99.1406	701.277	100.903	103.79
701.689	97.1274	701.834	701.689	97.1218	701.834	99.6329	701.689	93.2195	701.689	96.3972	99.6537
702.101	102.856	702.246	702.101	102.852	702.246	104.869	702.101	100.178	702.101	102.147	104.887
702.513	90.9245	702.658	702.513	90.9184	702.658	93.5886	702.513	87.1539	702.513	90.0618	93.6131
702.925	103.212	703.07	702.925	103.207	703.07	105.238	702.925	100.36	702.925	102.505	105.256
703.337	90.5042	703.482	703.337	90.502	703.482	81.365	703.337	89.9634	703.337	89.544	81.3874
703.75	102.764	703.894	703.75	102.759	703.894	104.943	703.75	99.7275	703.75	102.061	104.962
704.162	96.7377	704.307	704.162	96.7346	704.307	94.4675	704.162	95.2074	704.162	95.9543	94.4812
704.574	101.433	704.719	704.574	101.428	704.719	103.95	704.574	98.1565	704.574	100.734	103.969
704.986	100.293	705.131	704.986	100.289	705.131	99.4962	704.986	98.2471	704.986	99.5492	99.5121
705.398	98.8943	705.543	705.398	98.889	705.543	102.093	705.398	95.2263	705.398	98.1976	102.113
705.81	102.296	705.955	705.81	102.292	705.955	102.083	705.81	99.9652	705.81	101.568	102.099
706.222	94.2592	706.367	706.222	94.2531	706.367	98.934	706.222	89.8024	706.222	93.5448	98.9552
706.634	103.292	706.779	706.634	103.288	706.779	103.433	706.634	100.761	706.634	102.572	103.45
707.046	87.7699	707.191	707.046	87.7648	707.191	93.1433	707.046	85.6897	707.046	86.7253	93.167
707.458	103.476	707.604	707.458	103.471	707.604	103.914	707.458	100.772	707.458	102.763	103.932
707.87	94.0586	708.016	707.87	94.0558	708.016	85.1174	707.87	92.9489	707.87	93.1896	85.1226
708.282	102.867	708.428	708.282	102.862	708.428	103.643	708.282	99.9819	708.282	102.162	103.662
708.694	99.1482	708.84	708.694	99.1448	708.84	94.3594	708.694	97.3653	708.694	98.3662	94.3706
709.106	101.316	709.252	709.106	101.311	709.252	102.591	709.106	98.1925	709.106	100.623	102.611
709.518	102.061	709.664	709.518	102.058	709.664	99.0762	709.518	99.9401	709.518	101.308	99.0909
709.93	98.3391	710.076	709.93	98.3339	710.076	100.568	709.93	94.7878	709.93	97.6651	100.589
710.342	103.765	710.488	710.342	103.761	710.488	101.56	710.342	101.434	710.342	103.025	101.576
710.754	92.1169	710.9	710.754	92.1105	710.9	97.0929	710.754	87.1318	710.754	91.5012	97.1149
711.166	104.624	711.313	711.166	104.62	711.313	102.831	711.166	102.137	711.166	103.893	102.847
711.578	77.817	711.725	711.578	77.822	711.725	91.4869	711.578	82.142	711.578	76.1703	91.5094
711.99	104.769	712.137	711.99	104.765	712.137	103.213	711.99	102.147	711.99	104.046	103.231
712.402	95.0339	712.549	712.402	95.0311	712.549	91.6906	712.402	93.7847	712.402	94.2172	91.7007
712.814	104.21	712.961	712.814	104.206	712.961	102.791	712.814	101.451	712.814	103.495	102.81
713.226	100.277	713.373	713.226	100.273	713.373	97.2308	713.226	98.3584	713.226	99.5066	97.2434
713.638	102.831	713.785	713.638	102.827	713.785	101.482	713.638	99.9066	713.638	102.127	101.501
714.05	103.167	714.197	714.05	103.163	714.197	100.627	714.05	100.965	714.05	102.414	100.641
714.462	100.291	714.61	714.462	100.287	714.61	98.9483	714.462	97.1189	714.462	99.6062	98.9691
714.874	104.884	715.022	714.874	104.88	715.022	102.597	714.874	102.509	714.874	104.141	102.613
715.286	95.6435	715.434	715.286	95.6383	715.434	94.1959	715.286	91.999	715.286	95.0105	94.22
715.698	105.801	715.846	715.698	105.797	715.846	103.605	715.698	103.298	715.698	105.065	103.622
716.11	87.8933	716.258	716.11	87.8892	716.258	86.2383	716.11	85.6825	716.11	87.4201	86.2596
716.522	106.061	716.67	716.522	106.057	716.67	103.83	716.522	103.447	716.522	105.331	103.847
716.935	94.7252	717.082	716.935	94.7222	717.082	93.6741	716.935	93.3207	716.935	93.9751	93.6846
717.346	105.696	717.494	717.346	105.692	717.494	103.297	717.346	102.974	717.346	104.972	103.314
717.759	100.26	717.906	717.759	100.256	717.906	99.1157	717.759	98.2636	717.759	99.5057	99.1293
718.171	104.647	718.319	718.171	104.643	718.319	101.877	718.171	101.804	718.171	103.931	101.896
718.583	103.398	718.731	718.583	103.394	718.731	102.153	718.583	101.137	718.583	102.651	102.168
718.995	102.737	719.143	718.995	102.733	719.143	99.1647	718.995	99.7368	718.995	102.033	99.1847
719.407	105.303	719.555	719.407	105.298	719.555	103.939	719.407	102.883	719.407	104.561	103.955
719.819	99.5869	719.967	719.819	99.582	719.967	93.7672	719.819	96.3562	719.819	98.9072	93.7905
720.231	106.392	720.379	720.231	106.388	720.379	104.877	720.231	103.856	720.231	105.655	104.894
720.643	94.8495	720.791	720.643	94.8446	720.791	74.5843	720.643	91.5435	720.643	94.2329	74.5978
721.055	106.836	721.203	721.055	106.831	721.203	105.118	721.055	104.202	721.055	106.103	105.135
721.467	94.2552	721.615	721.467	94.2516	721.615	93.8793	721.467	92.2664	721.467	93.594	93.8898
721.879	106.691	722.028	721.879	106.687	722.028	104.686	721.879	103.963	721.879	105.962	104.703
722.291	99.2107	722.44	722.291	99.207	722.44	99.7614	722.291	97.1351	722.291	98.482	99.7754
722.703	105.943	722.852	722.703	105.938	722.852	103.5	722.703	103.113	722.703	105.219	103.518
723.115	102.736	723.264	723.115	102.732	723.264	102.903	723.115	100.43	723.115	101.998	102.918
723.527	104.493	723.676	723.527	104.488	723.676	101.316	723.527	101.538	723.527	103.776	101.335
723.939	104.954	724.088	723.939	104.95	724.088	104.773	723.939	102.497	723.939	104.217	104.789
724.351	102.127	724.5	724.351	102.123	724.5	97.5253	724.351	98.9957	724.351	101.424	97.5453
724.763	106.291	724.912	724.763	106.287	724.912	105.812	724.763	103.721	724.763	105.556	105.828
725.175	98.5227	725.325	725.175	98.5177	725.325	91.3274	725.175	95.1479	725.175	97.852	91.3473
725.587	106.954	725.737	725.587	106.95	725.737	106.19	725.587	104.291	725.587	106.222	106.207
725.999	94.8561	726.149	725.999	94.8514	726.149	93.6213	725.999	91.8103	725.999	94.2358	93.6335
726.411	107.032	726.561	726.411	107.027	726.561	105.959	726.411	104.28	726.411	106.301	105.976
726.823	97.1744	726.973	726.823	97.1706	726.973	99.3798	726.823	94.9181	726.823	96.4878	99.3942
727.235	106.536	727.385	727.235	106.532	727.385	105.087	727.235	103.691	727.235	105.809	105.105
727.647	101.113	727.797	727.647	101.109	727.797	102.801	727.647	98.7681	727.647	100.392	102.817
728.059	105.414	728.209	728.059	105.409	728.209	103.451	728.059	102.456	728.059	104.691	103.47
728.471	103.794	728.621	728.471	103.79	728.621	104.894	728.471	101.306	728.471	103.065	104.91
728.883	103.51	729.034	728.883	103.506	729.034	100.783	728.883	100.398	728.883	102.795	100.802
729.295	105.466	729.446	729.295	105.462	729.446	106.126	729.295	102.866	729.295	104.736	106.142
729.707	100.533	729.858	729.707	100.528	729.858	96.7912	729.707	97.1691	729.707	99.8348	96.811
730.12	106.39	730.27	730.12	106.385	730.27	106.696	730.12	103.694	730.12	105.659	106.713
730.531	96.2053	730.682	730.531	96.2	730.682	94.3326	730.531	92.4947	730.531	95.5586	94.3493
730.944	106.691	731.094	730.944	106.686	731.094	106.682	730.944	103.906	730.944	105.962	106.7
731.356	94.2522	731.506	731.356	94.2477	731.506	98.1392	731.356	91.4285	731.356	93.6369	98.1542
731.768	106.415	731.918	731.768	106.411	731.918	106.087	731.768	103.538	731.768	105.688	106.105
732.18	98.3071	732.331	732.18	98.3031	732.331	101.838	732.18	95.9259	732.18	97.6155	101.854
732.592	105.533	732.743	732.592	105.528	732.743	104.844	732.592	102.547	732.592	104.807	104.862
733.004	101.743	733.155	733.004	101.739	733.155	104.257	733.004	99.2465	733.004	101.028	104.274
733.416	103.931	733.567	733.416	103.926	733.567	102.797	733.416	100.798	733.416	103.209	102.816
733.828	103.899	733.979	733.828	103.895	733.979	105.752	733.828	101.28	733.828	103.177	105.768
734.24	101.34	734.391	734.24	101.335	734.391	99.704	734.24	97.9679	734.24	100.627	99.7237
734.652	105.142	734.803	734.652	105.137	734.803	106.547	734.652	102.417	734.652	104.418	106.564
735.064	97.1409	735.215	735.064	97.1354	735.215	95.9843	735.064	93.2556	735.064	96.457	96.0041
735.476	105.677	735.627	735.476	105.672	735.627	106.75	735.476	102.855	735.476	104.952	106.767
735.888	91.0493	736.04	735.888	91.0433	736.04	96.2704	735.888	86.5682	735.888	90.5023	96.287
736.3	105.591	736.452	736.3	105.586	736.452	106.39	736.3	102.669	736.3	104.866	106.407
736.712	93.766	736.864	736.712	93.7621	736.864	99.9432	736.712	91.4585	736.712	93.1369	99.9593
737.124	104.882	737.276	737.124	104.878	737.276	105.433	737.124	101.846	737.124	104.158	105.451
737.536	98.7746	737.688	737.536	98.7705	737.688	102.809	737.536	96.3686	737.536	98.0792	102.826
737.948	103.458	738.1	737.948	103.453	738.1	103.768	737.948	100.269	737.948	102.735	103.787
738.36	101.682	738.512	738.36	101.678	738.512	104.654	738.36	99.0978	738.36	100.971	104.671
738.772	101.068	738.924	738.772	101.063	738.924	101.173	738.772	97.6376	738.772	100.348	101.193
739.184	103.319	739.336	739.184	103.314	739.336	105.716	739.184	100.596	739.184	102.604	105.734
739.596	97.032	739.749	739.596	97.0263	739.749	97.3845	739.596	93.0761	739.596	96.3207	97.4055
740.008	104.087	740.161	740.008	104.083	740.161	106.141	740.008	101.243	740.008	103.371	106.159
740.42	88.6217	740.573	740.42	88.6141	740.573	94.2204	740.42	81.9772	740.42	88.0008	94.2403
740.832	104.144	740.985	740.832	104.139	740.985	105.986	740.832	101.177	740.832	103.426	106.004
741.244	86.8426	741.397	741.244	86.8403	741.397	96.8946	741.244	86.1334	741.244	86.3057	96.9112
741.656	103.516	741.809	741.656	103.511	741.809	105.242	741.656	100.409	741.656	102.799	105.261
742.068	95.7237	742.221	742.068	95.7201	742.221	100.45	742.068	93.7511	742.068	95.0327	100.467
742.48	102.119	742.633	742.48	102.114	742.633	103.824	742.48	98.8277	742.48	101.402	103.843
742.892	99.5064	743.046	742.892	99.5024	743.046	102.807	742.892	97.1196	742.892	98.8018	102.824
743.304	99.6845	743.458	743.304	99.6792	743.458	101.521	743.304	96.1006	743.304	98.9664	101.541
743.717	101.479	743.87	743.717	101.474	743.87	104.204	743.717	98.8616	743.717	100.771	104.222
744.129	95.4474	744.282	744.129	95.4415	744.282	97.8855	744.129	91.2627	744.129	94.7207	97.9069
744.541	102.384	744.694	744.541	102.379	744.694	104.863	744.541	99.5917	744.541	101.676	104.88
744.953	86.0767	745.106	744.953	86.0688	745.106	92.4128	744.953	80.9679	744.953	85.1969	92.4368
745.365	102.465	745.518	745.365	102.461	745.518	104.886	745.365	99.507	745.365	101.76	104.904
745.777	87.6237	745.93	745.777	87.6229	745.93	92.1104	745.777	87.9611	745.777	86.7477	92.128
746.189	101.762	746.342	746.189	101.757	746.342	104.288	746.189	98.6124	746.189	101.059	104.307
746.601	95.5012	746.755	746.601	95.4981	746.755	97.1387	746.601	93.937	746.601	94.7575	97.1549
747.013	100.151	747.167	747.013	100.146	747.167	102.999	747.013	96.733	747.013	99.4518	103.018
747.425	99.0292	747.579	747.425	99.0254	747.579	100.33	747.425	96.9089	747.425	98.3049	100.347
747.837	97.2227	747.991	747.837	97.2171	747.991	100.812	747.837	93.3254	747.837	96.529	100.832
748.249	100.871	748.403	748.249	100.867	748.403	102.151	748.249	98.4588	748.249	100.155	102.168
748.661	91.6141	748.815	748.661	91.6074	748.815	97.1863	748.661	86.4425	748.661	90.9146	97.2082
749.073	101.672	749.227	749.073	101.668	749.227	103.043	749.073	99.0515	749.073	100.963	103.06
749.485	80.5854	749.639	749.485	80.5825	749.639	90.2984	749.485	81.9809	749.485	78.9789	90.3261
749.897	101.637	750.052	749.897	101.632	750.052	103.194	749.897	98.8278	749.897	100.934	103.213
750.309	92.2326	750.464	750.309	92.2303	750.464	84.2965	750.309	91.469	750.309	91.3924	84.3111
750.721	100.766	750.876	750.721	100.761	750.876	102.646	750.721	97.7456	750.721	100.073	102.665
751.133	97.4672	751.288	751.133	97.4638	751.288	93.9318	751.133	95.7726	751.133	96.7009	93.9458
751.545	98.8637	751.7	751.545	98.8587	751.7	101.329	751.545	95.5431	751.545	98.1873	101.349
751.957	100.234	752.112	751.957	100.23	752.112	98.1136	751.957	98.1473	751.957	99.4895	98.1294
752.369	95.3033	752.524	752.369	95.2978	752.524	98.99	752.369	91.3924	752.369	94.6658	99.0109
752.781	101.754	752.936	752.781	101.75	752.936	100.272	752.781	99.4333	752.781	101.021	100.289
753.193	87.5954	753.348	753.193	87.5884	753.348	94.8953	753.193	81.7739	753.193	87.1475	94.9187
753.605	102.413	753.761	753.605	102.409	753.761	101.288	753.605	99.9204	753.605	101.69	101.306
754.017	85.6209	754.173	754.017	85.6206	754.173	85.6122	754.017	86.2632	754.017	84.8949	85.6465
754.429	102.346	754.585	754.429	102.342	754.585	101.447	754.429	99.7031	754.429	101.632	101.465
754.841	94.8705	754.997	754.841	94.8676	754.997	84.9541	754.841	93.5329	754.841	94.0938	84.9531
755.253	101.556	755.409	755.253	101.551	755.409	100.803	755.253	98.7612	755.253	100.853	100.822
755.665	99.0797	755.821	755.665	99.0761	755.821	94.185	755.665	97.1814	755.665	98.3208	94.197
756.077	99.9314	756.233	756.077	99.9267	756.233	99.2406	756.077	96.9639	756.077	99.2454	99.2606
756.49	101.491	756.645	756.49	101.487	756.645	97.9629	756.49	99.3184	756.49	100.743	97.9776
756.902	97.2425	757.058	756.902	97.2377	757.058	96.3495	756.902	94.0848	756.902	96.5883	96.3714
757.314	102.887	757.47	757.314	102.883	757.47	99.9295	757.314	100.539	757.314	102.148	99.9454
757.726	93.5552	757.882	757.726	93.5506	757.882	90.6735	757.726	90.546	757.726	92.9596	90.7004
758.138	103.555	758.294	758.138	103.55	758.294	100.828	758.138	101.074	758.138	102.822	100.845
758.55	92.833	758.706	758.55	92.8295	758.706	68.1889	758.55	90.9925	758.55	92.1884	68.1966
758.962	103.606	759.118	758.962	103.601	759.118	100.893	758.962	101.01	758.962	102.88	100.91
759.374	96.6641	759.53	759.374	96.6606	759.53	90.8712	759.374	94.8324	759.374	95.9375	90.8793
759.786	103.075	759.942	759.786	103.071	759.942	100.159	759.786	100.373	759.786	102.358	100.177
760.198	99.9578	760.354	760.198	99.9541	760.354	96.4719	760.198	97.8657	760.198	99.2162	96.4848
760.61	101.952	760.767	760.61	101.947	760.767	98.5059	760.61	99.1432	760.61	101.245	98.525
761.022	102.158	761.179	761.022	102.154	761.179	99.3701	761.022	99.8787	761.022	101.416	99.3848
761.434	100.229	761.591	761.434	100.225	761.591	95.5775	761.434	97.3299	761.434	99.5389	95.5979
761.846	103.538	762.003	761.846	103.534	762.003	100.991	761.846	101.124	761.846	102.8	101.007
762.258	98.1652	762.415	762.258	98.1607	762.415	90.8547	762.258	95.2843	762.258	97.4954	90.876
762.67	104.282	762.827	762.67	104.277	762.827	101.763	762.67	101.76	762.67	103.547	101.779
763.082	96.9928	763.239	763.082	96.9886	763.239	89.2997	763.082	94.4167	763.082	96.3262	89.3118
763.494	104.485	763.651	763.494	104.48	763.651	101.847	763.494	101.869	763.494	103.755	101.863
763.906	98.1139	764.063	763.906	98.11	764.063	94.526	763.906	95.8119	763.906	97.4153	94.5383
764.318	104.194	764.476	764.318	104.19	764.476	101.291	764.318	101.49	764.318	103.469	101.308
764.73	100.288	764.888	764.73	100.284	764.888	98.3083	764.73	97.9796	764.73	99.5663	98.3224
765.142	103.431	765.3	765.142	103.427	765.3	100.086	765.142	100.641	765.142	102.713	100.104
765.554	102.193	765.712	765.554	102.189	765.712	100.673	765.554	99.7921	765.554	101.463	100.688
765.966	102.226	766.124	765.966	102.221	766.124	98.2397	765.966	99.3542	765.966	101.518	98.2579
766.378	103.545	766.536	766.378	103.541	766.536	102.113	766.378	101.048	766.378	102.812	102.129
766.79	100.73	766.948	766.79	100.725	766.948	96.1491	766.79	97.8113	766.79	100.035	96.1669
767.202	104.36	767.36	767.202	104.356	767.36	102.871	767.202	101.776	767.202	103.628	102.887
767.614	99.4428	767.773	767.614	99.4383	767.773	95.4558	767.614	96.5835	767.614	98.7578	95.4718
768.026	104.695	768.185	768.026	104.69	768.185	103.07	768.026	102.03	768.026	103.965	103.086
768.438	99.2273	768.597	768.438	99.223	768.597	97.1808	768.438	96.5448	768.438	98.5389	97.1958
768.85	104.586	769.009	768.85	104.582	769.009	102.767	768.85	101.843	768.85	103.86	102.784
769.262	100.245	769.421	769.262	100.241	769.421	99.5242	769.262	97.6828	769.262	99.5411	99.5395
769.674	104.062	769.833	769.674	104.057	769.833	102.007	769.674	101.239	769.674	103.34	102.025
770.087	101.674	770.245	770.087	101.669	770.245	101.411	770.087	99.1177	770.087	100.957	101.427
770.499	103.152	770.657	770.499	103.147	770.657	100.871	770.499	100.249	770.499	102.437	100.889
770.911	102.906	771.069	770.911	102.901	771.069	102.711	770.911	100.303	770.911	102.183	102.727
771.323	101.941	771.482	771.323	101.936	771.482	99.6133	771.323	98.9641	771.323	101.235	99.631
771.735	103.748	771.894	771.735	103.744	771.894	103.48	771.735	101.082	771.735	103.023	103.497
772.147	100.666	772.306	772.147	100.662	772.306	98.8329	772.147	97.6556	772.147	99.9713	98.8501
772.559	104.172	772.718	772.559	104.168	772.718	103.786	772.559	101.438	772.559	103.447	103.803
772.971	99.8236	773.13	772.971	99.819	773.13	99.1414	772.971	96.8675	772.971	99.1363	99.158
773.383	104.192	773.542	773.383	104.188	773.542	103.679	773.383	101.386	773.383	103.469	103.696
773.795	99.8765	773.954	773.795	99.8719	773.954	100.303	773.795	97.0389	773.795	99.1865	100.319
774.207	103.827	774.366	774.207	103.823	774.366	103.205	774.207	100.944	774.207	103.107	103.223
774.619	100.666	774.779	774.619	100.662	774.779	101.628	774.619	97.9083	774.619	99.9667	101.644
775.031	103.1	775.191	775.031	103.095	775.191	102.437	775.031	100.134	775.031	102.384	102.455
775.443	101.636	775.603	775.443	101.631	775.603	102.714	775.443	98.888	775.443	100.928	102.731
775.855	102.059	776.015	775.855	102.055	776.015	101.518	775.855	99.0061	775.855	101.351	101.536
776.267	102.419	776.427	776.267	102.414	776.427	103.444	776.267	99.6392	776.267	101.706	103.461
776.679	100.834	776.839	776.679	100.829	776.839	100.727	776.679	97.7026	776.679	100.136	100.745
777.091	102.874	777.251	777.091	102.869	777.251	103.807	777.091	100.042	777.091	102.159	103.824
777.503	99.7059	777.663	777.503	99.701	777.663	100.416	777.503	96.5423	777.503	99.0189	100.433
777.915	102.965	778.075	777.915	102.961	778.075	103.825	777.915	100.067	777.915	102.25	103.842
778.327	99.0854	778.488	778.327	99.0807	778.488	100.724	778.327	95.9736	778.327	98.4066	100.742
778.739	102.692	778.9	778.739	102.688	778.9	103.531	778.739	99.7181	778.739	101.979	103.549
779.151	99.1796	779.312	779.151	99.1749	779.312	101.421	779.151	96.1653	779.151	98.4991	101.438
779.563	102.071	779.724	779.563	102.067	779.724	102.981	779.563	99.0093	779.563	101.362	102.999
779.975	99.7294	780.136	779.975	99.7248	780.136	102.171	779.975	96.7802	779.975	99.0424	102.188
780.387	101.131	780.548	780.387	101.126	780.548	102.26	780.387	97.9688	780.387	100.428	102.278
780.799	100.329	780.96	780.799	100.325	780.96	102.759	780.799	97.3905	780.799	99.6361	102.777
781.211	99.9499	781.372	781.211	99.945	781.372	101.52	781.211	96.6807	781.211	99.2573	101.539
781.623	100.726	781.784	781.623	100.721	781.784	103.097	781.623	97.7569	781.623	100.029	103.114
782.035	98.6967	782.197	782.035	98.6917	782.197	100.956	782.035	95.3386	782.035	98.0179	100.975
782.447	100.817	782.609	782.447	100.812	782.609	103.164	782.447	97.7915	782.447	100.12	103.182
782.86	97.6649	783.021	782.86	97.6599	783.021	100.727	782.86	94.2845	782.86	97.0015	100.745
783.272	100.572	783.433	783.272	100.567	783.433	102.973	783.272	97.4701	783.272	99.8765	102.991
783.684	97.1588	783.845	783.684	97.1539	783.845	100.835	783.684	93.8493	783.684	96.5039	100.853
784.096	99.996	784.257	784.096	99.9911	784.257	102.561	784.096	96.7994	784.096	99.3049	102.579
784.508	97.1858	784.669	784.508	97.181	784.669	101.129	784.508	93.9811	784.508	96.5314	101.147
784.92	99.1135	785.081	784.92	99.1085	785.081	101.985	784.92	95.8054	784.92	98.4302	102.004
785.332	97.467	785.494	785.332	97.4622	785.494	101.429	785.332	94.3305	785.332	96.8085	101.447
785.744	97.9867	785.906	785.744	97.9817	785.906	101.33	785.744	94.5572	785.744	97.3165	101.349
786.156	97.7055	786.318	786.156	97.7008	786.318	101.614	786.156	94.5848	786.156	97.0433	101.633
786.568	96.7422	786.73	786.568	96.7371	786.73	100.699	786.568	93.2067	786.568	96.0896	100.717
786.98	97.7383	787.142	786.98	97.7335	787.142	101.629	786.98	94.5941	786.98	97.076	101.647
787.392	95.5902	787.554	787.392	95.5851	787.554	100.183	787.392	92.0174	787.392	94.9586	100.202
787.804	97.5139	787.966	787.804	97.5091	787.966	101.462	787.804	94.323	787.804	96.8547	101.48
788.216	94.7799	788.378	788.216	94.7749	788.378	99.8276	788.216	91.2897	788.216	94.1648	99.8466
788.628	97.0483	788.79	788.628	97.0434	788.79	101.136	788.628	93.8014	788.628	96.3956	101.155
789.04	94.4178	789.203	789.04	94.4128	789.203	99.6038	789.04	91.103	789.04	93.8103	99.6227
789.452	96.397	789.615	789.452	96.3921	789.615	100.687	789.452	93.1011	789.452	95.7541	100.706
789.864	94.4045	790.027	789.864	94.3998	790.027	99.4423	789.864	91.278	789.864	93.7961	99.4613
790.276	95.6544	790.439	790.276	95.6495	790.439	100.158	790.276	92.3383	790.276	95.0244	100.177
790.688	94.5589	790.851	790.688	94.5543	790.851	99.2763	790.688	91.5882	790.688	93.9445	99.2953
791.1	94.9329	791.263	791.1	94.928	791.263	99.5822	791.1	91.6497	791.1	94.3156	99.6015
791.512	94.7798	791.675	791.512	94.7753	791.675	99.0758	791.512	91.9327	791.512	94.1576	99.0948
791.924	94.3242	792.087	791.924	94.3194	792.087	98.9729	791.924	91.1401	791.924	93.7179	98.9924
792.336	95.0489	792.5	792.336	95.0445	792.5	98.8431	792.336	92.3024	792.336	94.4179	98.8622
792.748	93.8828	792.912	792.748	93.8781	792.912	98.3164	792.748	90.8631	792.748	93.2826	98.3362
793.16	95.3774	793.324	793.16	95.3731	793.324	98.5994	793.16	92.7085	793.16	94.7386	98.6186
793.572	93.6469	793.736	793.572	93.6424	793.736	97.588	793.572	90.8433	793.572	93.0457	97.6079
793.984	95.7549	794.148	793.984	95.7506	794.148	98.3605	793.984	93.1363	793.984	95.107	98.3798
794.396	93.6932	794.56	794.396	93.689	794.56	96.7891	794.396	91.1307	794.396	93.0808	96.8093
794.808	96.1104	794.972	794.808	96.1062	794.972	98.1071	794.808	93.5145	794.808	95.456	98.1265
795.22	94.1237	795.384	795.22	94.1197	795.384	95.9865	795.22	91.7745	795.22	93.4902	96.0067
795.632	96.3587	795.796	795.632	96.3545	795.796	97.7751	795.632	93.7669	795.632	95.7002	97.7947
796.044	94.9621	796.209	796.044	94.9583	796.209	95.3521	796.044	92.7399	796.044	94.3038	95.3721
796.457	96.437	796.621	796.457	96.4328	796.621	97.2787	796.457	93.8452	796.457	95.777	97.2985
796.869	96.0648	797.033	796.869	96.061	797.033	95.1172	796.869	93.8706	796.869	95.3847	95.1366
797.281	96.3214	797.445	797.281	96.3172	797.445	96.5094	797.281	93.746	797.281	95.6623	96.5296
797.693	97.219	797.857	797.693	97.2152	797.857	95.3573	797.693	94.9856	797.693	96.5236	95.3761
798.105	96.0849	798.269	798.105	96.0807	798.269	95.3773	798.105	93.566	798.105	95.4268	95.3979
798.517	98.239	798.681	798.517	98.235	798.681	95.8801	798.517	95.9355	798.517	97.535	95.8986
798.929	95.9406	799.093	798.929	95.9366	799.093	93.8739	798.929	93.5323	798.929	95.2775	93.8949
799.341	99.0103	799.505	799.341	99.0062	799.505	96.3949	799.341	96.6284	799.341	98.3033	96.4132
799.753	96.18	799.918	799.753	96.1761	799.918	92.2871	799.753	93.9046	799.753	95.5037	92.3079
800.165	99.4804	800.33	800.165	99.4762	800.33	96.6622	800.165	97.0226	800.165	98.7735	96.6806
800.577	96.9783	800.742	800.577	96.9744	800.742	91.639	800.577	94.7829	800.577	96.2829	91.6575
800.989	99.6211	801.154	800.989	99.6169	801.154	96.531	800.989	97.0958	800.989	98.9172	96.5497
801.401	98.1744	801.566	801.401	98.1705	801.566	92.7366	801.401	95.9732	801.401	97.4613	92.7527
801.813	99.4434	801.978	801.813	99.4391	801.978	95.8999	801.813	96.8661	801.813	98.7444	95.919
802.225	99.445	802.39	802.225	99.441	802.39	94.6431	802.225	97.1819	802.225	98.7224	94.6586
802.637	99.0028	802.802	802.637	98.9985	802.802	94.6934	802.637	96.4023	802.637	98.3096	94.7129
803.049	100.558	803.214	803.049	100.554	803.214	96.3575	803.049	98.2125	803.049	99.8311	96.3733
803.461	98.4659	803.627	803.461	98.4616	803.627	93.0008	803.461	95.8928	803.461	97.777	93.0201
803.873	101.39	804.039	803.873	101.386	804.039	97.5669	803.873	98.9599	803.873	100.662	97.5832
804.285	98.1633	804.451	804.285	98.1591	804.451	91.6503	804.285	95.6787	804.285	97.4728	91.6676
804.697	101.888	804.863	804.697	101.884	804.863	98.2241	804.697	99.3771	804.697	101.162	98.2408
805.109	98.4658	805.275	805.109	98.4617	805.275	92.3785	805.109	96.0841	805.109	97.7641	92.3929
805.521	102.033	805.687	805.521	102.028	805.687	98.3302	805.521	99.4453	805.521	101.31	98.3473
805.933	99.4067	806.099	805.933	99.4027	806.099	94.7606	805.933	97.0676	805.933	98.6907	94.7745
806.345	101.817	806.511	806.345	101.813	806.511	97.8781	806.345	99.1593	806.345	101.1	97.8957
806.757	100.639	806.924	806.757	100.635	806.924	97.1211	806.757	98.2734	806.757	99.9129	97.1357
807.169	101.258	807.336	807.169	101.254	807.336	96.8712	807.169	98.5404	807.169	100.548	96.8891
807.581	101.81	807.748	807.581	101.806	807.748	98.9224	807.581	99.3811	807.581	101.078	98.9377
807.993	100.436	808.16	807.993	100.432	808.16	95.4643	807.993	97.6854	807.993	99.7344	95.4819
808.405	102.725	808.572	808.405	102.721	808.572	100.135	808.405	100.223	808.405	101.992	100.151
808.817	99.5911	808.984	808.817	99.5867	808.984	94.396	808.817	96.8644	808.817	98.8968	94.4124
809.229	103.305	809.396	809.229	103.3	809.396	100.802	809.229	100.726	809.229	102.572	100.818
809.642	99.1914	809.808	809.642	99.1872	809.808	94.9811	809.642	96.5651	809.642	98.4965	94.9959
810.054	103.516	810.22	810.054	103.512	810.22	100.952	810.054	100.862	810.054	102.786	100.969
810.466	99.6367	810.633	810.466	99.6325	810.633	97.0012	810.466	97.1201	810.466	98.931	97.0158
810.878	103.342	811.045	810.878	103.338	811.045	100.592	810.878	100.611	810.878	102.616	100.61
811.29	100.749	811.457	811.29	100.745	811.457	99.1526	811.29	98.2687	811.29	100.029	99.1676
811.702	102.769	811.869	811.702	102.765	811.869	99.7235	811.702	99.9591	811.702	102.049	99.741
812.114	102.015	812.281	812.114	102.011	812.281	100.874	812.114	99.5054	812.114	101.287	100.89
812.526	101.807	812.693	812.526	101.803	812.693	98.421	812.526	98.9199	812.526	101.096	98.4386
812.938	103.085	813.105	812.938	103.081	813.105	102.073	812.938	100.516	812.938	102.352	102.09
813.35	100.557	813.517	813.35	100.553	813.517	97.089	813.35	97.6161	813.35	99.8576	97.1063
813.762	103.816	813.929	813.762	103.812	813.929	102.771	813.762	101.178	813.762	103.083	102.788
814.174	99.377	814.342	814.174	99.3724	814.342	96.7716	814.174	96.4626	814.174	98.6894	96.7877
814.586	104.16	814.754	814.586	104.155	814.754	102.989	814.586	101.447	814.586	103.427	103.006
814.998	98.9928	815.166	814.998	98.9884	815.166	98.0653	814.998	96.2255	814.998	98.3055	98.0808
815.41	104.088	815.578	815.41	104.083	815.578	102.726	815.41	101.295	815.41	103.358	102.743
815.822	99.7891	815.99	815.822	99.7848	815.99	100.021	815.822	97.1633	815.822	99.0871	100.037
816.234	103.576	816.402	816.234	103.571	816.402	101.971	816.234	100.693	816.234	102.85	101.989
816.646	101.183	816.814	816.646	101.179	816.814	101.773	816.646	98.5911	816.646	100.466	101.789
817.058	102.587	817.226	817.058	102.582	817.226	100.726	817.058	99.5999	817.058	101.868	100.744
817.47	102.51	817.639	817.47	102.506	817.639	103.069	817.47	99.8823	817.47	101.784	103.086
817.882	101.101	818.051	817.882	101.096	818.051	99.1383	817.882	97.9917	817.882	100.394	99.1564
818.294	103.485	818.463	818.294	103.48	818.463	103.88	818.294	100.794	818.294	102.755	103.897
818.706	99.2246	818.875	818.706	99.2197	818.875	97.8757	818.706	96.0056	818.706	98.5381	97.8933
819.118	104.025	819.287	819.118	104.02	819.287	104.217	819.118	101.259	819.118	103.293	104.235
819.53	97.6117	819.699	819.53	97.6069	819.699	98.1245	819.53	94.4449	819.53	96.9488	98.1411
819.942	104.107	820.111	819.942	104.103	820.111	104.083	819.942	101.258	819.942	103.377	104.1
820.354	97.6076	820.523	820.354	97.6031	820.523	99.7833	820.354	94.7405	820.354	96.9403	99.7994
820.766	103.704	820.935	820.766	103.699	820.935	103.455	820.766	100.757	820.766	102.975	103.473
821.178	99.178	821.348	821.178	99.1736	821.348	101.658	821.178	96.499	821.178	98.4844	101.674
821.59	102.759	821.76	821.59	102.754	821.76	102.3	821.59	99.6902	821.59	102.035	102.318
822.003	100.969	822.172	822.003	100.964	822.172	103.156	822.003	98.2987	822.003	100.257	103.173
822.414	101.172	822.584	822.414	101.167	822.584	100.603	822.414	97.9344	822.414	100.458	100.622
822.827	102.338	822.996	822.827	102.334	822.996	104.162	822.827	99.6104	822.827	101.617	104.178
823.239	98.7997	823.408	823.239	98.7945	823.408	98.6112	823.239	95.3085	823.239	98.1058	98.6301
823.651	103.165	823.82	823.651	103.161	823.82	104.673	823.651	100.357	823.651	102.44	104.691
824.063	95.6786	824.232	824.063	95.6732	824.232	97.4514	824.063	91.8761	824.063	95.0342	97.4695
[truncated: 2,855 more rows]
