# Supplementary material for: Feature extraction and pattern recognition of gas pipeline flow noise signals in a strong noisy background
Source: PeerJ Comput Sci. 2024 Jul 5;10:e2087. doi: 10.7717/peerj-cs.2087 (PMC11232584; doi:10.7717/peerj-cs.2087)
Supplement: Supplemental Information 1 [file peerj-cs-10-2087-s002.zip]

Archive with 3 entries (2 files):
- computer code/
- computer code/genFeature.m
- computer code/testGenFea.m
