# Supplementary material for: Feature extraction and pattern recognition of gas pipeline flow noise signals in a strong noisy background
Source: PeerJ Comput Sci. 2024 Jul 5;10:e2087. doi: 10.7717/peerj-cs.2087 (PMC11232584; doi:10.7717/peerj-cs.2087)
Supplement: Supplemental Information 1 [file peerj-cs-10-2087-s002.zip › computer code/genFeature.m]

function fea = genFeature( data, fs, featureNamesCell, options )


data=data';
[ len, num ] = size( data );

ma = max( data );
mi = min( data );
me = mean( data );
pk = ma - mi;
av = mean( abs( data ) );
va = var( data );
st = std( data );
ku = kurtosis( data );
sk = skewness( data );
rm = rms( data );
S = rm / av;
C = pk / rm;
I = pk / av;
L = pk / mean( sqrt( abs( data ) ) ) .^ 2;

allTimeFea = [ ma;mi;me;pk;av;va;st;ku;sk;rm;S;C;I;L ];

[ p, f ] = periodogram( data, [  ], [  ], fs );

FC = sum( p .* f ) ./ sum( p );

MSF = sum( f .^ 2 .* p ) ./ sum( p );

RMSF = sqrt( MSF );

VF = sum( ( f - FC ) .^ 2 .* p ) ./ sum( p );

RVF = sqrt( VF );

allTimeFea = [ allTimeFea;FC;MSF;RMSF;VF;RVF ];

allFeaNames = { 'max', 'min', 'mean', 'peak', 'arv', 'var', 'std', 'kurtosis',  ...
    'skewness', 'rms', 'waveformF', 'peakF', 'impulseF', 'clearanceF',  ...
    'FC', 'MSF', 'RMSF', 'VF', 'RVF',  ...
    'psdE', 'svdpE', 'eE' };
allFea = allTimeFea;


psdE = kPowerSpectrumEntropy( data );

if ~exist( 'options.svdpEn' )
    options.svdpEn = round( 0.5 * ( len ) );
end
svdpE = kSingularSpectrumEntropy( data, options.svdpEn );

eE = kEnergyEntropy( data );

allFeaNames = { 'max', 'min', 'mean', 'peak', 'arv', 'var', 'std', 'kurtosis',  ...
    'skewness', 'rms', 'waveformF', 'peakF', 'impulseF', 'clearanceF',  ...
    'FC', 'MSF', 'RMSF', 'VF', 'RVF',  ...
    'psdE', 'svdpE', 'eE' };
allFea = [ allTimeFea;psdE;svdpE;eE ];

fea = [  ];
for i = 1:length( featureNamesCell )
    
    try
        if find( contains( allFeaNames, featureNamesCell{ i } ) )
            fea = [ fea;allFea( find( strcmp( allFeaNames, featureNamesCell{ i } ) ), : ) ];
        end
    catch ME
    end
end

fea = fea';

end

function ie = kInformationEntopy( sig, SegmentNum )

[ len, num ] = size( sig );
if num == 2
    SigLen = length( sig );
    if nargin == 1
        SegmentNum = round( 1.87 * ( SigLen - 1 ) ^ ( 2 / 5 ) );
    end
    CutLen = SigLen / SegmentNum;
    Ent = [  ];
    for i = 1:SegmentNum
        Ent = [ Ent;sum( sig( round( CutLen * ( i - 1 ) + 1 ):round( CutLen * i ), : ), 1 ) ];
    end
    pk = Ent ./ sum( Ent, 2 );
    ie =  - sum( pk .* log( pk ) );
end
if num == 1
    SigLen = length( sig );
    if nargin == 1
        SegmentNum = round( 1.87 * ( SigLen - 1 ) ^ ( 2 / 5 ) );
    end
    CutLen = SigLen / SegmentNum;
    for i = 1:SegmentNum
        Ent( i ) = sum( sig( round( CutLen * ( i - 1 ) + 1 ):round( CutLen * i ) ) );
    end
    pk = Ent / sum( Ent );
    ie =  - sum( pk .* log( pk ) );
end
end
function svdpE = kSingularSpectrumEntropy( data, n )

[ len, num ] = size( data );
m = len - n - 1;
svdpE = [  ];
for j = 1:num
    A = [  ];
    for i = 1:m
        A = [ A;data( i:i + length( data ) - m, j )' ];
    end
    
    svdVal = svd( A );
    
    svdpE( j ) = kInformationEntopy( svdVal, length( svdVal ) );
end
end
function psdE = kPowerSpectrumEntropy( data )

[ pxx ] = periodogram( data );
psdE = kInformationEntopy( pxx, length( pxx ) );
end
function eE = kEnergyEntropy( data )

[ len, num ] = size( data );
for i = 1:num
    imf = emd( data( :, i ) );
    imfE = sum( imf .^ 2, 2 );
    eE( i ) = kInformationEntopy( imfE, length( imfE ) );
end
end
