# Supplementary material for: Feature extraction and pattern recognition of gas pipeline flow noise signals in a strong noisy background
Source: PeerJ Comput Sci. 2024 Jul 5;10:e2087. doi: 10.7717/peerj-cs.2087 (PMC11232584; doi:10.7717/peerj-cs.2087)
Supplement: Supplemental Information 1 [file peerj-cs-10-2087-s002.zip › computer code/testGenFea.m]

% clear all
% %% 1.Éú³É·ÂÕæÐÅºÅ
fs = 10000;  %²ÉÑùÆµÂÊ
% t = 1/fs:1/fs:1;  %Ê±¼äÖáÊý¾Ý
% Data = 1*cos(2*pi*200*t)+(2*randn(size(t)));  %Éú³É·ÂÕæÊý¾Ý
Data=data';
%% 2.µ÷ÓÃgenFeatureº¯Êý£¬Çó³öÌØÕ÷Öµ
featureNamesCell = { 'max', 'min', 'mean', 'peak', 'arv', 'var', 'std', 'kurtosis',  ...
    'skewness', 'rms', 'waveformF', 'peakF', 'impulseF', 'clearanceF',  ...
    'FC'};  %Òª½øÐÐÌØÕ÷ÌáÈ¡µÄÌØÕ÷Ãû³Æ£¬¿ÉÒÔ¸ù¾ÝÊµ¼ÊÐèÒª½øÐÐÉ¾¼õ£¬ÁôÏÂµÄÌØÕ÷×¢ÒâÆ´Ð´ÕýÈ·
option.svdpEn =500; %ÆæÒìÖµ·Ö½âµÄ´°¿Ú³¤¶È£¬Èç¹û²»ÇóÆæÒìÆ×ìØ£¬´ËÐÐ´úÂë¿ÉÒÔÉ¾³ý
fea = genFeature(Data,fs,featureNamesCell,option);  
                                             %µ÷ÓÃgenFeatureº¯Êý£¬Íê³ÉÌØÕ÷ÌáÈ¡£¬Ëã³öµÄÌØÕ÷Öµ»á±£´æÔÚfea±äÁ¿Àï£¬
                                             %fea±äÁ¿µÄ³¤¶ÈºÍfeatureNamesCellÖÐÖ¸¶¨µÄÌØÕ÷Á¿Ò»ÖÂ£¬ÇÒË³ÐòÒ»Ò»¶ÔÓ¦
                                             %³ÌÐòÔËÐÐÍê³Éºó£¬ÔÚMATLABµÄ¹¤×÷Çø£¬Ë«»÷fea±äÁ¿£¬¿ÉÒÔ²é¿´ÇóµÃµÄ¾ßÌåÊýÖµ
                                             
% Ê±Óò¡¢ÆµÓò¡¢ìØÏà¹ØËã·¨µÄÐÅºÅÌØÕ÷ÌáÈ¡º¯Êý
% ÊäÈë£º
% data£º´ýÌØÕ÷ÌáÈ¡µÄÊ±ÓòÐÅºÅ£¬¿ÉÒÔÊÇ¶þÎ¬Êý¾Ý£¬Î¬¶ÈÎªm*n£¬ÆäÖÐmÎªÊý¾Ý×éÊý£¬nÎªÃ¿×éÊý¾ÝµÄ³¤¶È¡£¼´Ã¿ÐÐÊý¾ÝÎªÒ»×é¡£ÐÐÁÐ·½Ïò²»¿É³ö´í
% fs£º²ÉÑùÆµÂÊ£¬Èç¹û²»ÌáÈ¡ÆµÓòÌØÕ÷£¬fsÖµ¿ÉÒÔÉèÖÃÎª1
% options£ºÆäËûÉèÖÃ£¬Ê¹ÓÃ½á¹¹ÌåµÄ·½Ê½µ¼Èë¡£Ä¿Ç°¿ÉÉèÖÃ±äÁ¿ÎªsvdpEn£¬¼´ÆæÒìÖµµÄ´°¿Ú³¤¶È¡£Èç¹û²»ÌáÈ¡svdpEÌØÕ÷£¬´ËÖµ¿ÉÒÔ²»ÉèÖÃ
% featureNamesCell£ºÄâ½øÐÐÌØÕ÷ÌáÈ¡µÄÌØÕ÷Ãû³Æ£¬¸Ã±äÁ¿ÎªcellÀàÐÍ£¬ÆäÖÐ°üº¬µÄÌØÕ÷Ãû³ÆÎª×Ö·û´®£¬ÌØÕ÷Ãû³ÆÐèÒªÔÚÏÂ±ßÁÐ±íÖÐ£º
% 22ÖÖ
% max £º×î´óÖµ
% min £º×îÐ¡Öµ
% mean £ºÆ½¾ùÖµ
% peak £º·å·åÖµ
% arv  £ºÕûÁ÷Æ½¾ùÖµ
% var  £º·½²î
% std  £º±ê×¼²î
% kurtosis  £ºÇÍ¶È
% skewness  £ºÆ«¶È
% rms       £º¾ù·½¸ù
% waveformF £º²¨ÐÎÒò×Ó
% peakF     £º·åÖµÒò×Ó
% impulseF  £ºÂö³åÒò×Ó
% clearanceF£ºÔ£¶ÈÒò×Ó
% FC£ºÖØÐÄÆµÂÊ
% MSF£º¾ù·½ÆµÂÊ
% RMSF£º¾ù·½¸ùÆµÂÊ
% VF£ºÆµÂÊ·½²î
% RVF£ºÆµÂÊ±ê×¼²î
% psdE£º¹¦ÂÊÆ×ìØ
% svdpE£ºÆæÒìÆ×ìØ
% eE£ºÄÜÁ¿ìØ
% 
% Êä³ö£º
% fea£ºÊý¾ÝdataµÄÌØÕ÷ÖµÊý×é£¬ÆäÌØÕ÷ÖµË³ÐòÓëfeatureNamesCellÒ»Ò»¶ÔÓ¦
% 
